# Supplementary material for: Trade-Offs of Flowering and Maturity Synchronisation for Pineapple Quality
Source: PLoS One. 2015 Nov 23;10(11):e0143290. doi: 10.1371/journal.pone.0143290 (PMC4657890; doi:10.1371/journal.pone.0143290)
Supplement: S1 File — (XLSX) [file pone.0143290.s001.xlsx]

## Sheet: Experimental design, variates 
Supporting S1 file. Experimental data Exp 1-4 Trade-offs Pineapple Quality
Source: Fassinou Hotegni VN, Lommen WJM, Agbossou EK, Struik PC (2015) Trade-offs of flowering and maturity synchronisation for pineapple quality. PLOSone
Description of experimental design and variates for all on-farm experiments (Exp. 1 - 4)
Experimental design
	Split-split plot design with four blocks
		Main Factor: Flowering induction practice; for levels, see below
		Split factor: Maturity induction practice; for levels, see below
		Split-Split factor: Harvesting practice; for levels, see below
		Each of the 32 plots per experiment contained 60 net plants (6 rows of 10 plants) that were surrounded by two border rows and 2 border plants within a row.
Factors and variates as listed in the following worksheets, and their explanation
	Plot number (per block): 1 - 8
	Plant number (in plot): 1 - 60
	Block number: 1 - 4
	Assumed Planting date
		Date in the middle of the month of planting. The farmers mentioned the month of planting because they could not remember the precise date. This date was used to establish differences between treatments in the duration of the vegatative period. These differences do not depend on the exact date; only the duration of the period does.
	Main factor: Flowering induction practice
		1=Artificial flowering induction by calcium carbide (AFI)
		2=Natural flowering induction (NFI)
	Date Flowering induction
		In AFI plants, date of artificial flowering induction.
		In NFI plants, the flowering induction date was determined by substracting 34 days from the date of inflorescence emergence.
	Date Inflorescence emergence
		Date at which inflorescence could be seen at the cente of the leaf rosette
	Split factor: Maturity induction practice
		1=Artificial maturity induction by Ethephon application (AMI)
		2=Natural maturity induction (NMI)
	Date artificial maturity induction
	Split-Split factor: Harvesting practice
		1=Farmers' harvesting time (FH)
		2=Optimum harvesting time (OH)
	Date Harvest
	Treatment combination
		AFI: Artificial flowering induction
		NFI: Natural flowering induction
		AMI: Artificial maturity induction
		NMI: Natural maturity induction
		FH: Farmers' harvesting time
		OH: Optimum harvesting time
	Treatment combination code
		1=AFI_AMI_FH
		2=AFI_AMI_OH
		3=AFI_NMI_FH
		4=AFI_NMI_OH
		5=NFI_AMI_FH
		6=NFI_AMI_OH
		7=NFI_NMI_FH
		8=NFI_NMI_OH
	Percentage skin colour (%)
		Percentage of the skin of the infructescence that had changed colour from green to yellow or orange depending on treatment
	Infructescence weight (kg)
		The infructescence is the part of the fruit without the crown.
		The infructescence weight was derived from the fruit and crown weights:
		Infructescence weight = Fruit weight - Crown weight
	Crown weight (kg)
	Fruit weight (kg)
	Infructescence length (cm)
	Crown length (cm)
	Fruit length (cm)
		Derived from infructescence and crown lengths:
		Fruit length = Infructescence length + Crown length
	Ratio crown: infructescence length
		Crown length : Infructescence length
	Percentage Translucent flesh (%)
		Percentage of flesh translucency. Evaluated based on Paull and Reyes (1996)
	Percentage Internal browning (%)
		Percentage of a blackheart symptom. Evaluated based on Paull and Reyes (1996).
	TSS (°Brix)
		TSS=Total soluble solids. Evaluated using a hand-held refractometer
	Juice pH
		Evaluated using a hand- held pH meter
	Remarks
		In the NFI treatments in Exp. 3 and 4, the plants that failed to induce flowers towards the end of the experiment were artificially induced. These plants were not considered in the results.

## Sheet: Exp. 1 Cv. Sugarloaf
Data Experiment 1, cv. Sugarloaf
Plot number (within block)	Plant number (within plot)	Block num-ber	Assumed planting date	Main factor: Flowering induction practice	Date Flowering induction	Date Inflorescence emergence	Split factor: Maturity induction practice	Date Artificial Maturity induction	Split-Split factor: Harvesting practice	Date Harvest	Treatment combination	Treatment combination code	Percentage skin colour (%)	Infructescence weight (kg)	Crown weight (kg)	Fruit weight (kg)	Infructescence length (cm)	Crown length (cm)	Fruit length (cm)	Ratio crown: infructescence length	Percentage Translucent flesh (%)	Percentage Internal browning (%)	TSS (°Brix)	Juice pH
8	1	1	2010-02-14	1	2011-03-06	2011-04-09	1	2011-08-06	1	2011-08-10	AFI_AMI_FH	1	100	0.73	0.27	1	14.5	32.5	47	2.24138	10	0	12	3.7
8	2	1	2010-02-14	1	2011-03-06	2011-04-09	1	2011-08-06	1	2011-08-10	AFI_AMI_FH	1	100	0.86	0.29	1.15	13.5	32.2	45.7	2.38519	10	0	12	3.8
8	3	1	2010-02-14	1	2011-03-06	2011-04-09	1	2011-08-06	1	2011-08-10	AFI_AMI_FH	1	100	0.385	0.265	0.65	11.5	32	43.5	2.78261	30	0	11.8	3.7
8	4	1	2010-02-14	1	2011-03-06	2011-04-09	1	2011-08-06	1	2011-08-10	AFI_AMI_FH	1	100	1.1	0.15	1.25	18.3	25.2	43.5	1.37705	70	0	14.2	3.8
8	5	1	2010-02-14	1	2011-03-06	2011-04-09	1	2011-08-06	1	2011-08-10	AFI_AMI_FH	1	100	1.3	0.2	1.5	19.7	24	43.7	1.21827	40	0	14.6	3.7
8	6	1	2010-02-14	1	2011-03-06	2011-04-09	1	2011-08-06	1	2011-08-10	AFI_AMI_FH	1	100	1.42	0.23	1.65	16.5	30	46.5	1.81818	100	0	14	3.9
8	7	1	2010-02-14	1	2011-03-06	2011-04-09	1	2011-08-06	1	2011-08-10	AFI_AMI_FH	1	100	0.625	0.125	0.75	14.4	22	36.4	1.52778	20	0	11.8	3.7
8	8	1	2010-02-14	1	2011-03-06	2011-04-09	1	2011-08-06	1	2011-08-10	AFI_AMI_FH	1	100	1.06	0.24	1.3	15.5	28.5	44	1.83871	40	0	14.2	3.7
8	9	1	2010-02-14	1	2011-03-06	2011-04-09	1	2011-08-06	1	2011-08-10	AFI_AMI_FH	1	100	0.835	0.215	1.05	14	28.9	42.9	2.06429	20	0	16	3.7
8	10	1	2010-02-14	1	2011-03-06	2011-04-09	1	2011-08-06	1	2011-08-10	AFI_AMI_FH	1	100	0.8	0.2	1	13.5	29	42.5	2.14815	5	0	14	3.7
8	11	1	2010-02-14	1	2011-03-06	2011-04-09	1	2011-08-06	1	2011-08-10	AFI_AMI_FH	1	100	0.57	0.18	0.75	12.3	26.2	38.5	2.13008	10	0	14.6	3.7
8	12	1	2010-02-14	1	2011-03-06	2011-04-09	1	2011-08-06	1	2011-08-10	AFI_AMI_FH	1	100	0.729	0.221	0.95	13.5	29	42.5	2.14815	5	0	12.8	3.7
8	13	1	2010-02-14	1	2011-03-06	2011-04-09	1	2011-08-06	1	2011-08-10	AFI_AMI_FH	1	100	1.305	0.145	1.45	21.5	23	44.5	1.06977	90	0	13.2	3.8
8	14	1	2010-02-14	1	2011-03-06	2011-04-09	1	2011-08-06	1	2011-08-10	AFI_AMI_FH	1	100	1.5	0.15	1.65	21.3	22.5	43.8	1.05634	50	0	11.2	3.7
8	15	1	2010-02-14	1	2011-03-06	2011-04-09	1	2011-08-06	1	2011-08-10	AFI_AMI_FH	1	100	1.48	0.22	1.7	20	26.5	46.5	1.325	60	0	12.2	3.8
8	16	1	2010-02-14	1	2011-03-06	2011-04-09	1	2011-08-06	1	2011-08-10	AFI_AMI_FH	1	100	0.77	0.18	0.95	17.5	22.3	39.8	1.27429	5	0	13	3.8
8	17	1	2010-02-14	1	2011-03-06	2011-04-09	1	2011-08-06	1	2011-08-10	AFI_AMI_FH	1	100	1.27	0.18	1.45	16.5	27.9	44.4	1.69091	30	0	13	3.8
8	18	1	2010-02-14	1	2011-03-06	2011-04-09	1	2011-08-06	1	2011-08-10	AFI_AMI_FH	1	100	0.485	0.165	0.65	13	26.5	39.5	2.03846	50	0	14.4	3.8
8	19	1	2010-02-14	1	2011-03-06	2011-04-09	1	2011-08-06	1	2011-08-10	AFI_AMI_FH	1	100	1.27	0.13	1.4	16.5	19.2	35.7	1.16364	90	0	13	3.8
8	20	1	2010-02-14	1	2011-03-06	2011-04-09	1	2011-08-06	1	2011-08-10	AFI_AMI_FH	1	100	0.41	0.19	0.6	11.5	26.5	38	2.30435	5	0	15	3.6
8	21	1	2010-02-14	1	2011-03-06	2011-04-09	1	2011-08-06	1	2011-08-10	AFI_AMI_FH	1	100	1.38	0.17	1.55	20	22	42	1.1	50	0	13.8	3.8
8	22	1	2010-02-14	1	2011-03-06	2011-04-09	1	2011-08-06	1	2011-08-10	AFI_AMI_FH	1	100	0.5	0.2	0.7	12.5	29.5	42	2.36	15	0	13.6	3.7
8	23	1	2010-02-14	1	2011-03-06	2011-04-09	1	2011-08-06	1	2011-08-10	AFI_AMI_FH	1	100	0.385	0.165	0.55	10.4	28	38.4	2.69231	30	0	12.6	3.7
8	24	1	2010-02-14	1	2011-03-06	2011-04-09	1	2011-08-06	1	2011-08-10	AFI_AMI_FH	1	100	1.18	0.17	1.35	16.5	23	39.5	1.39394	100	0	13.6	3.6
8	25	1	2010-02-14	1	2011-03-06	2011-04-09	1	2011-08-06	1	2011-08-10	AFI_AMI_FH	1	100	0.635	0.215	0.85	13.3	26	39.3	1.95489	50	0	13.4	3.7
8	26	1	2010-02-14	1	2011-03-06	2011-04-09	1	2011-08-06	1	2011-08-10	AFI_AMI_FH	1	100	1.1	0.15	1.25	17	24	41	1.41176	10	0	14.8	3.6
8	27	1	2010-02-14	1	2011-03-06	2011-04-09	1	2011-08-06	1	2011-08-10	AFI_AMI_FH	1	100	0.69	0.16	0.85	13.6	28	41.6	2.05882	20	0	14	3.7
8	28	1	2010-02-14	1	2011-03-06	2011-04-09	1	2011-08-06	1	2011-08-10	AFI_AMI_FH	1	100	1.3	0.15	1.45	17.8	25	42.8	1.40449	100	0	11.6	3.8
8	29	1	2010-02-14	1	2011-03-06	2011-04-09	1	2011-08-06	1	2011-08-10	AFI_AMI_FH	1	100	0.875	0.175	1.05	17	25.5	42.5	1.5	20	0	11.2	3.6
8	30	1	2010-02-14	1	2011-03-06	2011-04-09	1	2011-08-06	1	2011-08-10	AFI_AMI_FH	1	100	0.5	0.2	0.7	12.5	27	39.5	2.16	30	0	12.4	3.6
8	31	1	2010-02-14	1	2011-03-06	2011-04-09	1	2011-08-06	1	2011-08-10	AFI_AMI_FH	1	100	1.27	0.23	1.5	20.5	25.5	46	1.2439	80	0	13	3.7
8	32	1	2010-02-14	1	2011-03-06	2011-04-09	1	2011-08-06	1	2011-08-10	AFI_AMI_FH	1	100	0.285	0.165	0.45	8.5	26.5	35	3.11765	25	0	12.2	3.6
8	33	1	2010-02-14	1	2011-03-06	2011-04-09	1	2011-08-06	1	2011-08-10	AFI_AMI_FH	1	100	0.45	0.2	0.65	10.5	27	37.5	2.57143	30	0	14.4	3.7
8	34	1	2010-02-14	1	2011-03-06	2011-04-09	1	2011-08-06	1	2011-08-10	AFI_AMI_FH	1	100	0.61	0.24	0.85	12	29.5	41.5	2.45833	40	0	13	3.6
8	35	1	2010-02-14	1	2011-03-06	2011-04-09	1	2011-08-06	1	2011-08-10	AFI_AMI_FH	1	100	0.685	0.165	0.85	13	25	38	1.92308	60	0	14.4	3.7
8	36	1	2010-02-14	1	2011-03-06	2011-04-09	1	2011-08-06	1	2011-08-10	AFI_AMI_FH	1	100	0.81	0.19	1	16.5	24	40.5	1.45455	60	0	14	3.7
8	37	1	2010-02-14	1	2011-03-06	2011-04-09	1	2011-08-06	1	2011-08-10	AFI_AMI_FH	1	100	1.38	0.17	1.55	21	22.5	43.5	1.07143	70	0	14.2	3.7
8	38	1	2010-02-14	1	2011-03-06	2011-04-09	1	2011-08-06	1	2011-08-10	AFI_AMI_FH	1	100	1.185	0.215	1.4	15.5	27	42.5	1.74194	80	0	13.2	3.7
8	39	1	2010-02-14	1	2011-03-06	2011-04-09	1	2011-08-06	1	2011-08-10	AFI_AMI_FH	1	100	0.785	0.165	0.95	15	25.2	40.2	1.68	70	0	14.6	3.7
8	40	1	2010-02-14	1	2011-03-06	2011-04-09	1	2011-08-06	1	2011-08-10	AFI_AMI_FH	1	100	0.67	0.18	0.85	15.5	23.5	39	1.51613	10	0	12.8	3.7
8	41	1	2010-02-14	1	2011-03-06	2011-04-09	1	2011-08-06	1	2011-08-10	AFI_AMI_FH	1	100	1.445	0.205	1.65	21.2	24	45.2	1.13208	100	0	12	3.9
8	42	1	2010-02-14	1	2011-03-06	2011-04-09	1	2011-08-06	1	2011-08-10	AFI_AMI_FH	1	100	1.3	0.15	1.45	19.4	23.5	42.9	1.21134	30	0	12.2	3.8
8	43	1	2010-02-14	1	2011-03-06	2011-04-09	1	2011-08-06	1	2011-08-10	AFI_AMI_FH	1	100	1.465	0.185	1.65	23	23.2	46.2	1.0087	100	0	12.4	3.9
8	44	1	2010-02-14	1	2011-03-06	2011-04-09	1	2011-08-06	1	2011-08-10	AFI_AMI_FH	1	100	0.55	0.2	0.75	14.3	28.2	42.5	1.97203	20	0	13.2	3.8
8	45	1	2010-02-14	1	2011-03-06	2011-04-09	1	2011-08-06	1	2011-08-10	AFI_AMI_FH	1	100	0.97	0.28	1.25	13.2	33.5	46.7	2.53788	100	0	16	3.7
8	46	1	2010-02-14	1	2011-03-06	2011-04-09	1	2011-08-06	1	2011-08-10	AFI_AMI_FH	1	100	1.02	0.28	1.3	17	31	48	1.82353	30	0	13.4	3.8
8	47	1	2010-02-14	1	2011-03-06	2011-04-09	1	2011-08-06	1	2011-08-10	AFI_AMI_FH	1	100	0.86	0.29	1.15	13	34.8	47.8	2.67692	50	0	14	3.8
8	48	1	2010-02-14	1	2011-03-06	2011-04-09	1	2011-08-06	1	2011-08-10	AFI_AMI_FH	1	100	1.285	0.165	1.45	17.5	22.5	40	1.28571	100	0	13.4	3.8
8	49	1	2010-02-14	1	2011-03-06	2011-04-09	1	2011-08-06	1	2011-08-10	AFI_AMI_FH	1	100	0.73	0.22	0.95	13	28.5	41.5	2.19231	40	0	13.2	3.7
8	50	1	2010-02-14	1	2011-03-06	2011-04-09	1	2011-08-06	1	2011-08-10	AFI_AMI_FH	1	100	1.05	0.25	1.3	15.5	29.5	45	1.90323	50	0	13.6	3.7
8	51	1	2010-02-14	1	2011-03-06	2011-04-09	1	2011-08-06	1	2011-08-10	AFI_AMI_FH	1	100	0.39	0.16	0.55	10	26	36	2.6	30	0	12.8	3.8
8	52	1	2010-02-14	1	2011-03-06	2011-04-09	1	2011-08-06	1	2011-08-10	AFI_AMI_FH	1	100	0.42	0.18	0.6	11.3	27.3	38.6	2.41593	30	0	13.4	3.7
8	53	1	2010-02-14	1	2011-03-06	2011-04-09	1	2011-08-06	1	2011-08-10	AFI_AMI_FH	1	100	1.04	0.16	1.2	19.2	25	44.2	1.30208	100	0	13	3.8
8	54	1	2010-02-14	1	2011-03-06	2011-04-09	1	2011-08-06	1	2011-08-10	AFI_AMI_FH	1	100	0.845	0.155	1	17.5	22	39.5	1.25714	100	0	10.6	3.6
8	55	1	2010-02-14	1	2011-03-06	2011-04-09	1	2011-08-06	1	2011-08-10	AFI_AMI_FH	1	100	1.11	0.19	1.3	16.3	25.5	41.8	1.56442	70	0	12.4	3.6
8	56	1	2010-02-14	1	2011-03-06	2011-04-09	1	2011-08-06	1	2011-08-10	AFI_AMI_FH	1	100	1.25	0.2	1.45	19	25.2	44.2	1.32632	50	0	12.6	3.7
8	57	1	2010-02-14	1	2011-03-06	2011-04-09	1	2011-08-06	1	2011-08-10	AFI_AMI_FH	1	100	0.55	0.2	0.75	12	25.2	37.2	2.1	25	0	14	3.7
8	58	1	2010-02-14	1	2011-03-06	2011-04-09	1	2011-08-06	1	2011-08-10	AFI_AMI_FH	1	100	0.93	0.32	1.25	13.2	33	46.2	2.5	100	0	14.2	3.8
8	59	1	2010-02-14	1	2011-03-06	2011-04-09	1	2011-08-06	1	2011-08-10	AFI_AMI_FH	1	100	1.27	0.18	1.45	19.5	28	47.5	1.4359	50	0	13	3.8
8	60	1	2010-02-14	1	2011-03-06	2011-04-09	1	2011-08-06	1	2011-08-10	AFI_AMI_FH	1	100	1.02	0.18	1.2	17	27	44	1.58824	60	0	13.4	3.7
5	1	2	2010-02-14	1	2011-03-06	2011-04-09	1	2011-08-06	1	2011-08-10	AFI_AMI_FH	1	100	0.82	0.23	1.05	12.5	28.8	41.3	2.304	50	0	13.6	3.6
5	2	2	2010-02-14	1	2011-03-06	2011-04-09	1	2011-08-06	1	2011-08-10	AFI_AMI_FH	1	100	0.765	0.185	0.95	14	24.1	38.1	1.72143	75	0	13.6	3.7
5	3	2	2010-02-14	1	2011-03-06	2011-04-09	1	2011-08-06	1	2011-08-10	AFI_AMI_FH	1	100	0.8	0.2	1	15.5	24.5	40	1.58065	75	0	14.8	3.7
5	4	2	2010-02-14	1	2011-03-06	2011-04-09	1	2011-08-06	1	2011-08-10	AFI_AMI_FH	1	100	1.2	0.15	1.35	18	19.4	37.4	1.07778	30	0	13.2	3.8
5	5	2	2010-02-14	1	2011-03-06	2011-04-09	1	2011-08-06	1	2011-08-10	AFI_AMI_FH	1	100	0.455	0.195	0.65	8.5	28.9	37.4	3.4	30	0	14	3.5
5	6	2	2010-02-14	1	2011-03-06	2011-04-09	1	2011-08-06	1	2011-08-10	AFI_AMI_FH	1	100	0.52	0.16	0.68	12	22.6	34.6	1.88333	30	0	13.2	3.7
5	7	2	2010-02-14	1	2011-03-06	2011-04-09	1	2011-08-06	1	2011-08-10	AFI_AMI_FH	1	100	1.19	0.26	1.45	14	28.1	42.1	2.00714	40	0	14.6	3.6
5	8	2	2010-02-14	1	2011-03-06	2011-04-09	1	2011-08-06	1	2011-08-10	AFI_AMI_FH	1	100	1.215	0.185	1.4	16.5	25.2	41.7	1.52727	100	0	14.6	3.6
5	9	2	2010-02-14	1	2011-03-06	2011-04-09	1	2011-08-06	1	2011-08-10	AFI_AMI_FH	1	100	0.55	0.15	0.7	10	25.3	35.3	2.53	30	0	13	3.6
5	10	2	2010-02-14	1	2011-03-06	2011-04-09	1	2011-08-06	1	2011-08-10	AFI_AMI_FH	1	100	0.825	0.175	1	15.5	25	40.5	1.6129	60	0	14	3.6
5	11	2	2010-02-14	1	2011-03-06	2011-04-09	1	2011-08-06	1	2011-08-10	AFI_AMI_FH	1	100	1.12	0.23	1.35	16.5	23	39.5	1.39394	80	0	14.4	3.5
5	12	2	2010-02-14	1	2011-03-06	2011-04-09	1	2011-08-06	1	2011-08-10	AFI_AMI_FH	1	100	0.5	0.2	0.7	11	28.3	39.3	2.57273	25	0	14.4	3.7
5	13	2	2010-02-14	1	2011-03-06	2011-04-09	1	2011-08-06	1	2011-08-10	AFI_AMI_FH	1	100	0.64	0.25	0.89	11	24.6	35.6	2.23636	80	0	14.6	3.6
5	14	2	2010-02-14	1	2011-03-06	2011-04-09	1	2011-08-06	1	2011-08-10	AFI_AMI_FH	1	100	0.48	0.22	0.7	11.5	23	34.5	2	50	0	14.4	3.5
5	15	2	2010-02-14	1	2011-03-06	2011-04-09	1	2011-08-06	1	2011-08-10	AFI_AMI_FH	1	100	0.895	0.255	1.15	13	28.5	41.5	2.19231	70	0	13.6	3.6
5	16	2	2010-02-14	1	2011-03-06	2011-04-09	1	2011-08-06	1	2011-08-10	AFI_AMI_FH	1	100	1.08	0.24	1.32	15.5	25	40.5	1.6129	70	0	14.2	3.5
5	17	2	2010-02-14	1	2011-03-06	2011-04-09	1	2011-08-06	1	2011-08-10	AFI_AMI_FH	1	100	0.98	0.24	1.22	18.5	27.2	45.7	1.47027	100	0	14.6	3.6
5	18	2	2010-02-14	1	2011-03-06	2011-04-09	1	2011-08-06	1	2011-08-10	AFI_AMI_FH	1	100	0.675	0.215	0.89	12	27.3	39.3	2.275	80	0	13.6	3.6
5	19	2	2010-02-14	1	2011-03-06	2011-04-09	1	2011-08-06	1	2011-08-10	AFI_AMI_FH	1	100	1.06	0.2	1.26	14	26.4	40.4	1.88571	100	0	13.8	3.6
5	20	2	2010-02-14	1	2011-03-06	2011-04-09	1	2011-08-06	1	2011-08-10	AFI_AMI_FH	1	100	0.705	0.215	0.92	14	28.6	42.6	2.04286	40	0	14.2	3.6
5	21	2	2010-02-14	1	2011-03-06	2011-04-09	1	2011-08-06	1	2011-08-10	AFI_AMI_FH	1	100	1.27	0.28	1.55	19	22.1	41.1	1.16316	40	0	15.2	3.6
5	22	2	2010-02-14	1	2011-03-06	2011-04-09	1	2011-08-06	1	2011-08-10	AFI_AMI_FH	1	100	0.92	0.2	1.12	17	22.2	39.2	1.30588	35	0	11.2	3.5
5	23	2	2010-02-14	1	2011-03-06	2011-04-09	1	2011-08-06	1	2011-08-10	AFI_AMI_FH	1	100	1.53	0.12	1.65	21.5	17.5	39	0.813953	15	0	12.2	3.6
5	24	2	2010-02-14	1	2011-03-06	2011-04-09	1	2011-08-06	1	2011-08-10	AFI_AMI_FH	1	100	0.84	0.26	1.1	13	26.1	39.1	2.00769	20	0	14.8	3.7
5	25	2	2010-02-14	1	2011-03-06	2011-04-09	1	2011-08-06	1	2011-08-10	AFI_AMI_FH	1	100	0.59	0.21	0.8	12	29.1	41.1	2.425	80	0	13.8	3.5
5	26	2	2010-02-14	1	2011-03-06	2011-04-09	1	2011-08-06	1	2011-08-10	AFI_AMI_FH	1	100	1.09	0.21	1.3	14.2	27.3	41.5	1.92254	75	0	13.4	3.4
5	27	2	2010-02-14	1	2011-03-06	2011-04-09	1	2011-08-06	1	2011-08-10	AFI_AMI_FH	1	100	0.95	0.25	1.2	12.7	28.6	41.3	2.25197	35	0	14.2	3.5
5	28	2	2010-02-14	1	2011-03-06	2011-04-09	1	2011-08-06	1	2011-08-10	AFI_AMI_FH	1	100	1.45	0.25	1.7	14.6	30.8	45.4	2.10959	70	0	14.2	3.7
5	29	2	2010-02-14	1	2011-03-06	2011-04-09	1	2011-08-06	1	2011-08-10	AFI_AMI_FH	1	100	0.7	0.2	0.9	11.4	28.3	39.7	2.48246	35	0	13.6	3.4
5	30	2	2010-02-14	1	2011-03-06	2011-04-09	1	2011-08-06	1	2011-08-10	AFI_AMI_FH	1	100	0.955	0.145	1.1	12.5	26.7	39.2	2.136	10	0	14	3.7
5	31	2	2010-02-14	1	2011-03-06	2011-04-09	1	2011-08-06	1	2011-08-10	AFI_AMI_FH	1	100	1.43	0.22	1.65	16.2	28.8	45	1.77778	60	0	14	3.5
5	32	2	2010-02-14	1	2011-03-06	2011-04-09	1	2011-08-06	1	2011-08-10	AFI_AMI_FH	1	100	1.45	0.15	1.6	16.8	21.6	38.4	1.28571	30	0	14.2	3.6
5	33	2	2010-02-14	1	2011-03-06	2011-04-09	1	2011-08-06	1	2011-08-10	AFI_AMI_FH	1	100	0.63	0.12	0.75	11.2	18.1	29.3	1.61607	25	0	13.6	3.4
5	34	2	2010-02-14	1	2011-03-06	2011-04-09	1	2011-08-06	1	2011-08-10	AFI_AMI_FH	1	100	0.99	0.21	1.2	12.8	24.2	37	1.89062	80	0	13	3.8
5	35	2	2010-02-14	1	2011-03-06	2011-04-09	1	2011-08-06	1	2011-08-10	AFI_AMI_FH	1	100	1.27	0.18	1.45	13.6	23.4	37	1.72059	80	0	13.2	3.6
5	36	2	2010-02-14	1	2011-03-06	2011-04-09	1	2011-08-06	1	2011-08-10	AFI_AMI_FH	1	100	1.12	0.18	1.3	14.6	22.7	37.3	1.55479	100	0	14	3.7
5	37	2	2010-02-14	1	2011-03-06	2011-04-09	1	2011-08-06	1	2011-08-10	AFI_AMI_FH	1	100	0.6	0.2	0.8	11.4	26.2	37.6	2.29825	100	0	13	3.6
5	38	2	2010-02-14	1	2011-03-06	2011-04-09	1	2011-08-06	1	2011-08-10	AFI_AMI_FH	1	100	0.39	0.26	0.65	11.5	31.3	42.8	2.72174	100	0	15.4	3.6
5	39	2	2010-02-14	1	2011-03-06	2011-04-09	1	2011-08-06	1	2011-08-10	AFI_AMI_FH	1	100	1.34	0.21	1.55	15.4	27.3	42.7	1.77273	60	0	13.2	3.7
5	40	2	2010-02-14	1	2011-03-06	2011-04-09	1	2011-08-06	1	2011-08-10	AFI_AMI_FH	1	100	0.74	0.21	0.95	11.7	26.5	38.2	2.26496	100	0	15	3.7
5	41	2	2010-02-14	1	2011-03-06	2011-04-09	1	2011-08-06	1	2011-08-10	AFI_AMI_FH	1	100	0.63	0.22	0.85	11	26.2	37.2	2.38182	80	0	14	3.6
5	42	2	2010-02-14	1	2011-03-06	2011-04-09	1	2011-08-06	1	2011-08-10	AFI_AMI_FH	1	100	0.55	0.15	0.7	10.3	24.7	35	2.39806	15	0	13.6	3.7
5	43	2	2010-02-14	1	2011-03-06	2011-04-09	1	2011-08-06	1	2011-08-10	AFI_AMI_FH	1	100	0.58	0.27	0.85	10.5	27	37.5	2.57143	100	0	16	3.3
5	44	2	2010-02-14	1	2011-03-06	2011-04-09	1	2011-08-06	1	2011-08-10	AFI_AMI_FH	1	100	0.24	0.26	0.5	11.7	30.8	42.5	2.63248	100	0	14	3.7
5	45	2	2010-02-14	1	2011-03-06	2011-04-09	1	2011-08-06	1	2011-08-10	AFI_AMI_FH	1	100	0.81	0.24	1.05	12	26.5	38.5	2.20833	80	0	14.8	3.7
5	46	2	2010-02-14	1	2011-03-06	2011-04-09	1	2011-08-06	1	2011-08-10	AFI_AMI_FH	1	100	0.71	0.19	0.9	12.8	25.4	38.2	1.98437	30	0	14	3.5
5	47	2	2010-02-14	1	2011-03-06	2011-04-09	1	2011-08-06	1	2011-08-10	AFI_AMI_FH	1	100	1.165	0.145	1.31	15.5	21	36.5	1.35484	60	0	14	3.8
5	48	2	2010-02-14	1	2011-03-06	2011-04-09	1	2011-08-06	1	2011-08-10	AFI_AMI_FH	1	100	0.8	0.2	1	12.8	25.8	38.6	2.01562	30	0	13.8	3.4
5	49	2	2010-02-14	1	2011-03-06	2011-04-09	1	2011-08-06	1	2011-08-10	AFI_AMI_FH	1	100	0.92	0.36	1.28	11.5	28	39.5	2.43478	60	0	14.8	3.8
5	50	2	2010-02-14	1	2011-03-06	2011-04-09	1	2011-08-06	1	2011-08-10	AFI_AMI_FH	1	100	0.6	0.35	0.95	10.2	35.3	45.5	3.46078	80	0	14.4	3.5
5	51	2	2010-02-14	1	2011-03-06	2011-04-09	1	2011-08-06	1	2011-08-10	AFI_AMI_FH	1	100	1.46	0.24	1.7	18.7	28.3	47	1.51337	100	0	15.2	3.5
5	52	2	2010-02-14	1	2011-03-06	2011-04-09	1	2011-08-06	1	2011-08-10	AFI_AMI_FH	1	100	0.78	0.27	1.05	12.5	26.8	39.3	2.144	70	0	14.4	3.7
5	53	2	2010-02-14	1	2011-03-06	2011-04-09	1	2011-08-06	1	2011-08-10	AFI_AMI_FH	1	100	1.45	0.3	1.75	16.5	34.7	51.2	2.10303	100	0	13.2	3.3
5	54	2	2010-02-14	1	2011-03-06	2011-04-09	1	2011-08-06	1	2011-08-10	AFI_AMI_FH	1	100	0.94	0.24	1.18	13.5	30	43.5	2.22222	60	0	15.4	3.7
5	55	2	2010-02-14	1	2011-03-06	2011-04-09	1	2011-08-06	1	2011-08-10	AFI_AMI_FH	1	100	0.87	0.15	1.02	15	25	40	1.66667	60	0	13.4	3.4
5	56	2	2010-02-14	1	2011-03-06	2011-04-09	1	2011-08-06	1	2011-08-10	AFI_AMI_FH	1	100	0.725	0.175	0.9	13.2	24.3	37.5	1.84091	40	0	13	3.7
5	57	2	2010-02-14	1	2011-03-06	2011-04-09	1	2011-08-06	1	2011-08-10	AFI_AMI_FH	1	100	0.575	0.185	0.76	13	23.5	36.5	1.80769	60	0	13.2	3.4
5	58	2	2010-02-14	1	2011-03-06	2011-04-09	1	2011-08-06	1	2011-08-10	AFI_AMI_FH	1	100	0.8	0.2	1	14	24	38	1.71429	60	0	13	3.7
5	59	2	2010-02-14	1	2011-03-06	2011-04-09	1	2011-08-06	1	2011-08-10	AFI_AMI_FH	1	100	0.7	0.3	1	10.6	35.3	45.9	3.33019	80	0	15	3.5
5	60	2	2010-02-14	1	2011-03-06	2011-04-09	1	2011-08-06	1	2011-08-10	AFI_AMI_FH	1	100	0.47	0.18	0.65	11.5	22.4	33.9	1.94783	40	0	13.2	3.4
3	1	3	2010-02-14	1	2011-03-06	2011-04-09	1	2011-08-06	1	2011-08-11	AFI_AMI_FH	1	100	0.6	0.3	0.9	10.2	30.5	40.7	2.9902	45	0	14.2	3.9
3	2	3	2010-02-14	1	2011-03-06	2011-04-09	1	2011-08-06	1	2011-08-11	AFI_AMI_FH	1	100	0.9	0.25	1.15	11.2	28.7	39.9	2.5625	50	0	13.6	3.9
3	3	3	2010-02-14	1	2011-03-06	2011-04-09	1	2011-08-06	1	2011-08-11	AFI_AMI_FH	1	100	0.8	0.3	1.1	13.6	24.8	38.4	1.82353	100	0	12.8	3.9
3	4	3	2010-02-14	1	2011-03-06	2011-04-09	1	2011-08-06	1	2011-08-11	AFI_AMI_FH	1	100	0.55	0.25	0.8	11.6	28.7	40.3	2.47414	30	0	14	3.8
3	5	3	2010-02-14	1	2011-03-06	2011-04-09	1	2011-08-06	1	2011-08-11	AFI_AMI_FH	1	100	0.9	0.2	1.1	14.2	27.2	41.4	1.91549	35	0	13	3.9
3	6	3	2010-02-14	1	2011-03-06	2011-04-09	1	2011-08-06	1	2011-08-11	AFI_AMI_FH	1	100	0.875	0.175	1.05	15.6	24.4	40	1.5641	20	0	11.8	3.9
3	7	3	2010-02-14	1	2011-03-06	2011-04-09	1	2011-08-06	1	2011-08-11	AFI_AMI_FH	1	100	0.55	0.15	0.7	12.2	25.1	37.3	2.05738	100	0	12	3.7
3	8	3	2010-02-14	1	2011-03-06	2011-04-09	1	2011-08-06	1	2011-08-11	AFI_AMI_FH	1	100	0.575	0.125	0.7	11.6	23.1	34.7	1.99138	60	0	14.8	3.8
3	9	3	2010-02-14	1	2011-03-06	2011-04-09	1	2011-08-06	1	2011-08-11	AFI_AMI_FH	1	100	1.255	0.195	1.45	16.3	21.4	37.7	1.31288	80	0	12.4	3.7
3	10	3	2010-02-14	1	2011-03-06	2011-04-09	1	2011-08-06	1	2011-08-11	AFI_AMI_FH	1	100	0.75	0.2	0.95	12	26	38	2.16667	40	0	13	3.8
3	11	3	2010-02-14	1	2011-03-06	2011-04-09	1	2011-08-06	1	2011-08-11	AFI_AMI_FH	1	100	0.8	0.2	1	11.3	25.7	37	2.27434	60	0	12.6	3.9
3	12	3	2010-02-14	1	2011-03-06	2011-04-09	1	2011-08-06	1	2011-08-11	AFI_AMI_FH	1	100	0.2	0.2	0.4	8	23.6	31.6	2.95	100	0	13.2	3.8
3	13	3	2010-02-14	1	2011-03-06	2011-04-09	1	2011-08-06	1	2011-08-11	AFI_AMI_FH	1	100	0.45	0.25	0.7	9.8	28.6	38.4	2.91837	70	0	14.2	3.8
3	14	3	2010-02-14	1	2011-03-06	2011-04-09	1	2011-08-06	1	2011-08-11	AFI_AMI_FH	1	100	0.745	0.155	0.9	12.8	27.3	40.1	2.13281	100	0	13	3.8
3	15	3	2010-02-14	1	2011-03-06	2011-04-09	1	2011-08-06	1	2011-08-11	AFI_AMI_FH	1	100	0.8	0.2	1	12.8	24.7	37.5	1.92969	35	0	13.8	3.7
3	16	3	2010-02-14	1	2011-03-06	2011-04-09	1	2011-08-06	1	2011-08-11	AFI_AMI_FH	1	100	0.94	0.26	1.2	12.8	30.6	43.4	2.39062	15	0	14.4	3.9
3	17	3	2010-02-14	1	2011-03-06	2011-04-09	1	2011-08-06	1	2011-08-11	AFI_AMI_FH	1	100	1.1	0.2	1.3	14.6	24.2	38.8	1.65753	15	0	12	3.6
3	18	3	2010-02-14	1	2011-03-06	2011-04-09	1	2011-08-06	1	2011-08-11	AFI_AMI_FH	1	100	0.475	0.225	0.7	10.3	27.4	37.7	2.66019	90	0	12	3.7
3	19	3	2010-02-14	1	2011-03-06	2011-04-09	1	2011-08-06	1	2011-08-11	AFI_AMI_FH	1	100	0.22	0.18	0.4	9	26.4	35.4	2.93333	25	0	15.2	3.8
3	20	3	2010-02-14	1	2011-03-06	2011-04-09	1	2011-08-06	1	2011-08-11	AFI_AMI_FH	1	100	0.7	0.15	0.85	13.6	23.3	36.9	1.71324	50	0	13	3.7
3	21	3	2010-02-14	1	2011-03-06	2011-04-09	1	2011-08-06	1	2011-08-11	AFI_AMI_FH	1	100	0.85	0.25	1.1	14.8	25.8	40.6	1.74324	75	0	12.2	3.7
3	22	3	2010-02-14	1	2011-03-06	2011-04-09	1	2011-08-06	1	2011-08-11	AFI_AMI_FH	1	100	0.65	0.2	0.85	11.8	27.2	39	2.30508	40	0	12.6	3.8
3	23	3	2010-02-14	1	2011-03-06	2011-04-09	1	2011-08-06	1	2011-08-11	AFI_AMI_FH	1	100	0.7	0.25	0.95	12.6	29.8	42.4	2.36508	60	0	13.4	3.6
3	24	3	2010-02-14	1	2011-03-06	2011-04-09	1	2011-08-06	1	2011-08-11	AFI_AMI_FH	1	100	0.2	0.2	0.4	9	29.8	38.8	3.31	70	0	16	3.7
3	25	3	2010-02-14	1	2011-03-06	2011-04-09	1	2011-08-06	1	2011-08-11	AFI_AMI_FH	1	100	0.7	0.15	0.85	11.7	29.3	41	2.50427	85	0	13.6	3.9
3	26	3	2010-02-14	1	2011-03-06	2011-04-09	1	2011-08-06	1	2011-08-11	AFI_AMI_FH	1	100	0.7	0.25	0.95	11.6	30.2	41.8	2.60345	35	0	12.4	3.8
3	27	3	2010-02-14	1	2011-03-06	2011-04-09	1	2011-08-06	1	2011-08-11	AFI_AMI_FH	1	100	0.85	0.15	1	14.3	23.1	37.4	1.61538	40	0	12.2	3.6
3	28	3	2010-02-14	1	2011-03-06	2011-04-09	1	2011-08-06	1	2011-08-11	AFI_AMI_FH	1	100	0.7	0.2	0.9	11.4	27.6	39	2.42105	60	0	13.6	3.8
3	29	3	2010-02-14	1	2011-03-06	2011-04-09	1	2011-08-06	1	2011-08-11	AFI_AMI_FH	1	100	0.3	0.2	0.5	8.7	28.8	37.5	3.31034	80	0	14.4	3.8
3	30	3	2010-02-14	1	2011-03-06	2011-04-09	1	2011-08-06	1	2011-08-11	AFI_AMI_FH	1	100	0.4	0.15	0.55	9.2	25.4	34.6	2.76087	20	0	13	3.7
3	31	3	2010-02-14	1	2011-03-06	2011-04-09	1	2011-08-06	1	2011-08-11	AFI_AMI_FH	1	100	0.7	0.15	0.85	13.5	21.4	34.9	1.58519	40	0	12.2	3.7
3	32	3	2010-02-14	1	2011-03-06	2011-04-09	1	2011-08-06	1	2011-08-11	AFI_AMI_FH	1	100	0.8	0.2	1	13.3	22.8	36.1	1.71429	30	0	12.4	3.7
3	33	3	2010-02-14	1	2011-03-06	2011-04-09	1	2011-08-06	1	2011-08-11	AFI_AMI_FH	1	100	1.495	0.205	1.7	17.8	26.4	44.2	1.48315	80	0	12.6	3.9
3	34	3	2010-02-14	1	2011-03-06	2011-04-09	1	2011-08-06	1	2011-08-11	AFI_AMI_FH	1	100	0.945	0.105	1.05	16.7	22.6	39.3	1.35329	90	0	13.4	3.8
3	35	3	2010-02-14	1	2011-03-06	2011-04-09	1	2011-08-06	1	2011-08-11	AFI_AMI_FH	1	100	0.855	0.195	1.05	15	23.2	38.2	1.54667	40	0	11.2	3.7
3	36	3	2010-02-14	1	2011-03-06	2011-04-09	1	2011-08-06	1	2011-08-11	AFI_AMI_FH	1	100	0.555	0.195	0.75	14.3	22.8	37.1	1.59441	35	0	12	3.8
3	37	3	2010-02-14	1	2011-03-06	2011-04-09	1	2011-08-06	1	2011-08-11	AFI_AMI_FH	1	100	0.9	0.2	1.1	14.8	27.3	42.1	1.84459	20	0	11.6	3.7
3	38	3	2010-02-14	1	2011-03-06	2011-04-09	1	2011-08-06	1	2011-08-11	AFI_AMI_FH	1	100	0.85	0.2	1.05	12.4	27.8	40.2	2.24194	60	0	14	3.6
3	39	3	2010-02-14	1	2011-03-06	2011-04-09	1	2011-08-06	1	2011-08-11	AFI_AMI_FH	1	100	0.8	0.2	1	14.2	24.3	38.5	1.71127	45	0	14.8	3.6
3	40	3	2010-02-14	1	2011-03-06	2011-04-09	1	2011-08-06	1	2011-08-11	AFI_AMI_FH	1	100	1.005	0.195	1.2	16	25.2	41.2	1.575	30	0	14	3.7
3	41	3	2010-02-14	1	2011-03-06	2011-04-09	1	2011-08-06	1	2011-08-11	AFI_AMI_FH	1	100	0.55	0.15	0.7	11.2	23.9	35.1	2.13393	25	0	12.6	3.7
3	42	3	2010-02-14	1	2011-03-06	2011-04-09	1	2011-08-06	1	2011-08-11	AFI_AMI_FH	1	100	0.905	0.195	1.1	15.7	25.7	41.4	1.63694	75	0	13.6	3.8
3	43	3	2010-02-14	1	2011-03-06	2011-04-09	1	2011-08-06	1	2011-08-11	AFI_AMI_FH	1	100	0.55	0.15	0.7	10.3	26.7	37	2.59223	40	0	13.4	3.8
3	44	3	2010-02-14	1	2011-03-06	2011-04-09	1	2011-08-06	1	2011-08-11	AFI_AMI_FH	1	100	1.345	0.155	1.5	17	24.2	41.2	1.42353	90	0	13.2	3.8
3	45	3	2010-02-14	1	2011-03-06	2011-04-09	1	2011-08-06	1	2011-08-11	AFI_AMI_FH	1	100	1.15	0.1	1.25	18.4	21.2	39.6	1.15217	35	0	12.4	3.8
3	46	3	2010-02-14	1	2011-03-06	2011-04-09	1	2011-08-06	1	2011-08-11	AFI_AMI_FH	1	100	0.9	0.2	1.1	11.5	30	41.5	2.6087	40	0	14	3.8
3	47	3	2010-02-14	1	2011-03-06	2011-04-09	1	2011-08-06	1	2011-08-11	AFI_AMI_FH	1	100	0.45	0.25	0.7	10.4	28.3	38.7	2.72115	25	0	12.6	3.8
3	48	3	2010-02-14	1	2011-03-06	2011-04-09	1	2011-08-06	1	2011-08-11	AFI_AMI_FH	1	100	0.305	0.195	0.5	9.8	26.7	36.5	2.72449	75	0	13	3.8
3	49	3	2010-02-14	1	2011-03-06	2011-04-09	1	2011-08-06	1	2011-08-11	AFI_AMI_FH	1	100	0.55	0.2	0.75	10.2	27.8	38	2.72549	60	0	13.4	3.8
3	50	3	2010-02-14	1	2011-03-06	2011-04-09	1	2011-08-06	1	2011-08-11	AFI_AMI_FH	1	100	1	0.2	1.2	11.5	29.4	40.9	2.55652	80	0	13.8	3.8
3	51	3	2010-02-14	1	2011-03-06	2011-04-09	1	2011-08-06	1	2011-08-11	AFI_AMI_FH	1	100	1.45	0.1	1.55	18.7	21.2	39.9	1.13369	70	0	13.8	3.8
3	52	3	2010-02-14	1	2011-03-06	2011-04-09	1	2011-08-06	1	2011-08-11	AFI_AMI_FH	1	100	0.995	0.255	1.25	12.8	26.4	39.2	2.0625	90	0	14.4	3.7
3	53	3	2010-02-14	1	2011-03-06	2011-04-09	1	2011-08-06	1	2011-08-11	AFI_AMI_FH	1	100	0.55	0.2	0.75	12.5	25.8	38.3	2.064	45	0	14	3.6
3	54	3	2010-02-14	1	2011-03-06	2011-04-09	1	2011-08-06	1	2011-08-11	AFI_AMI_FH	1	100	0.85	0.1	0.95	14.6	20.7	35.3	1.41781	60	0	14.2	3.9
3	55	3	2010-02-14	1	2011-03-06	2011-04-09	1	2011-08-06	1	2011-08-11	AFI_AMI_FH	1	100	1.1	0.15	1.25	18	26	44	1.44444	50	0	13.8	3.8
3	56	3	2010-02-14	1	2011-03-06	2011-04-09	1	2011-08-06	1	2011-08-11	AFI_AMI_FH	1	100	0.8	0.15	0.95	13	23.2	36.2	1.78462	35	0	13	3.6
3	57	3	2010-02-14	1	2011-03-06	2011-04-09	1	2011-08-06	1	2011-08-11	AFI_AMI_FH	1	100	0.7	0.2	0.9	12.2	26.6	38.8	2.18033	100	0	11.8	3.7
3	58	3	2010-02-14	1	2011-03-06	2011-04-09	1	2011-08-06	1	2011-08-11	AFI_AMI_FH	1	100	0.95	0.2	1.15	15	25	40	1.66667	90	0	15	3.8
3	59	3	2010-02-14	1	2011-03-06	2011-04-09	1	2011-08-06	1	2011-08-11	AFI_AMI_FH	1	100	1.28	0.22	1.5	12.6	26.2	38.8	2.07937	60	0	12.6	3.7
3	60	3	2010-02-14	1	2011-03-06	2011-04-09	1	2011-08-06	1	2011-08-11	AFI_AMI_FH	1	100	0.805	0.195	1	12.8	23.8	36.6	1.85938	80	0	13.8	3.8
1	1	4	2010-02-14	1	2011-03-06	2011-04-09	1	2011-08-06	1	2011-08-11	AFI_AMI_FH	1	100	0.65	0.15	0.8	13.5	22.7	36.2	1.68148	85	0	15.2	3.5
1	2	4	2010-02-14	1	2011-03-06	2011-04-09	1	2011-08-06	1	2011-08-11	AFI_AMI_FH	1	100	0.53	0.12	0.65	11.6	22.7	34.3	1.9569	15	0	13	3.8
1	3	4	2010-02-14	1	2011-03-06	2011-04-09	1	2011-08-06	1	2011-08-11	AFI_AMI_FH	1	100	0.595	0.205	0.8	12.5	29.4	41.9	2.352	45	0	14.2	3.8
1	4	4	2010-02-14	1	2011-03-06	2011-04-09	1	2011-08-06	1	2011-08-11	AFI_AMI_FH	1	100	0.4	0.15	0.55	10.6	23.8	34.4	2.24528	60	0	14	3.7
1	5	4	2010-02-14	1	2011-03-06	2011-04-09	1	2011-08-06	1	2011-08-11	AFI_AMI_FH	1	100	1.05	0.2	1.25	14.8	29	43.8	1.95946	35	0	15	3.6
1	6	4	2010-02-14	1	2011-03-06	2011-04-09	1	2011-08-06	1	2011-08-11	AFI_AMI_FH	1	100	0.35	0.15	0.5	9.3	26.9	36.2	2.89247	100	0	14	3.5
1	7	4	2010-02-14	1	2011-03-06	2011-04-09	1	2011-08-06	1	2011-08-11	AFI_AMI_FH	1	100	0.85	0.15	1	15.4	22.1	37.5	1.43506	85	0	13	3.7
1	8	4	2010-02-14	1	2011-03-06	2011-04-09	1	2011-08-06	1	2011-08-11	AFI_AMI_FH	1	100	0.555	0.145	0.7	13	22.9	35.9	1.76154	30	0	14	3.7
1	9	4	2010-02-14	1	2011-03-06	2011-04-09	1	2011-08-06	1	2011-08-11	AFI_AMI_FH	1	100	0.25	0.2	0.45	7.1	22.8	29.9	3.21127	20	0	15.2	3.6
1	10	4	2010-02-14	1	2011-03-06	2011-04-09	1	2011-08-06	1	2011-08-11	AFI_AMI_FH	1	100	1	0.15	1.15	14.8	26.1	40.9	1.76351	50	0	14.6	3.7
1	11	4	2010-02-14	1	2011-03-06	2011-04-09	1	2011-08-06	1	2011-08-11	AFI_AMI_FH	1	100	1.2	0.2	1.4	16	27.8	43.8	1.7375	70	0	14	3.6
1	12	4	2010-02-14	1	2011-03-06	2011-04-09	1	2011-08-06	1	2011-08-11	AFI_AMI_FH	1	100	0.38	0.17	0.55	9.5	26.7	36.2	2.81053	40	0	14.6	3.7
1	13	4	2010-02-14	1	2011-03-06	2011-04-09	1	2011-08-06	1	2011-08-11	AFI_AMI_FH	1	100	0.82	0.18	1	15.4	22.5	37.9	1.46104	10	0	12.8	3.6
1	14	4	2010-02-14	1	2011-03-06	2011-04-09	1	2011-08-06	1	2011-08-11	AFI_AMI_FH	1	100	0.65	0.2	0.85	14.5	22	36.5	1.51724	100	0	12.8	3.6
1	15	4	2010-02-14	1	2011-03-06	2011-04-09	1	2011-08-06	1	2011-08-11	AFI_AMI_FH	1	100	1.1	0.2	1.3	17.1	23.6	40.7	1.38012	85	0	14	3.6
1	16	4	2010-02-14	1	2011-03-06	2011-04-09	1	2011-08-06	1	2011-08-11	AFI_AMI_FH	1	100	0.75	0.2	0.95	13.4	25.6	39	1.91045	35	0	14.2	3.8
1	17	4	2010-02-14	1	2011-03-06	2011-04-09	1	2011-08-06	1	2011-08-11	AFI_AMI_FH	1	100	0.8	0.15	0.95	16.3	18.3	34.6	1.1227	85	0	14.6	3.8
1	18	4	2010-02-14	1	2011-03-06	2011-04-09	1	2011-08-06	1	2011-08-11	AFI_AMI_FH	1	100	0.9	0.2	1.1	15.8	26.2	42	1.65823	20	0	15	3.5
1	19	4	2010-02-14	1	2011-03-06	2011-04-09	1	2011-08-06	1	2011-08-11	AFI_AMI_FH	1	100	0.5	0.2	0.7	13	25.3	38.3	1.94615	35	0	14	3.7
1	20	4	2010-02-14	1	2011-03-06	2011-04-09	1	2011-08-06	1	2011-08-11	AFI_AMI_FH	1	100	0.5	0.15	0.65	12.8	22.8	35.6	1.78125	30	0	13.4	3.6
1	21	4	2010-02-14	1	2011-03-06	2011-04-09	1	2011-08-06	1	2011-08-11	AFI_AMI_FH	1	100	1.05	0.15	1.2	18.2	21.8	40	1.1978	30	0	14	3.6
1	22	4	2010-02-14	1	2011-03-06	2011-04-09	1	2011-08-06	1	2011-08-11	AFI_AMI_FH	1	100	0.745	0.205	0.95	13	28	41	2.15385	15	0	16	3.6
1	23	4	2010-02-14	1	2011-03-06	2011-04-09	1	2011-08-06	1	2011-08-11	AFI_AMI_FH	1	100	0.29	0.2	0.49	10.1	26.2	36.3	2.59406	50	0	15.4	3.6
1	24	4	2010-02-14	1	2011-03-06	2011-04-09	1	2011-08-06	1	2011-08-11	AFI_AMI_FH	1	100	0.5	0.2	0.7	10.8	28	38.8	2.59259	80	0	14.2	3.5
1	25	4	2010-02-14	1	2011-03-06	2011-04-09	1	2011-08-06	1	2011-08-11	AFI_AMI_FH	1	100	0.95	0.15	1.1	16.2	18.3	34.5	1.12963	70	0	13.2	3.8
1	26	4	2010-02-14	1	2011-03-06	2011-04-09	1	2011-08-06	1	2011-08-11	AFI_AMI_FH	1	100	0.5	0.15	0.65	11.3	23.4	34.7	2.0708	40	0	14.4	3.5
1	27	4	2010-02-14	1	2011-03-06	2011-04-09	1	2011-08-06	1	2011-08-11	AFI_AMI_FH	1	100	0.44	0.16	0.6	12.3	25.3	37.6	2.05691	15	0	14	3.7
1	28	4	2010-02-14	1	2011-03-06	2011-04-09	1	2011-08-06	1	2011-08-11	AFI_AMI_FH	1	100	0.4	0.15	0.55	11.6	24.5	36.1	2.11207	25	0	14	3.8
1	29	4	2010-02-14	1	2011-03-06	2011-04-09	1	2011-08-06	1	2011-08-11	AFI_AMI_FH	1	100	1.05	0.2	1.25	16.5	20	36.5	1.21212	10	0	14.2	3.6
1	30	4	2010-02-14	1	2011-03-06	2011-04-09	1	2011-08-06	1	2011-08-11	AFI_AMI_FH	1	100	0.85	0.15	1	15.5	21.8	37.3	1.40645	100	0	11	3.7
1	31	4	2010-02-14	1	2011-03-06	2011-04-09	1	2011-08-06	1	2011-08-11	AFI_AMI_FH	1	100	0.29	0.16	0.45	9.1	25.1	34.2	2.75824	35	0	13.4	3.5
1	32	4	2010-02-14	1	2011-03-06	2011-04-09	1	2011-08-06	1	2011-08-11	AFI_AMI_FH	1	100	0.85	0.2	1.05	14.3	26.9	41.2	1.88112	45	0	15.2	3.5
1	33	4	2010-02-14	1	2011-03-06	2011-04-09	1	2011-08-06	1	2011-08-11	AFI_AMI_FH	1	100	1.25	0.15	1.4	15.8	19	34.8	1.20253	85	0	15	3.8
1	34	4	2010-02-14	1	2011-03-06	2011-04-09	1	2011-08-06	1	2011-08-11	AFI_AMI_FH	1	100	0.799	0.151	0.95	14.8	20.8	35.6	1.40541	70	0	15.2	3.7
1	35	4	2010-02-14	1	2011-03-06	2011-04-09	1	2011-08-06	1	2011-08-11	AFI_AMI_FH	1	100	0.74	0.16	0.9	15.8	23.3	39.1	1.47468	80	0	13.6	3.6
1	36	4	2010-02-14	1	2011-03-06	2011-04-09	1	2011-08-06	1	2011-08-11	AFI_AMI_FH	1	100	0.795	0.155	0.95	14.1	22.4	36.5	1.58865	60	0	16	3.7
1	37	4	2010-02-14	1	2011-03-06	2011-04-09	1	2011-08-06	1	2011-08-11	AFI_AMI_FH	1	100	0.6	0.2	0.8	14.1	27.6	41.7	1.95745	100	0	15.4	3.6
1	38	4	2010-02-14	1	2011-03-06	2011-04-09	1	2011-08-06	1	2011-08-11	AFI_AMI_FH	1	100	0.695	0.205	0.9	14.3	24.4	38.7	1.70629	40	0	14.2	3.6
1	39	4	2010-02-14	1	2011-03-06	2011-04-09	1	2011-08-06	1	2011-08-11	AFI_AMI_FH	1	100	0.53	0.17	0.7	11.2	23.2	34.4	2.07143	35	0	11.4	3.7
1	40	4	2010-02-14	1	2011-03-06	2011-04-09	1	2011-08-06	1	2011-08-11	AFI_AMI_FH	1	100	0.65	0.15	0.8	14	23.6	37.6	1.68571	25	0	13	3.6
1	41	4	2010-02-14	1	2011-03-06	2011-04-09	1	2011-08-06	1	2011-08-11	AFI_AMI_FH	1	100	0.25	0.2	0.45	8.3	25	33.3	3.01205	90	0	16	3.5
1	42	4	2010-02-14	1	2011-03-06	2011-04-09	1	2011-08-06	1	2011-08-11	AFI_AMI_FH	1	100	0.95	0.2	1.15	15.8	26.6	42.4	1.68354	75	0	14.6	3.5
1	43	4	2010-02-14	1	2011-03-06	2011-04-09	1	2011-08-06	1	2011-08-11	AFI_AMI_FH	1	100	0.95	0.2	1.15	15.8	26.6	42.4	1.68354	50	0	14.6	3.5
1	44	4	2010-02-14	1	2011-03-06	2011-04-09	1	2011-08-06	1	2011-08-11	AFI_AMI_FH	1	100	0.95	0.15	1.1	17.8	22.2	40	1.24719	85	0	12.2	3.6
1	45	4	2010-02-14	1	2011-03-06	2011-04-09	1	2011-08-06	1	2011-08-11	AFI_AMI_FH	1	100	0.415	0.185	0.6	10.5	27.1	37.6	2.58095	60	0	15.2	3.5
1	46	4	2010-02-14	1	2011-03-06	2011-04-09	1	2011-08-06	1	2011-08-11	AFI_AMI_FH	1	100	0.605	0.145	0.75	12.6	22.9	35.5	1.81746	50	0	13.6	3.7
1	47	4	2010-02-14	1	2011-03-06	2011-04-09	1	2011-08-06	1	2011-08-11	AFI_AMI_FH	1	100	0.585	0.165	0.75	13.2	26.4	39.6	2	40	0	14.6	3.6
1	48	4	2010-02-14	1	2011-03-06	2011-04-09	1	2011-08-06	1	2011-08-11	AFI_AMI_FH	1	100	0.55	0.2	0.75	12	27.6	39.6	2.3	30	0	15	3.5
1	49	4	2010-02-14	1	2011-03-06	2011-04-09	1	2011-08-06	1	2011-08-11	AFI_AMI_FH	1	100	0.465	0.185	0.65	11.1	25.8	36.9	2.32432	15	0	15	3.6
1	50	4	2010-02-14	1	2011-03-06	2011-04-09	1	2011-08-06	1	2011-08-11	AFI_AMI_FH	1	100	0.57	0.18	0.75	12.6	25.2	37.8	2	20	0	14	3.5
1	51	4	2010-02-14	1	2011-03-06	2011-04-09	1	2011-08-06	1	2011-08-11	AFI_AMI_FH	1	100	1.05	0.2	1.25	17.1	27.1	44.2	1.5848	25	0	13.2	3.6
1	52	4	2010-02-14	1	2011-03-06	2011-04-09	1	2011-08-06	1	2011-08-11	AFI_AMI_FH	1	100	0.705	0.195	0.9	14.5	22.3	36.8	1.53793	45	0	16	3.7
1	53	4	2010-02-14	1	2011-03-06	2011-04-09	1	2011-08-06	1	2011-08-11	AFI_AMI_FH	1	100	1.195	0.255	1.45	15.2	31.3	46.5	2.05921	30	0	13.4	3.8
1	54	4	2010-02-14	1	2011-03-06	2011-04-09	1	2011-08-06	1	2011-08-11	AFI_AMI_FH	1	100	0.45	0.25	0.7	10.3	31.4	41.7	3.04854	60	0	16	3.6
1	55	4	2010-02-14	1	2011-03-06	2011-04-09	1	2011-08-06	1	2011-08-11	AFI_AMI_FH	1	100	1.2	0.2	1.4	16.5	27.4	43.9	1.66061	30	0	14.2	3.5
1	56	4	2010-02-14	1	2011-03-06	2011-04-09	1	2011-08-06	1	2011-08-11	AFI_AMI_FH	1	100	1.15	0.25	1.4	15.4	30.5	45.9	1.98052	90	0	14.6	3.8
1	57	4	2010-02-14	1	2011-03-06	2011-04-09	1	2011-08-06	1	2011-08-11	AFI_AMI_FH	1	100	0.67	0.18	0.85	12.2	27.6	39.8	2.2623	35	0	13.8	3.8
1	58	4	2010-02-14	1	2011-03-06	2011-04-09	1	2011-08-06	1	2011-08-11	AFI_AMI_FH	1	100	0.9	0.15	1.05	16.5	22.1	38.6	1.33939	15	0	11.6	3.7
1	59	4	2010-02-14	1	2011-03-06	2011-04-09	1	2011-08-06	1	2011-08-11	AFI_AMI_FH	1	100	0.69	0.16	0.85	15.1	18.1	33.2	1.19868	70	0	14	3.7
1	60	4	2010-02-14	1	2011-03-06	2011-04-09	1	2011-08-06	1	2011-08-11	AFI_AMI_FH	1	100	0.35	0.15	0.5	8.5	24.3	32.8	2.85882	85	0	16.6	3.6
5	1	1	2010-02-14	1	2011-03-06	2011-04-09	1	2011-08-06	2	2011-08-11	AFI_AMI_OH	2	100	0.7	0.2	0.9	11.5	26.6	38.1	2.31304	30	0	16	3.4
5	2	1	2010-02-14	1	2011-03-06	2011-04-09	1	2011-08-06	2	2011-08-11	AFI_AMI_OH	2	100	0.575	0.075	0.65	10.3	17.2	27.5	1.6699	45	0	12	3.5
5	3	1	2010-02-14	1	2011-03-06	2011-04-09	1	2011-08-06	2	2011-08-11	AFI_AMI_OH	2	100	0.94	0.21	1.15	15.5	27	42.5	1.74194	50	0	15.6	3.5
5	4	1	2010-02-14	1	2011-03-06	2011-04-09	1	2011-08-06	2	2011-08-11	AFI_AMI_OH	2	100	0.575	0.175	0.75	13	23.5	36.5	1.80769	55	0	13.4	3.5
5	5	1	2010-02-14	1	2011-03-06	2011-04-09	1	2011-08-06	2	2011-08-11	AFI_AMI_OH	2	100	0.8	0.2	1	15	27	42	1.8	70	0	14.2	3.3
5	6	1	2010-02-14	1	2011-03-06	2011-04-09	1	2011-08-06	2	2011-08-11	AFI_AMI_OH	2	100	0.35	0.15	0.5	9	25.5	34.5	2.83333	80	0	15	3.5
5	7	1	2010-02-14	1	2011-03-06	2011-04-09	1	2011-08-06	2	2011-08-11	AFI_AMI_OH	2	100	1.04	0.21	1.25	17	26	43	1.52941	50	0	15.6	3.5
5	8	1	2010-02-14	1	2011-03-06	2011-04-09	1	2011-08-06	2	2011-08-11	AFI_AMI_OH	2	100	0.75	0.2	0.95	12.5	29	41.5	2.32	60	0	15.6	3.5
5	9	1	2010-02-14	1	2011-03-06	2011-04-09	1	2011-08-06	2	2011-08-11	AFI_AMI_OH	2	100	0.66	0.19	0.85	13	25.5	38.5	1.96154	40	0	14.8	3.5
5	10	1	2010-02-14	1	2011-03-06	2011-04-09	1	2011-08-06	2	2011-08-11	AFI_AMI_OH	2	100	1.04	0.16	1.2	17	25.2	42.2	1.48235	35	0	13.8	3.5
5	11	1	2010-02-14	1	2011-03-06	2011-04-09	1	2011-08-06	2	2011-08-11	AFI_AMI_OH	2	100	0.51	0.14	0.65	11.7	24.2	35.9	2.06838	20	0	14	3.5
5	12	1	2010-02-14	1	2011-03-06	2011-04-09	1	2011-08-06	2	2011-08-11	AFI_AMI_OH	2	100	0.73	0.12	0.85	11.3	23	34.3	2.0354	100	0	14.2	3.7
5	13	1	2010-02-14	1	2011-03-06	2011-04-09	1	2011-08-06	2	2011-08-11	AFI_AMI_OH	2	100	1.3	0.2	1.5	18.2	27.2	45.4	1.49451	15	0	15	3.5
5	14	1	2010-02-14	1	2011-03-06	2011-04-09	1	2011-08-06	2	2011-08-11	AFI_AMI_OH	2	100	1.53	0.22	1.75	18.5	28	46.5	1.51351	35	0	15.2	3.5
5	15	1	2010-02-14	1	2011-03-06	2011-04-09	1	2011-08-06	2	2011-08-11	AFI_AMI_OH	2	100	0.66	0.19	0.85	14	23.2	37.2	1.65714	25	0	15.4	3.6
5	16	1	2010-02-14	1	2011-03-06	2011-04-09	1	2011-08-06	2	2011-08-11	AFI_AMI_OH	2	100	0.91	0.19	1.1	15	23	38	1.53333	30	0	14.6	3.5
5	17	1	2010-02-14	1	2011-03-06	2011-04-09	1	2011-08-06	2	2011-08-11	AFI_AMI_OH	2	100	0.73	0.17	0.9	13.5	24	37.5	1.77778	10	0	16.2	3.5
5	18	1	2010-02-14	1	2011-03-06	2011-04-09	1	2011-08-06	2	2011-08-11	AFI_AMI_OH	2	100	1.4	0.15	1.55	19.5	23.5	43	1.20513	25	0	16	3.5
5	19	1	2010-02-14	1	2011-03-06	2011-04-09	1	2011-08-06	2	2011-08-11	AFI_AMI_OH	2	100	0.93	0.17	1.1	20	24	44	1.2	40	0	15	3.5
5	20	1	2010-02-14	1	2011-03-06	2011-04-09	1	2011-08-06	2	2011-08-11	AFI_AMI_OH	2	100	1.02	0.18	1.2	17.5	24	41.5	1.37143	35	0	15.8	3.5
5	21	1	2010-02-14	1	2011-03-06	2011-04-09	1	2011-08-06	2	2011-08-11	AFI_AMI_OH	2	100	0.73	0.17	0.9	13	26.5	39.5	2.03846	40	0	14.4	3.4
5	22	1	2010-02-14	1	2011-03-06	2011-04-09	1	2011-08-06	2	2011-08-11	AFI_AMI_OH	2	100	0.73	0.22	0.95	13.3	26	39.3	1.95489	30	0	15.4	3.5
5	23	1	2010-02-14	1	2011-03-06	2011-04-09	1	2011-08-06	2	2011-08-11	AFI_AMI_OH	2	100	0.64	0.16	0.8	12.5	22.6	35.1	1.808	35	0	14.4	3.5
5	24	1	2010-02-14	1	2011-03-06	2011-04-09	1	2011-08-06	2	2011-08-11	AFI_AMI_OH	2	100	0.68	0.17	0.85	16	26	42	1.625	40	0	14	3.5
5	25	1	2010-02-14	1	2011-03-06	2011-04-09	1	2011-08-06	2	2011-08-11	AFI_AMI_OH	2	100	1.47	0.28	1.75	18	32.2	50.2	1.78889	40	0	15.6	3.9
5	26	1	2010-02-14	1	2011-03-06	2011-04-09	1	2011-08-06	2	2011-08-11	AFI_AMI_OH	2	100	1.48	0.17	1.65	19	25	44	1.31579	35	0	16	3.6
5	27	1	2010-02-14	1	2011-03-06	2011-04-09	1	2011-08-06	2	2011-08-11	AFI_AMI_OH	2	100	1.435	0.165	1.6	18	24	42	1.33333	40	0	13.6	3.3
5	28	1	2010-02-14	1	2011-03-06	2011-04-09	1	2011-08-06	2	2011-08-11	AFI_AMI_OH	2	100	0.67	0.18	0.85	12.5	27.5	40	2.2	60	0	15	3.5
5	29	1	2010-02-14	1	2011-03-06	2011-04-09	1	2011-08-06	2	2011-08-11	AFI_AMI_OH	2	100	1.02	0.18	1.2	16.5	24	40.5	1.45455	75	0	15.8	3.5
5	30	1	2010-02-14	1	2011-03-06	2011-04-09	1	2011-08-06	2	2011-08-11	AFI_AMI_OH	2	100	0.815	0.185	1	15	25.5	40.5	1.7	60	0	15	3.5
5	31	1	2010-02-14	1	2011-03-06	2011-04-09	1	2011-08-06	2	2011-08-11	AFI_AMI_OH	2	100	0.78	0.22	1	14.5	24	38.5	1.65517	80	0	15.6	3.5
5	32	1	2010-02-14	1	2011-03-06	2011-04-09	1	2011-08-06	2	2011-08-11	AFI_AMI_OH	2	100	0.89	0.16	1.05	11.3	22.5	33.8	1.99115	25	0	14.2	3.4
5	33	1	2010-02-14	1	2011-03-06	2011-04-09	1	2011-08-06	2	2011-08-11	AFI_AMI_OH	2	100	0.51	0.19	0.7	11	28.5	39.5	2.59091	10	0	15.2	3.5
5	34	1	2010-02-14	1	2011-03-06	2011-04-09	1	2011-08-06	2	2011-08-11	AFI_AMI_OH	2	100	1.005	0.195	1.2	14.5	30.5	45	2.10345	30	0	13.8	3.5
5	35	1	2010-02-14	1	2011-03-06	2011-04-09	1	2011-08-06	2	2011-08-11	AFI_AMI_OH	2	100	0.9	0.15	1.05	15	25	40	1.66667	45	0	14	3.6
5	36	1	2010-02-14	1	2011-03-06	2011-04-09	1	2011-08-06	2	2011-08-11	AFI_AMI_OH	2	100	0.75	0.2	0.95	14	27.5	41.5	1.96429	60	0	13	3.6
5	37	1	2010-02-14	1	2011-03-06	2011-04-09	1	2011-08-06	2	2011-08-11	AFI_AMI_OH	2	100	0.65	0.15	0.8	13.5	26.5	40	1.96296	70	0	15	3.6
5	38	1	2010-02-14	1	2011-03-06	2011-04-09	1	2011-08-06	2	2011-08-11	AFI_AMI_OH	2	100	0.825	0.175	1	15	25	40	1.66667	35	0	16	3.5
5	39	1	2010-02-14	1	2011-03-06	2011-04-09	1	2011-08-06	2	2011-08-11	AFI_AMI_OH	2	100	0.725	0.175	0.9	16	24.5	40.5	1.53125	60	0	15	3.6
5	40	1	2010-02-14	1	2011-03-06	2011-04-09	1	2011-08-06	2	2011-08-11	AFI_AMI_OH	2	100	1.44	0.21	1.65	18	26	44	1.44444	50	0	15	3.7
5	41	1	2010-02-14	1	2011-03-06	2011-04-09	1	2011-08-06	2	2011-08-11	AFI_AMI_OH	2	100	1.05	0.2	1.25	17	30.5	47.5	1.79412	45	0	14	3.7
5	42	1	2010-02-14	1	2011-03-06	2011-04-09	1	2011-08-06	2	2011-08-11	AFI_AMI_OH	2	100	0.5	0.15	0.65	10.5	23	33.5	2.19048	15	0	14.8	3.5
5	43	1	2010-02-14	1	2011-03-06	2011-04-09	1	2011-08-06	2	2011-08-11	AFI_AMI_OH	2	100	1.68	0.17	1.85	22.3	22.5	44.8	1.00897	25	0	13	3.5
5	44	1	2010-02-14	1	2011-03-06	2011-04-09	1	2011-08-06	2	2011-08-11	AFI_AMI_OH	2	100	1.42	0.13	1.55	19	21	40	1.10526	70	0	15.8	3.5
5	45	1	2010-02-14	1	2011-03-06	2011-04-09	1	2011-08-06	2	2011-08-11	AFI_AMI_OH	2	100	0.64	0.16	0.8	11.7	24.4	36.1	2.08547	35	0	14	3.8
5	46	1	2010-02-14	1	2011-03-06	2011-04-09	1	2011-08-06	2	2011-08-11	AFI_AMI_OH	2	100	1.205	0.145	1.35	18	23.5	41.5	1.30556	45	0	13.8	3.5
5	47	1	2010-02-14	1	2011-03-06	2011-04-09	1	2011-08-06	2	2011-08-11	AFI_AMI_OH	2	100	0.915	0.135	1.05	15.5	20	35.5	1.29032	70	0	13.8	3.5
5	48	1	2010-02-14	1	2011-03-06	2011-04-09	1	2011-08-06	2	2011-08-11	AFI_AMI_OH	2	100	0.95	0.2	1.15	15.5	24.5	40	1.58065	90	0	13.8	3.4
5	49	1	2010-02-14	1	2011-03-06	2011-04-09	1	2011-08-06	2	2011-08-11	AFI_AMI_OH	2	100	0.53	0.17	0.7	12	26.5	38.5	2.20833	100	0	15	3.6
5	50	1	2010-02-14	1	2011-03-06	2011-04-09	1	2011-08-06	2	2011-08-11	AFI_AMI_OH	2	100	1.535	0.215	1.75	18.5	26.5	45	1.43243	80	0	14	3.5
5	51	1	2010-02-14	1	2011-03-06	2011-04-09	1	2011-08-06	2	2011-08-11	AFI_AMI_OH	2	100	0.775	0.175	0.95	14.5	26.5	41	1.82759	35	0	14.2	3.5
5	52	1	2010-02-14	1	2011-03-06	2011-04-09	1	2011-08-06	2	2011-08-11	AFI_AMI_OH	2	100	1.61	0.19	1.8	16	25.5	41.5	1.59375	20	0	15	3.4
5	53	1	2010-02-14	1	2011-03-06	2011-04-09	1	2011-08-06	2	2011-08-11	AFI_AMI_OH	2	100	0.895	0.155	1.05	13.7	24.8	38.5	1.81022	15	0	13.4	3.8
5	54	1	2010-02-14	1	2011-03-06	2011-04-09	1	2011-08-06	2	2011-08-11	AFI_AMI_OH	2	100	0.86	0.19	1.05	13.5	26.5	40	1.96296	10	0	14	3.5
5	55	1	2010-02-14	1	2011-03-06	2011-04-09	1	2011-08-06	2	2011-08-11	AFI_AMI_OH	2	100	1.53	0.27	1.8	17.2	30	47.2	1.74419	40	0	14	4
5	56	1	2010-02-14	1	2011-03-06	2011-04-09	1	2011-08-06	2	2011-08-11	AFI_AMI_OH	2	100	0.93	0.17	1.1	15.5	26	41.5	1.67742	35	0	13.2	3.5
5	57	1	2010-02-14	1	2011-03-06	2011-04-09	1	2011-08-06	2	2011-08-11	AFI_AMI_OH	2	100	1	0.15	1.15	16.5	23.5	40	1.42424	35	0	11.2	3.5
5	58	1	2010-02-14	1	2011-03-06	2011-04-09	1	2011-08-06	2	2011-08-11	AFI_AMI_OH	2	100	0.575	0.125	0.7	12	22.5	34.5	1.875	10	0	13.2	3.5
5	59	1	2010-02-14	1	2011-03-06	2011-04-09	1	2011-08-06	2	2011-08-11	AFI_AMI_OH	2	100	0.55	0.15	0.7	11.6	25.2	36.8	2.17241	5	0	13	3.8
5	60	1	2010-02-14	1	2011-03-06	2011-04-09	1	2011-08-06	2	2011-08-11	AFI_AMI_OH	2	100	0.91	0.14	1.05	14	21	35	1.5	30	0	14	3.7
7	1	2	2010-02-14	1	2011-03-06	2011-04-09	1	2011-08-06	2	2011-08-11	AFI_AMI_OH	2	100	0.395	0.155	0.55	16	23	39	1.4375	40	0	12.6	3.7
7	2	2	2010-02-14	1	2011-03-06	2011-04-09	1	2011-08-06	2	2011-08-11	AFI_AMI_OH	2	100	0.48	0.17	0.65	10.5	27	37.5	2.57143	50	0	13	3.4
7	3	2	2010-02-14	1	2011-03-06	2011-04-09	1	2011-08-06	2	2011-08-11	AFI_AMI_OH	2	100	1.05	0.2	1.25	16	27	43	1.6875	70	0	13	3.5
7	4	2	2010-02-14	1	2011-03-06	2011-04-09	1	2011-08-06	2	2011-08-11	AFI_AMI_OH	2	100	1.31	0.14	1.45	19	22	41	1.15789	80	0	15	3.6
7	5	2	2010-02-14	1	2011-03-06	2011-04-09	1	2011-08-06	2	2011-08-11	AFI_AMI_OH	2	100	0.73	0.12	0.85	16	21	37	1.3125	60	0	13	3.6
7	6	2	2010-02-14	1	2011-03-06	2011-04-09	1	2011-08-06	2	2011-08-11	AFI_AMI_OH	2	100	0.525	0.225	0.75	9.5	29.5	39	3.10526	45	0	14	3.5
7	7	2	2010-02-14	1	2011-03-06	2011-04-09	1	2011-08-06	2	2011-08-11	AFI_AMI_OH	2	100	0.49	0.06	0.55	9	15.5	24.5	1.72222	50	0	11.2	3.5
7	8	2	2010-02-14	1	2011-03-06	2011-04-09	1	2011-08-06	2	2011-08-11	AFI_AMI_OH	2	100	0.96	0.19	1.15	14.5	24	38.5	1.65517	35	0	15	3.4
7	9	2	2010-02-14	1	2011-03-06	2011-04-09	1	2011-08-06	2	2011-08-11	AFI_AMI_OH	2	100	0.7	0.15	0.85	13.5	23	36.5	1.7037	20	0	14	3.5
7	10	2	2010-02-14	1	2011-03-06	2011-04-09	1	2011-08-06	2	2011-08-11	AFI_AMI_OH	2	100	0.835	0.265	1.1	12.5	28.5	41	2.28	25	0	15.4	3.4
7	11	2	2010-02-14	1	2011-03-06	2011-04-09	1	2011-08-06	2	2011-08-11	AFI_AMI_OH	2	100	0.93	0.22	1.15	13.5	25	38.5	1.85185	40	0	15.6	3.5
7	12	2	2010-02-14	1	2011-03-06	2011-04-09	1	2011-08-06	2	2011-08-11	AFI_AMI_OH	2	100	0.53	0.12	0.65	6.5	24.8	31.3	3.81538	25	0	15.4	3.5
7	13	2	2010-02-14	1	2011-03-06	2011-04-09	1	2011-08-06	2	2011-08-11	AFI_AMI_OH	2	100	1.54	0.21	1.75	18	25	43	1.38889	30	0	14	3.9
7	14	2	2010-02-14	1	2011-03-06	2011-04-09	1	2011-08-06	2	2011-08-11	AFI_AMI_OH	2	100	0.67	0.13	0.8	11	29	40	2.63636	45	0	14	3.8
7	15	2	2010-02-14	1	2011-03-06	2011-04-09	1	2011-08-06	2	2011-08-11	AFI_AMI_OH	2	100	0.56	0.14	0.7	11	21.5	32.5	1.95455	20	0	12.2	3.5
7	16	2	2010-02-14	1	2011-03-06	2011-04-09	1	2011-08-06	2	2011-08-11	AFI_AMI_OH	2	100	1.02	0.17	1.19	15	23.2	38.2	1.54667	15	0	14	3.3
7	17	2	2010-02-14	1	2011-03-06	2011-04-09	1	2011-08-06	2	2011-08-11	AFI_AMI_OH	2	100	0.855	0.245	1.1	13.5	27	40.5	2	60	0	15.4	3.5
7	18	2	2010-02-14	1	2011-03-06	2011-04-09	1	2011-08-06	2	2011-08-11	AFI_AMI_OH	2	100	0.3	0.2	0.5	7.5	29	36.5	3.86667	50	0	16	3.5
7	19	2	2010-02-14	1	2011-03-06	2011-04-09	1	2011-08-06	2	2011-08-11	AFI_AMI_OH	2	100	0.81	0.24	1.05	13	29	42	2.23077	10	0	14.2	3.5
7	20	2	2010-02-14	1	2011-03-06	2011-04-09	1	2011-08-06	2	2011-08-11	AFI_AMI_OH	2	100	1.34	0.21	1.55	19	23.5	42.5	1.23684	40	0	14	3.5
7	21	2	2010-02-14	1	2011-03-06	2011-04-09	1	2011-08-06	2	2011-08-11	AFI_AMI_OH	2	100	0.75	0.2	0.95	11.5	25	36.5	2.17391	35	0	13.6	3.5
7	22	2	2010-02-14	1	2011-03-06	2011-04-09	1	2011-08-06	2	2011-08-11	AFI_AMI_OH	2	100	1.29	0.21	1.5	18	24	42	1.33333	40	0	13.6	3.5
7	23	2	2010-02-14	1	2011-03-06	2011-04-09	1	2011-08-06	2	2011-08-11	AFI_AMI_OH	2	100	0.59	0.21	0.8	11.5	27	38.5	2.34783	35	0	15	3.5
7	24	2	2010-02-14	1	2011-03-06	2011-04-09	1	2011-08-06	2	2011-08-11	AFI_AMI_OH	2	100	0.93	0.22	1.15	14.5	31	45.5	2.13793	25	0	14.4	3.5
7	25	2	2010-02-14	1	2011-03-06	2011-04-09	1	2011-08-06	2	2011-08-11	AFI_AMI_OH	2	100	1.04	0.21	1.25	15.5	25	40.5	1.6129	70	0	15.2	3.5
7	26	2	2010-02-14	1	2011-03-06	2011-04-09	1	2011-08-06	2	2011-08-11	AFI_AMI_OH	2	100	0.63	0.17	0.8	14	27	41	1.92857	100	0	14.4	3.6
7	27	2	2010-02-14	1	2011-03-06	2011-04-09	1	2011-08-06	2	2011-08-11	AFI_AMI_OH	2	100	1.645	0.205	1.85	18	27	45	1.5	60	0	13.2	3.6
7	28	2	2010-02-14	1	2011-03-06	2011-04-09	1	2011-08-06	2	2011-08-11	AFI_AMI_OH	2	100	1.29	0.16	1.45	19	23.5	42.5	1.23684	45	0	15	3.5
7	29	2	2010-02-14	1	2011-03-06	2011-04-09	1	2011-08-06	2	2011-08-11	AFI_AMI_OH	2	100	0.83	0.27	1.1	12.5	28.5	41	2.28	35	0	15.2	3.5
7	30	2	2010-02-14	1	2011-03-06	2011-04-09	1	2011-08-06	2	2011-08-11	AFI_AMI_OH	2	100	0.67	0.23	0.9	11	29	40	2.63636	50	0	14.6	3.5
7	31	2	2010-02-14	1	2011-03-06	2011-04-09	1	2011-08-06	2	2011-08-11	AFI_AMI_OH	2	100	1.33	0.22	1.55	17	27	44	1.58824	75	0	13.6	3.5
7	32	2	2010-02-14	1	2011-03-06	2011-04-09	1	2011-08-06	2	2011-08-11	AFI_AMI_OH	2	100	0.85	0.1	0.95	14.5	17	31.5	1.17241	80	0	14	3.5
7	33	2	2010-02-14	1	2011-03-06	2011-04-09	1	2011-08-06	2	2011-08-11	AFI_AMI_OH	2	100	0.76	0.19	0.95	13.5	25.5	39	1.88889	50	0	14.8	3.5
7	34	2	2010-02-14	1	2011-03-06	2011-04-09	1	2011-08-06	2	2011-08-11	AFI_AMI_OH	2	100	1.22	0.18	1.4	16.5	23.5	40	1.42424	50	0	13.6	3.5
7	35	2	2010-02-14	1	2011-03-06	2011-04-09	1	2011-08-06	2	2011-08-11	AFI_AMI_OH	2	100	1.595	0.255	1.85	19	30.5	49.5	1.60526	35	0	13.8	3.9
7	36	2	2010-02-14	1	2011-03-06	2011-04-09	1	2011-08-06	2	2011-08-11	AFI_AMI_OH	2	100	1.18	0.17	1.35	17.5	29	46.5	1.65714	60	0	13.6	3.7
7	37	2	2010-02-14	1	2011-03-06	2011-04-09	1	2011-08-06	2	2011-08-11	AFI_AMI_OH	2	100	0.89	0.26	1.15	13.5	29.3	42.8	2.17037	70	0	15.6	3.7
7	38	2	2010-02-14	1	2011-03-06	2011-04-09	1	2011-08-06	2	2011-08-11	AFI_AMI_OH	2	100	0.575	0.325	0.9	10.5	34.5	45	3.28571	75	0	15.4	3.7
7	39	2	2010-02-14	1	2011-03-06	2011-04-09	1	2011-08-06	2	2011-08-11	AFI_AMI_OH	2	100	0.835	0.215	1.05	15.5	26.5	42	1.70968	70	0	14.8	3.5
7	40	2	2010-02-14	1	2011-03-06	2011-04-09	1	2011-08-06	2	2011-08-11	AFI_AMI_OH	2	100	1.025	0.175	1.2	17	25	42	1.47059	45	0	13	3.5
7	41	2	2010-02-14	1	2011-03-06	2011-04-09	1	2011-08-06	2	2011-08-11	AFI_AMI_OH	2	100	0.975	0.225	1.2	14.5	26.5	41	1.82759	30	0	14.2	3.4
7	42	2	2010-02-14	1	2011-03-06	2011-04-09	1	2011-08-06	2	2011-08-11	AFI_AMI_OH	2	100	0.79	0.21	1	13.5	29.5	43	2.18519	45	0	13.6	3.5
7	43	2	2010-02-14	1	2011-03-06	2011-04-09	1	2011-08-06	2	2011-08-11	AFI_AMI_OH	2	100	0.69	0.26	0.95	13.5	32	45.5	2.37037	40	0	16	3.6
7	44	2	2010-02-14	1	2011-03-06	2011-04-09	1	2011-08-06	2	2011-08-11	AFI_AMI_OH	2	100	1.18	0.17	1.35	16	27	43	1.6875	35	0	15.2	3.5
7	45	2	2010-02-14	1	2011-03-06	2011-04-09	1	2011-08-06	2	2011-08-11	AFI_AMI_OH	2	100	0.79	0.21	1	13.5	29.5	43	2.18519	20	0	14.6	3.6
7	46	2	2010-02-14	1	2011-03-06	2011-04-09	1	2011-08-06	2	2011-08-11	AFI_AMI_OH	2	100	0.7	0.2	0.9	13.3	28.5	41.8	2.14286	0	0	15.4	3.6
7	47	2	2010-02-14	1	2011-03-06	2011-04-09	1	2011-08-06	2	2011-08-11	AFI_AMI_OH	2	100	0.58	0.12	0.7	12.5	21	33.5	1.68	10	0	10.6	3.6
7	48	2	2010-02-14	1	2011-03-06	2011-04-09	1	2011-08-06	2	2011-08-11	AFI_AMI_OH	2	100	0.44	0.21	0.65	10.5	29	39.5	2.7619	0	0	14.8	3.5
7	49	2	2010-02-14	1	2011-03-06	2011-04-09	1	2011-08-06	2	2011-08-11	AFI_AMI_OH	2	100	0.49	0.26	0.75	11	33	44	3	50	0	13.4	3.5
7	50	2	2010-02-14	1	2011-03-06	2011-04-09	1	2011-08-06	2	2011-08-11	AFI_AMI_OH	2	100	1.025	0.175	1.2	16	21.5	37.5	1.34375	40	0	14.6	3.5
7	51	2	2010-02-14	1	2011-03-06	2011-04-09	1	2011-08-06	2	2011-08-11	AFI_AMI_OH	2	100	1.115	0.135	1.25	19	21.5	40.5	1.13158	30	0	13.8	3.5
7	52	2	2010-02-14	1	2011-03-06	2011-04-09	1	2011-08-06	2	2011-08-11	AFI_AMI_OH	2	100	0.87	0.18	1.05	14.5	24	38.5	1.65517	45	0	14.4	3.4
7	53	2	2010-02-14	1	2011-03-06	2011-04-09	1	2011-08-06	2	2011-08-11	AFI_AMI_OH	2	100	0.73	0.27	1	11	30	41	2.72727	60	0	15.2	3.5
7	54	2	2010-02-14	1	2011-03-06	2011-04-09	1	2011-08-06	2	2011-08-11	AFI_AMI_OH	2	100	0.99	0.16	1.15	15.5	22	37.5	1.41935	70	0	15.2	3.6
7	55	2	2010-02-14	1	2011-03-06	2011-04-09	1	2011-08-06	2	2011-08-11	AFI_AMI_OH	2	100	1.35	0.2	1.55	19	25	44	1.31579	40	0	15.8	3.5
7	56	2	2010-02-14	1	2011-03-06	2011-04-09	1	2011-08-06	2	2011-08-11	AFI_AMI_OH	2	100	0.96	0.24	1.2	15	30	45	2	30	0	15	3.6
7	57	2	2010-02-14	1	2011-03-06	2011-04-09	1	2011-08-06	2	2011-08-11	AFI_AMI_OH	2	100	0.855	0.195	1.05	15	27.5	42.5	1.83333	15	0	16	3.4
7	58	2	2010-02-14	1	2011-03-06	2011-04-09	1	2011-08-06	2	2011-08-11	AFI_AMI_OH	2	100	0.88	0.17	1.05	15.5	24.5	40	1.58065	20	0	15.4	3.5
7	59	2	2010-02-14	1	2011-03-06	2011-04-09	1	2011-08-06	2	2011-08-11	AFI_AMI_OH	2	100	1.19	0.23	1.42	17	24.5	41.5	1.44118	40	0	15.2	3.5
7	60	2	2010-02-14	1	2011-03-06	2011-04-09	1	2011-08-06	2	2011-08-11	AFI_AMI_OH	2	100	0.555	0.245	0.8	11.5	31.5	43	2.73913	70	0	15.2	3.6
4	1	3	2010-02-14	1	2011-03-06	2011-04-09	1	2011-08-06	2	2011-08-12	AFI_AMI_OH	2	100	0.385	0.165	0.55	9.6	26	35.6	2.70833	25	0	13	3.7
4	2	3	2010-02-14	1	2011-03-06	2011-04-09	1	2011-08-06	2	2011-08-12	AFI_AMI_OH	2	100	0.65	0.1	0.75	10.5	21.8	32.3	2.07619	30	0	14.4	3.5
4	3	3	2010-02-14	1	2011-03-06	2011-04-09	1	2011-08-06	2	2011-08-12	AFI_AMI_OH	2	100	0.7	0.15	0.85	10	26	36	2.6	60	0	13.4	3.7
4	4	3	2010-02-14	1	2011-03-06	2011-04-09	1	2011-08-06	2	2011-08-12	AFI_AMI_OH	2	100	1.14	0.2	1.34	17.5	27.7	45.2	1.58286	25	0	14	4
4	5	3	2010-02-14	1	2011-03-06	2011-04-09	1	2011-08-06	2	2011-08-12	AFI_AMI_OH	2	100	0.745	0.205	0.95	13.5	31.1	44.6	2.3037	30	0	15.6	3.7
4	6	3	2010-02-14	1	2011-03-06	2011-04-09	1	2011-08-06	2	2011-08-12	AFI_AMI_OH	2	100	0.65	0.2	0.85	11	22.5	33.5	2.04545	40	0	14.2	3.7
4	7	3	2010-02-14	1	2011-03-06	2011-04-09	1	2011-08-06	2	2011-08-12	AFI_AMI_OH	2	100	0.365	0.225	0.59	8	29.5	37.5	3.6875	100	0	14	3.7
4	8	3	2010-02-14	1	2011-03-06	2011-04-09	1	2011-08-06	2	2011-08-12	AFI_AMI_OH	2	100	0.55	0.2	0.75	12	28	40	2.33333	80	0	13	3.8
4	9	3	2010-02-14	1	2011-03-06	2011-04-09	1	2011-08-06	2	2011-08-12	AFI_AMI_OH	2	100	0.56	0.19	0.75	13	26	39	2	60	0	14	3.7
4	10	3	2010-02-14	1	2011-03-06	2011-04-09	1	2011-08-06	2	2011-08-12	AFI_AMI_OH	2	100	0.58	0.3	0.88	11.5	37.2	48.7	3.23478	80	0	13	3.7
4	11	3	2010-02-14	1	2011-03-06	2011-04-09	1	2011-08-06	2	2011-08-12	AFI_AMI_OH	2	100	0.855	0.245	1.1	14	27	41	1.92857	30	0	13	3.7
4	12	3	2010-02-14	1	2011-03-06	2011-04-09	1	2011-08-06	2	2011-08-12	AFI_AMI_OH	2	100	0.59	0.19	0.78	13	20.5	33.5	1.57692	60	0	15	3.8
4	13	3	2010-02-14	1	2011-03-06	2011-04-09	1	2011-08-06	2	2011-08-12	AFI_AMI_OH	2	100	1.185	0.205	1.39	17.5	25	42.5	1.42857	50	0	14.8	3.8
4	14	3	2010-02-14	1	2011-03-06	2011-04-09	1	2011-08-06	2	2011-08-12	AFI_AMI_OH	2	100	0.85	0.2	1.05	18	24	42	1.33333	35	0	13	3.6
4	15	3	2010-02-14	1	2011-03-06	2011-04-09	1	2011-08-06	2	2011-08-12	AFI_AMI_OH	2	100	0.45	0.2	0.65	9.5	23.5	33	2.47368	50	0	16	3.5
4	16	3	2010-02-14	1	2011-03-06	2011-04-09	1	2011-08-06	2	2011-08-12	AFI_AMI_OH	2	100	0.34	0.25	0.59	8.5	29.3	37.8	3.44706	45	0	15.6	3.8
4	17	3	2010-02-14	1	2011-03-06	2011-04-09	1	2011-08-06	2	2011-08-12	AFI_AMI_OH	2	100	0.69	0.3	0.99	11.5	31.5	43	2.73913	60	0	14.6	3.9
4	18	3	2010-02-14	1	2011-03-06	2011-04-09	1	2011-08-06	2	2011-08-12	AFI_AMI_OH	2	100	0.4	0.2	0.6	9.5	25.5	35	2.68421	35	0	15	3.8
4	19	3	2010-02-14	1	2011-03-06	2011-04-09	1	2011-08-06	2	2011-08-12	AFI_AMI_OH	2	100	0.69	0.3	0.99	12	26.5	38.5	2.20833	70	0	14	3.9
4	20	3	2010-02-14	1	2011-03-06	2011-04-09	1	2011-08-06	2	2011-08-12	AFI_AMI_OH	2	100	0.51	0.2	0.71	10	28.4	38.4	2.84	50	0	12.4	3.8
4	21	3	2010-02-14	1	2011-03-06	2011-04-09	1	2011-08-06	2	2011-08-12	AFI_AMI_OH	2	100	0.4	0.25	0.65	10	27	37	2.7	45	0	10.6	3.9
4	22	3	2010-02-14	1	2011-03-06	2011-04-09	1	2011-08-06	2	2011-08-12	AFI_AMI_OH	2	100	0.8	0.2	1	13.5	23.1	36.6	1.71111	30	0	12.4	3.9
4	23	3	2010-02-14	1	2011-03-06	2011-04-09	1	2011-08-06	2	2011-08-12	AFI_AMI_OH	2	100	0.35	0.13	0.48	9.5	22	31.5	2.31579	25	0	13	3.8
4	24	3	2010-02-14	1	2011-03-06	2011-04-09	1	2011-08-06	2	2011-08-12	AFI_AMI_OH	2	100	0.605	0.195	0.8	12.5	21.5	34	1.72	10	0	14	3.5
4	25	3	2010-02-14	1	2011-03-06	2011-04-09	1	2011-08-06	2	2011-08-12	AFI_AMI_OH	2	100	0.13	0.12	0.25	7	26	33	3.71429	100	0	12.4	3.7
4	26	3	2010-02-14	1	2011-03-06	2011-04-09	1	2011-08-06	2	2011-08-12	AFI_AMI_OH	2	100	0.8	0.2	1	12.3	29.4	41.7	2.39024	15	0	15	3.8
4	27	3	2010-02-14	1	2011-03-06	2011-04-09	1	2011-08-06	2	2011-08-12	AFI_AMI_OH	2	100	0.79	0.21	1	14	30	44	2.14286	90	0	13	3.6
4	28	3	2010-02-14	1	2011-03-06	2011-04-09	1	2011-08-06	2	2011-08-12	AFI_AMI_OH	2	100	0.655	0.195	0.85	13	28	41	2.15385	70	0	15	3.8
4	29	3	2010-02-14	1	2011-03-06	2011-04-09	1	2011-08-06	2	2011-08-12	AFI_AMI_OH	2	100	0.4	0.15	0.55	11.5	25.2	36.7	2.1913	40	0	13.6	3.9
4	30	3	2010-02-14	1	2011-03-06	2011-04-09	1	2011-08-06	2	2011-08-12	AFI_AMI_OH	2	100	0.5	0.25	0.75	13.5	31.5	45	2.33333	35	0	13.4	3.8
4	31	3	2010-02-14	1	2011-03-06	2011-04-09	1	2011-08-06	2	2011-08-12	AFI_AMI_OH	2	100	0.65	0.15	0.8	15	24.4	39.4	1.62667	40	0	10.2	4
4	32	3	2010-02-14	1	2011-03-06	2011-04-09	1	2011-08-06	2	2011-08-12	AFI_AMI_OH	2	100	0.65	0.3	0.95	11.2	32.4	43.6	2.89286	50	0	15	3.7
4	33	3	2010-02-14	1	2011-03-06	2011-04-09	1	2011-08-06	2	2011-08-12	AFI_AMI_OH	2	100	0.8	0.2	1	13.3	28	41.3	2.10526	70	0	13.8	3.9
4	34	3	2010-02-14	1	2011-03-06	2011-04-09	1	2011-08-06	2	2011-08-12	AFI_AMI_OH	2	100	1.05	0.15	1.2	13.2	25.1	38.3	1.90152	70	0	14.4	3.7
4	35	3	2010-02-14	1	2011-03-06	2011-04-09	1	2011-08-06	2	2011-08-12	AFI_AMI_OH	2	100	0.6	0.2	0.8	10.2	23.8	34	2.33333	50	0	15.4	3.8
4	36	3	2010-02-14	1	2011-03-06	2011-04-09	1	2011-08-06	2	2011-08-12	AFI_AMI_OH	2	100	0.38	0.17	0.55	9.4	25.3	34.7	2.69149	10	0	12.6	3.7
4	37	3	2010-02-14	1	2011-03-06	2011-04-09	1	2011-08-06	2	2011-08-12	AFI_AMI_OH	2	100	0.45	0.15	0.6	10.4	24.2	34.6	2.32692	5	0	13.4	3.9
4	38	3	2010-02-14	1	2011-03-06	2011-04-09	1	2011-08-06	2	2011-08-12	AFI_AMI_OH	2	100	0.5	0.2	0.7	10.3	25.6	35.9	2.48544	10	0	13	3.7
4	39	3	2010-02-14	1	2011-03-06	2011-04-09	1	2011-08-06	2	2011-08-12	AFI_AMI_OH	2	100	0.3	0.25	0.55	10	28	38	2.8	80	0	14	3.9
4	40	3	2010-02-14	1	2011-03-06	2011-04-09	1	2011-08-06	2	2011-08-12	AFI_AMI_OH	2	100	0.7	0.15	0.85	13.5	18	31.5	1.33333	60	0	16.4	3.7
4	41	3	2010-02-14	1	2011-03-06	2011-04-09	1	2011-08-06	2	2011-08-12	AFI_AMI_OH	2	100	0.85	0.2	1.05	13	25	38	1.92308	70	0	15.2	3.9
4	42	3	2010-02-14	1	2011-03-06	2011-04-09	1	2011-08-06	2	2011-08-12	AFI_AMI_OH	2	100	1.32	0.2	1.52	15	23.8	38.8	1.58667	50	0	15.8	4.1
4	43	3	2010-02-14	1	2011-03-06	2011-04-09	1	2011-08-06	2	2011-08-12	AFI_AMI_OH	2	100	0.4	0.15	0.55	10	21.8	31.8	2.18	90	0	13.4	3.8
4	44	3	2010-02-14	1	2011-03-06	2011-04-09	1	2011-08-06	2	2011-08-12	AFI_AMI_OH	2	100	0.4	0.15	0.55	9.7	24.6	34.3	2.53608	100	0	11.6	3.8
4	45	3	2010-02-14	1	2011-03-06	2011-04-09	1	2011-08-06	2	2011-08-12	AFI_AMI_OH	2	100	0.585	0.115	0.7	11.6	19.8	31.4	1.7069	50	0	14.2	3.8
4	46	3	2010-02-14	1	2011-03-06	2011-04-09	1	2011-08-06	2	2011-08-12	AFI_AMI_OH	2	100	1.05	0.25	1.3	13.6	32.2	45.8	2.36765	70	0	13	3.8
4	47	3	2010-02-14	1	2011-03-06	2011-04-09	1	2011-08-06	2	2011-08-12	AFI_AMI_OH	2	100	0.65	0.25	0.9	11.8	36.6	48.4	3.10169	45	0	13	3.7
4	48	3	2010-02-14	1	2011-03-06	2011-04-09	1	2011-08-06	2	2011-08-12	AFI_AMI_OH	2	100	0.635	0.115	0.75	10.4	36.6	47	3.51923	30	0	13.4	3.7
4	49	3	2010-02-14	1	2011-03-06	2011-04-09	1	2011-08-06	2	2011-08-12	AFI_AMI_OH	2	100	0.76	0.09	0.85	11.8	20.3	32.1	1.72034	10	0	14	3.7
4	50	3	2010-02-14	1	2011-03-06	2011-04-09	1	2011-08-06	2	2011-08-12	AFI_AMI_OH	2	100	0.805	0.245	1.05	12.7	26.2	38.9	2.06299	20	0	15.2	3.6
4	51	3	2010-02-14	1	2011-03-06	2011-04-09	1	2011-08-06	2	2011-08-12	AFI_AMI_OH	2	100	0.72	0.23	0.95	13	27	40	2.07692	40	0	14	3.8
4	52	3	2010-02-14	1	2011-03-06	2011-04-09	1	2011-08-06	2	2011-08-12	AFI_AMI_OH	2	100	0.59	0.11	0.7	11	20	31	1.81818	50	0	13	3.7
4	53	3	2010-02-14	1	2011-03-06	2011-04-09	1	2011-08-06	2	2011-08-12	AFI_AMI_OH	2	100	1.255	0.195	1.45	19	24	43	1.26316	10	0	15	3.7
4	54	3	2010-02-14	1	2011-03-06	2011-04-09	1	2011-08-06	2	2011-08-12	AFI_AMI_OH	2	100	0.67	0.18	0.85	10	23.2	33.2	2.32	90	0	13	3.6
4	55	3	2010-02-14	1	2011-03-06	2011-04-09	1	2011-08-06	2	2011-08-12	AFI_AMI_OH	2	100	0.925	0.175	1.1	13.8	24.6	38.4	1.78261	30	0	16	3.7
4	56	3	2010-02-14	1	2011-03-06	2011-04-09	1	2011-08-06	2	2011-08-12	AFI_AMI_OH	2	100	1.405	0.195	1.6	20	18	38	0.9	70	0	14.2	3.7
4	57	3	2010-02-14	1	2011-03-06	2011-04-09	1	2011-08-06	2	2011-08-12	AFI_AMI_OH	2	100	1.45	0.2	1.65	12.7	27.4	40.1	2.15748	5	0	15	3.7
4	58	3	2010-02-14	1	2011-03-06	2011-04-09	1	2011-08-06	2	2011-08-12	AFI_AMI_OH	2	100	0.94	0.21	1.15	15.5	27	42.5	1.74194	80	0	15.6	3.5
4	59	3	2010-02-14	1	2011-03-06	2011-04-09	1	2011-08-06	2	2011-08-12	AFI_AMI_OH	2	100	0.45	0.2	0.65	10.8	26.7	37.5	2.47222	15	0	14.6	3.6
4	60	3	2010-02-14	1	2011-03-06	2011-04-09	1	2011-08-06	2	2011-08-12	AFI_AMI_OH	2	100	0.945	0.155	1.1	12.6	21.7	34.3	1.72222	20	0	13	3.6
3	1	4	2010-02-14	1	2011-03-06	2011-04-09	1	2011-08-06	2	2011-08-12	AFI_AMI_OH	2	100	0.5	0.2	0.7	9.4	27.3	36.7	2.90426	30	0	15	3.7
3	2	4	2010-02-14	1	2011-03-06	2011-04-09	1	2011-08-06	2	2011-08-12	AFI_AMI_OH	2	100	0.65	0.2	0.85	10.4	25.7	36.1	2.47115	100	0	16	3.8
3	3	4	2010-02-14	1	2011-03-06	2011-04-09	1	2011-08-06	2	2011-08-12	AFI_AMI_OH	2	100	0.45	0.2	0.65	9.7	25.8	35.5	2.65979	35	0	14.4	3.8
3	4	4	2010-02-14	1	2011-03-06	2011-04-09	1	2011-08-06	2	2011-08-12	AFI_AMI_OH	2	100	1.25	0.15	1.4	18.5	20.9	39.4	1.12973	40	0	13.6	3.9
3	5	4	2010-02-14	1	2011-03-06	2011-04-09	1	2011-08-06	2	2011-08-12	AFI_AMI_OH	2	100	0.775	0.225	1	13.6	26.8	40.4	1.97059	5	0	14.6	3.7
3	6	4	2010-02-14	1	2011-03-06	2011-04-09	1	2011-08-06	2	2011-08-12	AFI_AMI_OH	2	100	0.95	0.2	1.15	15.2	26.6	41.8	1.75	35	0	15	3.7
3	7	4	2010-02-14	1	2011-03-06	2011-04-09	1	2011-08-06	2	2011-08-12	AFI_AMI_OH	2	100	0.995	0.105	1.1	15.3	18.2	33.5	1.18954	10	0	14	3.7
3	8	4	2010-02-14	1	2011-03-06	2011-04-09	1	2011-08-06	2	2011-08-12	AFI_AMI_OH	2	100	0.95	0.2	1.15	13.4	26.3	39.7	1.96269	60	0	13.8	3.7
3	9	4	2010-02-14	1	2011-03-06	2011-04-09	1	2011-08-06	2	2011-08-12	AFI_AMI_OH	2	100	1.05	0.25	1.3	15.2	27.4	42.6	1.80263	45	0	15.2	3.6
3	10	4	2010-02-14	1	2011-03-06	2011-04-09	1	2011-08-06	2	2011-08-12	AFI_AMI_OH	2	100	0.75	0.15	0.9	11.2	21.5	32.7	1.91964	60	0	14	3.7
3	11	4	2010-02-14	1	2011-03-06	2011-04-09	1	2011-08-06	2	2011-08-12	AFI_AMI_OH	2	100	0.745	0.105	0.85	11.8	21.2	33	1.79661	70	0	14.8	3.8
3	12	4	2010-02-14	1	2011-03-06	2011-04-09	1	2011-08-06	2	2011-08-12	AFI_AMI_OH	2	100	1.095	0.205	1.3	14.7	26.4	41.1	1.79592	35	0	14	3.7
3	13	4	2010-02-14	1	2011-03-06	2011-04-09	1	2011-08-06	2	2011-08-12	AFI_AMI_OH	2	100	0.605	0.195	0.8	11.7	26.8	38.5	2.2906	40	0	12	3.8
3	14	4	2010-02-14	1	2011-03-06	2011-04-09	1	2011-08-06	2	2011-08-12	AFI_AMI_OH	2	100	0.82	0.18	1	12.8	25.3	38.1	1.97656	70	0	13	3.8
3	15	4	2010-02-14	1	2011-03-06	2011-04-09	1	2011-08-06	2	2011-08-12	AFI_AMI_OH	2	100	0.51	0.19	0.7	10.5	26.6	37.1	2.53333	35	0	13.4	3.8
3	16	4	2010-02-14	1	2011-03-06	2011-04-09	1	2011-08-06	2	2011-08-12	AFI_AMI_OH	2	100	0.67	0.18	0.85	10.8	23.6	34.4	2.18519	40	0	13.6	3.8
3	17	4	2010-02-14	1	2011-03-06	2011-04-09	1	2011-08-06	2	2011-08-12	AFI_AMI_OH	2	100	1.1	0.1	1.2	15.2	19	34.2	1.25	25	0	14.2	3.8
3	18	4	2010-02-14	1	2011-03-06	2011-04-09	1	2011-08-06	2	2011-08-12	AFI_AMI_OH	2	100	0.39	0.16	0.55	10.2	27.1	37.3	2.65686	40	0	12	3.8
3	19	4	2010-02-14	1	2011-03-06	2011-04-09	1	2011-08-06	2	2011-08-12	AFI_AMI_OH	2	100	0.4	0.15	0.55	8.7	24.7	33.4	2.83908	50	0	13.8	3.8
3	20	4	2010-02-14	1	2011-03-06	2011-04-09	1	2011-08-06	2	2011-08-12	AFI_AMI_OH	2	100	0.85	0.2	1.05	11.8	23.7	35.5	2.00847	80	0	15.6	3.3
3	21	4	2010-02-14	1	2011-03-06	2011-04-09	1	2011-08-06	2	2011-08-12	AFI_AMI_OH	2	100	1.25	0.15	1.4	17.8	22.7	40.5	1.27528	45	0	13.6	3.6
3	22	4	2010-02-14	1	2011-03-06	2011-04-09	1	2011-08-06	2	2011-08-12	AFI_AMI_OH	2	100	1.095	0.205	1.3	14.5	28	42.5	1.93103	40	0	14.4	3.8
3	23	4	2010-02-14	1	2011-03-06	2011-04-09	1	2011-08-06	2	2011-08-12	AFI_AMI_OH	2	100	0.96	0.19	1.15	8.8	24.4	33.2	2.77273	30	0	14	3.8
3	24	4	2010-02-14	1	2011-03-06	2011-04-09	1	2011-08-06	2	2011-08-12	AFI_AMI_OH	2	100	0.75	0.2	0.95	10.7	28.2	38.9	2.63551	35	0	14.6	3.9
3	25	4	2010-02-14	1	2011-03-06	2011-04-09	1	2011-08-06	2	2011-08-12	AFI_AMI_OH	2	100	0.85	0.15	1	14.7	19.8	34.5	1.34694	40	0	15.4	3.8
3	26	4	2010-02-14	1	2011-03-06	2011-04-09	1	2011-08-06	2	2011-08-12	AFI_AMI_OH	2	100	1.145	0.155	1.3	13.6	24.7	38.3	1.81618	25	0	14.2	3.7
3	27	4	2010-02-14	1	2011-03-06	2011-04-09	1	2011-08-06	2	2011-08-12	AFI_AMI_OH	2	100	0.675	0.175	0.85	12.4	23.3	35.7	1.87903	10	0	14.2	3.7
3	28	4	2010-02-14	1	2011-03-06	2011-04-09	1	2011-08-06	2	2011-08-12	AFI_AMI_OH	2	100	1.345	0.155	1.5	14	25.6	39.6	1.82857	90	0	13.2	3.8
3	29	4	2010-02-14	1	2011-03-06	2011-04-09	1	2011-08-06	2	2011-08-12	AFI_AMI_OH	2	100	0.95	0.2	1.15	15.3	28.2	43.5	1.84314	35	0	15.6	3.7
3	30	4	2010-02-14	1	2011-03-06	2011-04-09	1	2011-08-06	2	2011-08-12	AFI_AMI_OH	2	100	0.45	0.2	0.65	7.4	27.3	34.7	3.68919	80	0	15.2	3.7
3	31	4	2010-02-14	1	2011-03-06	2011-04-09	1	2011-08-06	2	2011-08-12	AFI_AMI_OH	2	100	1	0.15	1.15	15.3	29.6	44.9	1.93464	25	0	14.6	3.7
3	32	4	2010-02-14	1	2011-03-06	2011-04-09	1	2011-08-06	2	2011-08-12	AFI_AMI_OH	2	100	0.9	0.2	1.1	14.5	24.3	38.8	1.67586	30	0	15.2	3.8
3	33	4	2010-02-14	1	2011-03-06	2011-04-09	1	2011-08-06	2	2011-08-12	AFI_AMI_OH	2	100	0.85	0.2	1.05	14.3	24.2	38.5	1.69231	60	0	15.6	3.7
3	34	4	2010-02-14	1	2011-03-06	2011-04-09	1	2011-08-06	2	2011-08-12	AFI_AMI_OH	2	100	0.4	0.15	0.55	7.6	25.4	33	3.34211	70	0	14.6	3.7
3	35	4	2010-02-14	1	2011-03-06	2011-04-09	1	2011-08-06	2	2011-08-12	AFI_AMI_OH	2	100	0.55	0.15	0.7	12.2	20.8	33	1.70492	50	0	13	3.7
3	36	4	2010-02-14	1	2011-03-06	2011-04-09	1	2011-08-06	2	2011-08-12	AFI_AMI_OH	2	100	0.55	0.1	0.65	11.9	16.5	28.4	1.38655	60	0	12.2	3.5
3	37	4	2010-02-14	1	2011-03-06	2011-04-09	1	2011-08-06	2	2011-08-12	AFI_AMI_OH	2	100	0.85	0.1	0.95	11.8	19	30.8	1.61017	70	0	14.6	3.7
3	38	4	2010-02-14	1	2011-03-06	2011-04-09	1	2011-08-06	2	2011-08-12	AFI_AMI_OH	2	100	0.65	0.2	0.85	9.3	26	35.3	2.7957	100	0	14.2	3.7
3	39	4	2010-02-14	1	2011-03-06	2011-04-09	1	2011-08-06	2	2011-08-12	AFI_AMI_OH	2	100	0.4	0.15	0.55	8.6	21.8	30.4	2.53488	70	0	13	3.8
3	40	4	2010-02-14	1	2011-03-06	2011-04-09	1	2011-08-06	2	2011-08-12	AFI_AMI_OH	2	100	0.7	0.1	0.8	11.8	20.7	32.5	1.75424	45	0	13.8	3.7
3	41	4	2010-02-14	1	2011-03-06	2011-04-09	1	2011-08-06	2	2011-08-12	AFI_AMI_OH	2	100	0.6	0.15	0.75	11.8	21.6	33.4	1.83051	35	0	15	3.7
3	42	4	2010-02-14	1	2011-03-06	2011-04-09	1	2011-08-06	2	2011-08-12	AFI_AMI_OH	2	100	0.225	0.175	0.4	11.2	25.6	36.8	2.28571	40	0	14.8	3.7
3	43	4	2010-02-14	1	2011-03-06	2011-04-09	1	2011-08-06	2	2011-08-12	AFI_AMI_OH	2	100	1.395	0.155	1.55	14.7	21.6	36.3	1.46939	10	0	13.6	3.6
3	44	4	2010-02-14	1	2011-03-06	2011-04-09	1	2011-08-06	2	2011-08-12	AFI_AMI_OH	2	100	0.84	0.16	1	14.2	24.1	38.3	1.69718	60	0	13.6	3.7
3	45	4	2010-02-14	1	2011-03-06	2011-04-09	1	2011-08-06	2	2011-08-12	AFI_AMI_OH	2	100	0.55	0.15	0.7	10.9	20	30.9	1.83486	45	0	14.6	3.8
3	46	4	2010-02-14	1	2011-03-06	2011-04-09	1	2011-08-06	2	2011-08-12	AFI_AMI_OH	2	100	0.65	0.15	0.8	11.3	20.2	31.5	1.78761	40	0	14.8	3.5
3	47	4	2010-02-14	1	2011-03-06	2011-04-09	1	2011-08-06	2	2011-08-12	AFI_AMI_OH	2	100	1.15	0.1	1.25	16.2	26.6	42.8	1.64198	45	0	14	3.7
3	48	4	2010-02-14	1	2011-03-06	2011-04-09	1	2011-08-06	2	2011-08-12	AFI_AMI_OH	2	100	0.75	0.2	0.95	12.2	25.4	37.6	2.08197	60	0	15.2	3.8
3	49	4	2010-02-14	1	2011-03-06	2011-04-09	1	2011-08-06	2	2011-08-12	AFI_AMI_OH	2	100	1.23	0.17	1.4	16.4	22.4	38.8	1.36585	15	0	14	3.7
3	50	4	2010-02-14	1	2011-03-06	2011-04-09	1	2011-08-06	2	2011-08-12	AFI_AMI_OH	2	100	0.78	0.17	0.95	15	23.2	38.2	1.54667	20	0	13.8	3.7
3	51	4	2010-02-14	1	2011-03-06	2011-04-09	1	2011-08-06	2	2011-08-12	AFI_AMI_OH	2	100	0.7	0.2	0.9	12.8	23.8	36.6	1.85938	60	0	14.6	3.7
3	52	4	2010-02-14	1	2011-03-06	2011-04-09	1	2011-08-06	2	2011-08-12	AFI_AMI_OH	2	100	0.945	0.155	1.1	12.6	21.7	34.3	1.72222	80	0	14	3.6
3	53	4	2010-02-14	1	2011-03-06	2011-04-09	1	2011-08-06	2	2011-08-12	AFI_AMI_OH	2	100	0.85	0.15	1	12.3	22.8	35.1	1.85366	50	0	15.4	3.7
3	54	4	2010-02-14	1	2011-03-06	2011-04-09	1	2011-08-06	2	2011-08-12	AFI_AMI_OH	2	100	0.85	0.2	1.05	13.6	22.8	36.4	1.67647	40	0	13.6	3.8
3	55	4	2010-02-14	1	2011-03-06	2011-04-09	1	2011-08-06	2	2011-08-12	AFI_AMI_OH	2	100	0.75	0.1	0.85	12.8	19.6	32.4	1.53125	100	0	14.4	3.7
3	56	4	2010-02-14	1	2011-03-06	2011-04-09	1	2011-08-06	2	2011-08-12	AFI_AMI_OH	2	100	0.645	0.155	0.8	11	26.6	37.6	2.41818	25	0	14.4	3.8
3	57	4	2010-02-14	1	2011-03-06	2011-04-09	1	2011-08-06	2	2011-08-12	AFI_AMI_OH	2	100	0.375	0.175	0.55	8.5	23.2	31.7	2.72941	50	0	13.6	3.8
3	58	4	2010-02-14	1	2011-03-06	2011-04-09	1	2011-08-06	2	2011-08-12	AFI_AMI_OH	2	100	0.45	0.15	0.6	8.7	19.6	28.3	2.25287	70	0	14	3.7
3	59	4	2010-02-14	1	2011-03-06	2011-04-09	1	2011-08-06	2	2011-08-12	AFI_AMI_OH	2	100	0.4	0.2	0.6	7.7	26.2	33.9	3.4026	90	0	15.6	3.7
3	60	4	2010-02-14	1	2011-03-06	2011-04-09	1	2011-08-06	2	2011-08-12	AFI_AMI_OH	2	100	0.55	0.2	0.75	10.5	25.5	36	2.42857	100	0	14	3.7
6	1	1	2010-02-14	1	2011-03-06	2011-04-09	2	Not applicable	1	2011-08-03	AFI_NMI_FH	3	0	0.75	0.15	0.9	11.5	27	38.5	2.34783	30	0	14	3.8
6	2	1	2010-02-14	1	2011-03-06	2011-04-09	2	Not applicable	1	2011-08-03	AFI_NMI_FH	3	0	0.65	0.35	1	12	28	40	2.33333	25	0	14.1	3.7
6	3	1	2010-02-14	1	2011-03-06	2011-04-09	2	Not applicable	1	2011-08-03	AFI_NMI_FH	3	5	0.65	0.1	0.75	9.5	23.5	33	2.47368	40	0	13.2	3.7
6	4	1	2010-02-14	1	2011-03-06	2011-04-09	2	Not applicable	1	2011-08-03	AFI_NMI_FH	3	0	0.8	0.15	0.95	12.5	24	36.5	1.92	30	0	13	3.6
6	5	1	2010-02-14	1	2011-03-06	2011-04-09	2	Not applicable	1	2011-08-03	AFI_NMI_FH	3	5	1	0.2	1.2	12	28	40	2.33333	60	0	14	3.7
6	6	1	2010-02-14	1	2011-03-06	2011-04-09	2	Not applicable	1	2011-08-03	AFI_NMI_FH	3	10	0.95	0.15	1.1	12	23	35	1.91667	60	0	12	3.4
6	7	1	2010-02-14	1	2011-03-06	2011-04-09	2	Not applicable	1	2011-08-03	AFI_NMI_FH	3	0	1.3	0.2	1.5	16	20.3	36.3	1.26875	20	0	14.4	3.9
6	8	1	2010-02-14	1	2011-03-06	2011-04-09	2	Not applicable	1	2011-08-03	AFI_NMI_FH	3	0	0.5	0.15	0.65	8	24.5	32.5	3.0625	15	0	15	3.9
6	9	1	2010-02-14	1	2011-03-06	2011-04-09	2	Not applicable	1	2011-08-03	AFI_NMI_FH	3	0	0.25	0.15	0.4	6	24.6	30.6	4.1	10	0	13	3.8
6	10	1	2010-02-14	1	2011-03-06	2011-04-09	2	Not applicable	1	2011-08-03	AFI_NMI_FH	3	0	0.85	0.2	1.05	11	22	33	2	60	0	15.8	4
6	11	1	2010-02-14	1	2011-03-06	2011-04-09	2	Not applicable	1	2011-08-03	AFI_NMI_FH	3	10	0.8	0.15	0.95	12.5	22.5	35	1.8	50	0	13.4	3.9
6	12	1	2010-02-14	1	2011-03-06	2011-04-09	2	Not applicable	1	2011-08-03	AFI_NMI_FH	3	0	0.6	0.2	0.8	10	26.5	36.5	2.65	15	0	15.4	3.9
6	13	1	2010-02-14	1	2011-03-06	2011-04-09	2	Not applicable	1	2011-08-03	AFI_NMI_FH	3	15	1.65	0.25	1.9	19	26	45	1.36842	50	0	15.4	4.1
6	14	1	2010-02-14	1	2011-03-06	2011-04-09	2	Not applicable	1	2011-08-03	AFI_NMI_FH	3	0	0.65	0.15	0.8	10.5	20	30.5	1.90476	15	0	15	3.7
6	15	1	2010-02-14	1	2011-03-06	2011-04-09	2	Not applicable	1	2011-08-03	AFI_NMI_FH	3	0	0.4	0.1	0.5	8.5	23.3	31.8	2.74118	15	0	14.6	3.7
6	16	1	2010-02-14	1	2011-03-06	2011-04-09	2	Not applicable	1	2011-08-03	AFI_NMI_FH	3	5	0.65	0.15	0.8	11	24.2	35.2	2.2	15	0	16.4	3.8
6	17	1	2010-02-14	1	2011-03-06	2011-04-09	2	Not applicable	1	2011-08-03	AFI_NMI_FH	3	10	1.05	0.15	1.2	16.5	21	37.5	1.27273	25	0	14.2	3.8
6	18	1	2010-02-14	1	2011-03-06	2011-04-09	2	Not applicable	1	2011-08-03	AFI_NMI_FH	3	0	0.75	0.25	1	12.5	26.6	39.1	2.128	25	0	15.2	3.8
6	19	1	2010-02-14	1	2011-03-06	2011-04-09	2	Not applicable	1	2011-08-03	AFI_NMI_FH	3	0	0.35	0.15	0.5	8	24	32	3	20	0	15	3.7
6	20	1	2010-02-14	1	2011-03-06	2011-04-09	2	Not applicable	1	2011-08-03	AFI_NMI_FH	3	0	1.25	0.25	1.5	14	20.6	34.6	1.47143	40	0	15.2	3.8
6	21	1	2010-02-14	1	2011-03-06	2011-04-09	2	Not applicable	1	2011-08-03	AFI_NMI_FH	3	0	1.05	0.3	1.35	12	30.3	42.3	2.525	20	0	14.8	3.6
6	22	1	2010-02-14	1	2011-03-06	2011-04-09	2	Not applicable	1	2011-08-03	AFI_NMI_FH	3	0	1.05	0.25	1.3	13	30.5	43.5	2.34615	15	0	15.2	3.9
6	23	1	2010-02-14	1	2011-03-06	2011-04-09	2	Not applicable	1	2011-08-03	AFI_NMI_FH	3	0	1.35	0.15	1.5	16.5	23.9	40.4	1.44848	80	0	14.2	3.6
6	24	1	2010-02-14	1	2011-03-06	2011-04-09	2	Not applicable	1	2011-08-03	AFI_NMI_FH	3	0	0.7	0.15	0.85	10.5	24.5	35	2.33333	60	0	14	3.8
6	25	1	2010-02-14	1	2011-03-06	2011-04-09	2	Not applicable	1	2011-08-03	AFI_NMI_FH	3	0	1.2	0.15	1.35	15.5	18.8	34.3	1.2129	15	0	14.2	3.6
6	26	1	2010-02-14	1	2011-03-06	2011-04-09	2	Not applicable	1	2011-08-03	AFI_NMI_FH	3	30	1.25	0.2	1.45	13.5	23	36.5	1.7037	15	0	15.8	3.8
6	27	1	2010-02-14	1	2011-03-06	2011-04-09	2	Not applicable	1	2011-08-03	AFI_NMI_FH	3	0	1.3	0.15	1.45	17.5	22.5	40	1.28571	15	0	13.8	3.6
6	28	1	2010-02-14	1	2011-03-06	2011-04-09	2	Not applicable	1	2011-08-03	AFI_NMI_FH	3	0	0.4	0.25	0.65	7.5	29.3	36.8	3.90667	10	0	14	3.5
6	29	1	2010-02-14	1	2011-03-06	2011-04-09	2	Not applicable	1	2011-08-03	AFI_NMI_FH	3	0	1.15	0.1	1.25	15.5	20	35.5	1.29032	10	0	14	3.7
6	30	1	2010-02-14	1	2011-03-06	2011-04-09	2	Not applicable	1	2011-08-03	AFI_NMI_FH	3	0	0.55	0.2	0.75	9.5	25	34.5	2.63158	20	0	15.4	3.7
6	31	1	2010-02-14	1	2011-03-06	2011-04-09	2	Not applicable	1	2011-08-03	AFI_NMI_FH	3	0	1.2	0.25	1.45	15	27	42	1.8	50	0	13.6	3.5
6	32	1	2010-02-14	1	2011-03-06	2011-04-09	2	Not applicable	1	2011-08-03	AFI_NMI_FH	3	0	0.45	0.2	0.65	9.5	25.3	34.8	2.66316	10	0	13.6	3.6
6	33	1	2010-02-14	1	2011-03-06	2011-04-09	2	Not applicable	1	2011-08-03	AFI_NMI_FH	3	0	0.95	0.15	1.1	14	25.1	39.1	1.79286	30	0	15	3.7
6	34	1	2010-02-14	1	2011-03-06	2011-04-09	2	Not applicable	1	2011-08-03	AFI_NMI_FH	3	0	1.3	0.3	1.6	14.9	24.4	39.3	1.63758	15	0	14.8	3.7
6	35	1	2010-02-14	1	2011-03-06	2011-04-09	2	Not applicable	1	2011-08-03	AFI_NMI_FH	3	15	1.15	0.25	1.4	14	23.5	37.5	1.67857	15	0	15.9	3.7
6	36	1	2010-02-14	1	2011-03-06	2011-04-09	2	Not applicable	1	2011-08-03	AFI_NMI_FH	3	20	0.5	0.2	0.7	10.5	26.5	37	2.52381	10	0	15.3	3.5
6	37	1	2010-02-14	1	2011-03-06	2011-04-09	2	Not applicable	1	2011-08-03	AFI_NMI_FH	3	15	1.45	0.3	1.75	17.9	25.8	43.7	1.44134	15	0	15.4	3.7
6	38	1	2010-02-14	1	2011-03-06	2011-04-09	2	Not applicable	1	2011-08-03	AFI_NMI_FH	3	20	0.9	0.3	1.2	13.8	23.9	37.7	1.73188	15	0	15	3.7
6	39	1	2010-02-14	1	2011-03-06	2011-04-09	2	Not applicable	1	2011-08-03	AFI_NMI_FH	3	25	0.85	0.2	1.05	14.5	22.5	37	1.55172	25	0	15.2	3.7
6	40	1	2010-02-14	1	2011-03-06	2011-04-09	2	Not applicable	1	2011-08-03	AFI_NMI_FH	3	25	0.75	0.25	1	11	25.6	36.6	2.32727	60	0	15.8	3.6
6	41	1	2010-02-14	1	2011-03-06	2011-04-09	2	Not applicable	1	2011-08-03	AFI_NMI_FH	3	40	0.95	0.15	1.1	15	22	37	1.46667	30	0	15.4	3.6
6	42	1	2010-02-14	1	2011-03-06	2011-04-09	2	Not applicable	1	2011-08-03	AFI_NMI_FH	3	20	1.15	0.15	1.3	19	21	40	1.10526	15	0	14	3.6
6	43	1	2010-02-14	1	2011-03-06	2011-04-09	2	Not applicable	1	2011-08-03	AFI_NMI_FH	3	15	1	0.25	1.25	15.5	26	41.5	1.67742	10	0	15.8	3.9
6	44	1	2010-02-14	1	2011-03-06	2011-04-09	2	Not applicable	1	2011-08-03	AFI_NMI_FH	3	5	0.4	0.2	0.6	9.5	23	32.5	2.42105	15	0	15	3.5
6	45	1	2010-02-14	1	2011-03-06	2011-04-09	2	Not applicable	1	2011-08-03	AFI_NMI_FH	3	15	0.91	0.14	1.05	14	21	35	1.5	50	0	14	3.5
6	46	1	2010-02-14	1	2011-03-06	2011-04-09	2	Not applicable	1	2011-08-03	AFI_NMI_FH	3	0	0.75	0.25	1	11.8	24.2	36	2.05085	20	0	14	3.6
6	47	1	2010-02-14	1	2011-03-06	2011-04-09	2	Not applicable	1	2011-08-03	AFI_NMI_FH	3	5	0.85	0.15	1	13.5	24	37.5	1.77778	25	0	15.6	3.7
6	48	1	2010-02-14	1	2011-03-06	2011-04-09	2	Not applicable	1	2011-08-03	AFI_NMI_FH	3	5	0.45	0.15	0.6	10.5	23	33.5	2.19048	10	0	13	3.6
6	49	1	2010-02-14	1	2011-03-06	2011-04-09	2	Not applicable	1	2011-08-03	AFI_NMI_FH	3	0	0.6	0.15	0.75	14	21	35	1.5	30	0	14.8	3.5
6	50	1	2010-02-14	1	2011-03-06	2011-04-09	2	Not applicable	1	2011-08-03	AFI_NMI_FH	3	0	0.95	0.2	1.15	12.9	24.6	37.5	1.90698	10	0	14	3.7
6	51	1	2010-02-14	1	2011-03-06	2011-04-09	2	Not applicable	1	2011-08-03	AFI_NMI_FH	3	15	0.75	0.2	0.95	15	19.5	34.5	1.3	15	0	15.4	3.5
6	52	1	2010-02-14	1	2011-03-06	2011-04-09	2	Not applicable	1	2011-08-03	AFI_NMI_FH	3	0	0.6	0.2	0.8	12.5	16.5	29	1.32	0	0	14.6	3.8
6	53	1	2010-02-14	1	2011-03-06	2011-04-09	2	Not applicable	1	2011-08-03	AFI_NMI_FH	3	40	0.3	0.2	0.5	9	15.2	24.2	1.68889	0	0	15	3.6
6	54	1	2010-02-14	1	2011-03-06	2011-04-09	2	Not applicable	1	2011-08-03	AFI_NMI_FH	3	0	0.85	0.15	1	15	22	37	1.46667	20	0	13	3.3
6	55	1	2010-02-14	1	2011-03-06	2011-04-09	2	Not applicable	1	2011-08-03	AFI_NMI_FH	3	0	0.75	0.25	1	13	23.2	36.2	1.78462	5	0	15.8	3.6
6	56	1	2010-02-14	1	2011-03-06	2011-04-09	2	Not applicable	1	2011-08-03	AFI_NMI_FH	3	0	0.57	0.18	0.75	11	25	36	2.27273	0	0	13.9	3.4
6	57	1	2010-02-14	1	2011-03-06	2011-04-09	2	Not applicable	1	2011-08-03	AFI_NMI_FH	3	0	0.875	0.125	1	15	25.4	40.4	1.69333	15	0	14.1	3.6
6	58	1	2010-02-14	1	2011-03-06	2011-04-09	2	Not applicable	1	2011-08-03	AFI_NMI_FH	3	0	1	0.25	1.25	18	27	45	1.5	15	0	14	3.5
6	59	1	2010-02-14	1	2011-03-06	2011-04-09	2	Not applicable	1	2011-08-03	AFI_NMI_FH	3	0	1.28	0.32	1.6	16.5	23.8	40.3	1.44242	60	0	13.9	3.7
6	60	1	2010-02-14	1	2011-03-06	2011-04-09	2	Not applicable	1	2011-08-03	AFI_NMI_FH	3	0	0.95	0.35	1.3	15.8	25.6	41.4	1.62025	0	0	15.1	3.8
6	1	2	2010-02-14	1	2011-03-06	2011-04-09	2	Not applicable	1	2011-08-03	AFI_NMI_FH	3	5	1.3	0.2	1.5	18	23	41	1.27778	50	0	14.8	3.7
6	2	2	2010-02-14	1	2011-03-06	2011-04-09	2	Not applicable	1	2011-08-03	AFI_NMI_FH	3	0	0.55	0.2	0.75	12.5	24.9	37.4	1.992	20	0	13.4	3.7
6	3	2	2010-02-14	1	2011-03-06	2011-04-09	2	Not applicable	1	2011-08-03	AFI_NMI_FH	3	0	0.805	0.095	0.9	14.9	13.2	28.1	0.885906	25	0	15.4	3.8
6	4	2	2010-02-14	1	2011-03-06	2011-04-09	2	Not applicable	1	2011-08-03	AFI_NMI_FH	3	5	0.65	0.2	0.85	11	27.3	38.3	2.48182	10	0	15.8	3.9
6	5	2	2010-02-14	1	2011-03-06	2011-04-09	2	Not applicable	1	2011-08-03	AFI_NMI_FH	3	20	1.5	0.25	1.75	19	27.6	46.6	1.45263	10	0	15.8	3.8
6	6	2	2010-02-14	1	2011-03-06	2011-04-09	2	Not applicable	1	2011-08-03	AFI_NMI_FH	3	0	0.18	0.17	0.35	5.6	27.9	33.5	4.98214	10	0	15.2	3.8
6	7	2	2010-02-14	1	2011-03-06	2011-04-09	2	Not applicable	1	2011-08-03	AFI_NMI_FH	3	0	1.03	0.22	1.25	14.2	26	40.2	1.83099	10	0	15.4	3.9
6	8	2	2010-02-14	1	2011-03-06	2011-04-09	2	Not applicable	1	2011-08-03	AFI_NMI_FH	3	0	0.79	0.21	1	13.5	25	38.5	1.85185	20	0	15	3.9
6	9	2	2010-02-14	1	2011-03-06	2011-04-09	2	Not applicable	1	2011-08-03	AFI_NMI_FH	3	0	1.05	0.2	1.25	17.2	25.3	42.5	1.47093	25	0	15.2	3.9
6	10	2	2010-02-14	1	2011-03-06	2011-04-09	2	Not applicable	1	2011-08-03	AFI_NMI_FH	3	10	0.89	0.16	1.05	16.5	18.6	35.1	1.12727	30	0	15.8	3.9
6	11	2	2010-02-14	1	2011-03-06	2011-04-09	2	Not applicable	1	2011-08-03	AFI_NMI_FH	3	5	0.55	0.1	0.65	12.6	13	25.6	1.03175	0	0	16.2	3.8
6	12	2	2010-02-14	1	2011-03-06	2011-04-09	2	Not applicable	1	2011-08-03	AFI_NMI_FH	3	0	0.81	0.19	1	14	23	37	1.64286	20	0	16	4
6	13	2	2010-02-14	1	2011-03-06	2011-04-09	2	Not applicable	1	2011-08-03	AFI_NMI_FH	3	0	1.265	0.235	1.5	14.5	22.5	37	1.55172	20	0	15.4	3.8
6	14	2	2010-02-14	1	2011-03-06	2011-04-09	2	Not applicable	1	2011-08-03	AFI_NMI_FH	3	0	0.835	0.165	1	14.5	22.5	37	1.55172	15	0	15.8	3.8
6	15	2	2010-02-14	1	2011-03-06	2011-04-09	2	Not applicable	1	2011-08-03	AFI_NMI_FH	3	0	0.38	0.17	0.55	11.5	22	33.5	1.91304	0	0	15	3.9
6	16	2	2010-02-14	1	2011-03-06	2011-04-09	2	Not applicable	1	2011-08-03	AFI_NMI_FH	3	5	0.66	0.24	0.9	12	20	32	1.66667	25	0	14.8	3.7
6	17	2	2010-02-14	1	2011-03-06	2011-04-09	2	Not applicable	1	2011-08-03	AFI_NMI_FH	3	0	0.43	0.17	0.6	11	24	35	2.18182	10	0	14.8	3.6
6	18	2	2010-02-14	1	2011-03-06	2011-04-09	2	Not applicable	1	2011-08-03	AFI_NMI_FH	3	0	0.65	0.25	0.9	13.5	26.1	39.6	1.93333	10	0	15.2	3.7
6	19	2	2010-02-14	1	2011-03-06	2011-04-09	2	Not applicable	1	2011-08-03	AFI_NMI_FH	3	0	1.07	0.23	1.3	15.5	25.9	41.4	1.67097	0	0	14	3.6
6	20	2	2010-02-14	1	2011-03-06	2011-04-09	2	Not applicable	1	2011-08-03	AFI_NMI_FH	3	0	1	0.25	1.25	15	27	42	1.8	40	0	15.4	3.8
6	21	2	2010-02-14	1	2011-03-06	2011-04-09	2	Not applicable	1	2011-08-03	AFI_NMI_FH	3	5	1.3	0.2	1.5	19	21	40	1.10526	30	0	14.4	3.5
6	22	2	2010-02-14	1	2011-03-06	2011-04-09	2	Not applicable	1	2011-08-03	AFI_NMI_FH	3	0	0.85	0.2	1.05	13	20	33	1.53846	15	0	15.8	3.7
6	23	2	2010-02-14	1	2011-03-06	2011-04-09	2	Not applicable	1	2011-08-03	AFI_NMI_FH	3	0	0.665	0.185	0.85	12	24	36	2	20	0	15.2	3.9
6	24	2	2010-02-14	1	2011-03-06	2011-04-09	2	Not applicable	1	2011-08-03	AFI_NMI_FH	3	10	1.28	0.27	1.55	14	29	43	2.07143	0	0	15.8	3.8
6	25	2	2010-02-14	1	2011-03-06	2011-04-09	2	Not applicable	1	2011-08-03	AFI_NMI_FH	3	5	0.4	0.15	0.55	10	22	32	2.2	10	0	14.2	3.7
6	26	2	2010-02-14	1	2011-03-06	2011-04-09	2	Not applicable	1	2011-08-03	AFI_NMI_FH	3	0	1.04	0.21	1.25	16	26.1	42.1	1.63125	35	0	15.4	3.7
6	27	2	2010-02-14	1	2011-03-06	2011-04-09	2	Not applicable	1	2011-08-03	AFI_NMI_FH	3	0	0.98	0.22	1.2	15.3	26	41.3	1.69935	20	0	15.2	3.7
6	28	2	2010-02-14	1	2011-03-06	2011-04-09	2	Not applicable	1	2011-08-03	AFI_NMI_FH	3	5	1.45	0.25	1.7	15.5	29.3	44.8	1.89032	0	0	15	3.7
6	29	2	2010-02-14	1	2011-03-06	2011-04-09	2	Not applicable	1	2011-08-03	AFI_NMI_FH	3	0	0.87	0.23	1.1	15.6	25.5	41.1	1.63462	60	0	13.8	3.6
6	30	2	2010-02-14	1	2011-03-06	2011-04-09	2	Not applicable	1	2011-08-03	AFI_NMI_FH	3	20	0.315	0.185	0.5	12	22	34	1.83333	20	0	14.8	3.7
6	31	2	2010-02-14	1	2011-03-06	2011-04-09	2	Not applicable	1	2011-08-03	AFI_NMI_FH	3	10	0.94	0.21	1.15	15	23.9	38.9	1.59333	25	0	16	3.9
6	32	2	2010-02-14	1	2011-03-06	2011-04-09	2	Not applicable	1	2011-08-03	AFI_NMI_FH	3	0	0.61	0.19	0.8	11.5	21.5	33	1.86957	0	0	15.6	3.7
6	33	2	2010-02-14	1	2011-03-06	2011-04-09	2	Not applicable	1	2011-08-03	AFI_NMI_FH	3	0	0.74	0.21	0.95	13	22.5	35.5	1.73077	40	0	15.2	3.7
6	34	2	2010-02-14	1	2011-03-06	2011-04-09	2	Not applicable	1	2011-08-03	AFI_NMI_FH	3	0	0.65	0.15	0.8	14	20.6	34.6	1.47143	30	0	14.4	3.7
6	35	2	2010-02-14	1	2011-03-06	2011-04-09	2	Not applicable	1	2011-08-03	AFI_NMI_FH	3	10	0.69	0.21	0.9	15.5	23	38.5	1.48387	20	0	16	3.8
6	36	2	2010-02-14	1	2011-03-06	2011-04-09	2	Not applicable	1	2011-08-03	AFI_NMI_FH	3	0	0.39	0.21	0.6	12	22	34	1.83333	15	0	15.8	3.8
6	37	2	2010-02-14	1	2011-03-06	2011-04-09	2	Not applicable	1	2011-08-03	AFI_NMI_FH	3	0	0.9	0.15	1.05	15	25	40	1.66667	15	0	15	3.7
6	38	2	2010-02-14	1	2011-03-06	2011-04-09	2	Not applicable	1	2011-08-03	AFI_NMI_FH	3	0	1.31	0.24	1.55	17	23	40	1.35294	40	0	14.6	3.6
6	39	2	2010-02-14	1	2011-03-06	2011-04-09	2	Not applicable	1	2011-08-03	AFI_NMI_FH	3	0	0.62	0.23	0.85	10	27.3	37.3	2.73	30	0	15.6	3.6
6	40	2	2010-02-14	1	2011-03-06	2011-04-09	2	Not applicable	1	2011-08-03	AFI_NMI_FH	3	0	0.73	0.27	1	11.5	25	36.5	2.17391	25	0	14.2	3.6
6	41	2	2010-02-14	1	2011-03-06	2011-04-09	2	Not applicable	1	2011-08-03	AFI_NMI_FH	3	0	0.425	0.225	0.65	9	25.2	34.2	2.8	30	0	14.4	3.6
6	42	2	2010-02-14	1	2011-03-06	2011-04-09	2	Not applicable	1	2011-08-03	AFI_NMI_FH	3	0	0.75	0.25	1	13.9	25.5	39.4	1.83453	10	0	14	3.6
6	43	2	2010-02-14	1	2011-03-06	2011-04-09	2	Not applicable	1	2011-08-03	AFI_NMI_FH	3	0	0.85	0.2	1.05	14	22.5	36.5	1.60714	40	0	13	3.5
6	44	2	2010-02-14	1	2011-03-06	2011-04-09	2	Not applicable	1	2011-08-03	AFI_NMI_FH	3	15	0.575	0.175	0.75	11	25.4	36.4	2.30909	20	0	14	3.5
6	45	2	2010-02-14	1	2011-03-06	2011-04-09	2	Not applicable	1	2011-08-03	AFI_NMI_FH	3	0	0.39	0.16	0.55	9	21.4	30.4	2.37778	10	0	15.2	3.6
6	46	2	2010-02-14	1	2011-03-06	2011-04-09	2	Not applicable	1	2011-08-03	AFI_NMI_FH	3	0	1.03	0.22	1.25	14	22.7	36.7	1.62143	30	0	15	3.6
6	47	2	2010-02-14	1	2011-03-06	2011-04-09	2	Not applicable	1	2011-08-03	AFI_NMI_FH	3	0	0.7	0.2	0.9	11.5	19	30.5	1.65217	25	0	15.8	3.7
6	48	2	2010-02-14	1	2011-03-06	2011-04-09	2	Not applicable	1	2011-08-03	AFI_NMI_FH	3	0	0.34	0.16	0.5	8	25.2	33.2	3.15	35	0	14	3.2
6	49	2	2010-02-14	1	2011-03-06	2011-04-09	2	Not applicable	1	2011-08-03	AFI_NMI_FH	3	10	0.685	0.215	0.9	11.5	22.9	34.4	1.9913	15	0	14.8	3.6
6	50	2	2010-02-14	1	2011-03-06	2011-04-09	2	Not applicable	1	2011-08-03	AFI_NMI_FH	3	0	1.79	0.21	2	22.5	27.5	50	1.22222	10	0	14.4	3.8
6	51	2	2010-02-14	1	2011-03-06	2011-04-09	2	Not applicable	1	2011-08-03	AFI_NMI_FH	3	10	1.19	0.31	1.5	15.5	28.5	44	1.83871	10	0	14.4	3.7
6	52	2	2010-02-14	1	2011-03-06	2011-04-09	2	Not applicable	1	2011-08-03	AFI_NMI_FH	3	10	1.34	0.26	1.6	17	25.5	42.5	1.5	0	0	14.4	3.9
6	53	2	2010-02-14	1	2011-03-06	2011-04-09	2	Not applicable	1	2011-08-03	AFI_NMI_FH	3	0	1	0.2	1.2	16.5	24.3	40.8	1.47273	20	0	14.4	3.8
6	54	2	2010-02-14	1	2011-03-06	2011-04-09	2	Not applicable	1	2011-08-03	AFI_NMI_FH	3	5	1.23	0.27	1.5	16	24	40	1.5	15	0	13.8	3.5
6	55	2	2010-02-14	1	2011-03-06	2011-04-09	2	Not applicable	1	2011-08-03	AFI_NMI_FH	3	0	0.83	0.22	1.05	12.5	24.5	37	1.96	20	0	16.2	3.8
6	56	2	2010-02-14	1	2011-03-06	2011-04-09	2	Not applicable	1	2011-08-03	AFI_NMI_FH	3	0	1.03	0.22	1.25	15.5	23.4	38.9	1.50968	0	0	14.8	3.6
6	57	2	2010-02-14	1	2011-03-06	2011-04-09	2	Not applicable	1	2011-08-03	AFI_NMI_FH	3	0	0.485	0.115	0.6	11	18.5	29.5	1.68182	5	0	15.2	3.7
6	58	2	2010-02-14	1	2011-03-06	2011-04-09	2	Not applicable	1	2011-08-03	AFI_NMI_FH	3	0	0.81	0.19	1	13	20.5	33.5	1.57692	80	0	14.4	3.6
6	59	2	2010-02-14	1	2011-03-06	2011-04-09	2	Not applicable	1	2011-08-03	AFI_NMI_FH	3	0	0.335	0.165	0.5	7	25	32	3.57143	10	0	13.4	3.4
6	60	2	2010-02-14	1	2011-03-06	2011-04-09	2	Not applicable	1	2011-08-03	AFI_NMI_FH	3	5	0.73	0.32	1.05	9.5	32	41.5	3.36842	50	0	14.8	3.6
2	1	3	2010-02-14	1	2011-03-06	2011-04-09	2	Not applicable	1	2011-08-04	AFI_NMI_FH	3	0	0.625	0.225	0.85	11	29.5	40.5	2.68182	20	0	14.4	3.1
2	2	3	2010-02-14	1	2011-03-06	2011-04-09	2	Not applicable	1	2011-08-04	AFI_NMI_FH	3	0	0.48	0.22	0.7	11	25	36	2.27273	25	0	15.6	3.5
2	3	3	2010-02-14	1	2011-03-06	2011-04-09	2	Not applicable	1	2011-08-04	AFI_NMI_FH	3	5	0.45	0.2	0.65	11	25	36	2.27273	10	0	11.4	3.3
2	4	3	2010-02-14	1	2011-03-06	2011-04-09	2	Not applicable	1	2011-08-04	AFI_NMI_FH	3	0	0.4	0.1	0.5	10	17.5	27.5	1.75	10	0	14.6	3.2
2	5	3	2010-02-14	1	2011-03-06	2011-04-09	2	Not applicable	1	2011-08-04	AFI_NMI_FH	3	0	0.525	0.225	0.75	9.5	30	39.5	3.15789	10	0	14.8	3.4
2	6	3	2010-02-14	1	2011-03-06	2011-04-09	2	Not applicable	1	2011-08-04	AFI_NMI_FH	3	0	0.85	0.2	1.05	13	28	41	2.15385	10	0	15.4	3.5
2	7	3	2010-02-14	1	2011-03-06	2011-04-09	2	Not applicable	1	2011-08-04	AFI_NMI_FH	3	0	0.59	0.21	0.8	11	28	39	2.54545	20	0	14.8	3.2
2	8	3	2010-02-14	1	2011-03-06	2011-04-09	2	Not applicable	1	2011-08-04	AFI_NMI_FH	3	0	0.75	0.2	0.95	14	23	37	1.64286	25	0	14.8	3.2
2	9	3	2010-02-14	1	2011-03-06	2011-04-09	2	Not applicable	1	2011-08-04	AFI_NMI_FH	3	0	1.4	0.2	1.6	17.4	23	40.4	1.32184	30	0	15.2	3.4
2	10	3	2010-02-14	1	2011-03-06	2011-04-09	2	Not applicable	1	2011-08-04	AFI_NMI_FH	3	0	0.2	0.1	0.3	7	22	29	3.14286	0	0	14.2	3
2	11	3	2010-02-14	1	2011-03-06	2011-04-09	2	Not applicable	1	2011-08-04	AFI_NMI_FH	3	15	0.505	0.195	0.7	11	23	34	2.09091	20	0	14	3.3
2	12	3	2010-02-14	1	2011-03-06	2011-04-09	2	Not applicable	1	2011-08-04	AFI_NMI_FH	3	0	0.655	0.195	0.85	13	22	35	1.69231	20	0	13.2	3.3
2	13	3	2010-02-14	1	2011-03-06	2011-04-09	2	Not applicable	1	2011-08-04	AFI_NMI_FH	3	0	0.225	0.175	0.4	11	19	30	1.72727	15	0	13.2	3.4
2	14	3	2010-02-14	1	2011-03-06	2011-04-09	2	Not applicable	1	2011-08-04	AFI_NMI_FH	3	0	0.49	0.21	0.7	10	26	36	2.6	0	0	15.8	3.4
2	15	3	2010-02-14	1	2011-03-06	2011-04-09	2	Not applicable	1	2011-08-04	AFI_NMI_FH	3	0	0.4	0.1	0.5	10	19	29	1.9	25	0	15	3.6
2	16	3	2010-02-14	1	2011-03-06	2011-04-09	2	Not applicable	1	2011-08-04	AFI_NMI_FH	3	15	0.89	0.21	1.1	15	22	37	1.46667	10	0	17	3.7
2	17	3	2010-02-14	1	2011-03-06	2011-04-09	2	Not applicable	1	2011-08-04	AFI_NMI_FH	3	0	0.65	0.2	0.85	13	24	37	1.84615	10	0	13	3.1
2	18	3	2010-02-14	1	2011-03-06	2011-04-09	2	Not applicable	1	2011-08-04	AFI_NMI_FH	3	5	0.45	0.2	0.65	10	26	36	2.6	0	0	16.4	3.5
2	19	3	2010-02-14	1	2011-03-06	2011-04-09	2	Not applicable	1	2011-08-04	AFI_NMI_FH	3	0	1.3	0.25	1.55	18	22.6	40.6	1.25556	40	0	15	3.6
2	20	3	2010-02-14	1	2011-03-06	2011-04-09	2	Not applicable	1	2011-08-04	AFI_NMI_FH	3	10	0.45	0.2	0.65	10.3	23.2	33.5	2.25243	30	0	16.4	3.7
2	21	3	2010-02-14	1	2011-03-06	2011-04-09	2	Not applicable	1	2011-08-04	AFI_NMI_FH	3	10	0.6	0.15	0.75	11.2	20	31.2	1.78571	15	0	14.2	3.5
2	22	3	2010-02-14	1	2011-03-06	2011-04-09	2	Not applicable	1	2011-08-04	AFI_NMI_FH	3	5	0.525	0.225	0.75	10.5	26.2	36.7	2.49524	20	0	16	3.6
2	23	3	2010-02-14	1	2011-03-06	2011-04-09	2	Not applicable	1	2011-08-04	AFI_NMI_FH	3	0	0.355	0.295	0.65	8	27.5	35.5	3.4375	0	0	14.2	3.7
2	24	3	2010-02-14	1	2011-03-06	2011-04-09	2	Not applicable	1	2011-08-04	AFI_NMI_FH	3	0	0.8	0.2	1	15	20.5	35.5	1.36667	10	0	15	3.8
2	25	3	2010-02-14	1	2011-03-06	2011-04-09	2	Not applicable	1	2011-08-04	AFI_NMI_FH	3	0	0.405	0.195	0.6	10	22.5	32.5	2.25	35	0	13.2	3.7
2	26	3	2010-02-14	1	2011-03-06	2011-04-09	2	Not applicable	1	2011-08-04	AFI_NMI_FH	3	0	0.955	0.195	1.15	18	21	39	1.16667	20	0	13	3.4
2	27	3	2010-02-14	1	2011-03-06	2011-04-09	2	Not applicable	1	2011-08-04	AFI_NMI_FH	3	0	0.9	0.2	1.1	15	20.5	35.5	1.36667	0	0	13.2	3.4
2	28	3	2010-02-14	1	2011-03-06	2011-04-09	2	Not applicable	1	2011-08-04	AFI_NMI_FH	3	0	0.8	0.2	1	16	22	38	1.375	60	0	12.8	3.3
2	29	3	2010-02-14	1	2011-03-06	2011-04-09	2	Not applicable	1	2011-08-04	AFI_NMI_FH	3	0	0.8	0.2	1	13.5	25	38.5	1.85185	20	0	14.6	3.7
2	30	3	2010-02-14	1	2011-03-06	2011-04-09	2	Not applicable	1	2011-08-04	AFI_NMI_FH	3	0	0.74	0.16	0.9	15	22	37	1.46667	25	0	13.4	3.6
2	31	3	2010-02-14	1	2011-03-06	2011-04-09	2	Not applicable	1	2011-08-04	AFI_NMI_FH	3	0	0.55	0.3	0.85	10	28	38	2.8	0	0	14.2	3.5
2	32	3	2010-02-14	1	2011-03-06	2011-04-09	2	Not applicable	1	2011-08-04	AFI_NMI_FH	3	0	0.73	0.27	1	11.5	30	41.5	2.6087	40	0	16	3.7
2	33	3	2010-02-14	1	2011-03-06	2011-04-09	2	Not applicable	1	2011-08-04	AFI_NMI_FH	3	0	0.65	0.3	0.95	18.5	30	48.5	1.62162	30	0	15.8	3.8
2	34	3	2010-02-14	1	2011-03-06	2011-04-09	2	Not applicable	1	2011-08-04	AFI_NMI_FH	3	15	1.24	0.21	1.45	19	23	42	1.21053	20	0	14.8	3.6
2	35	3	2010-02-14	1	2011-03-06	2011-04-09	2	Not applicable	1	2011-08-04	AFI_NMI_FH	3	20	0.6	0.2	0.8	12.5	26	38.5	2.08	15	0	14.8	3.6
2	36	3	2010-02-14	1	2011-03-06	2011-04-09	2	Not applicable	1	2011-08-04	AFI_NMI_FH	3	5	0.74	0.21	0.95	15.5	28	43.5	1.80645	15	0	13	3.8
2	37	3	2010-02-14	1	2011-03-06	2011-04-09	2	Not applicable	1	2011-08-04	AFI_NMI_FH	3	0	1.555	0.295	1.85	22	24.5	46.5	1.11364	40	0	14	3.6
2	38	3	2010-02-14	1	2011-03-06	2011-04-09	2	Not applicable	1	2011-08-04	AFI_NMI_FH	3	0	0.3	0.15	0.45	9.5	21	30.5	2.21053	30	0	13	3.5
2	39	3	2010-02-14	1	2011-03-06	2011-04-09	2	Not applicable	1	2011-08-04	AFI_NMI_FH	3	0	0.9	0.2	1.1	13.5	26	39.5	1.92593	25	0	12	3.4
2	40	3	2010-02-14	1	2011-03-06	2011-04-09	2	Not applicable	1	2011-08-04	AFI_NMI_FH	3	0	0.75	0.2	0.95	13.5	22	35.5	1.62963	30	0	15	3.8
2	41	3	2010-02-14	1	2011-03-06	2011-04-09	2	Not applicable	1	2011-08-04	AFI_NMI_FH	3	10	0.7	0.3	1	12	32	44	2.66667	10	0	16.8	3.8
2	42	3	2010-02-14	1	2011-03-06	2011-04-09	2	Not applicable	1	2011-08-04	AFI_NMI_FH	3	15	0.65	0.15	0.8	13.5	20.5	34	1.51852	40	0	15.2	3.3
2	43	3	2010-02-14	1	2011-03-06	2011-04-09	2	Not applicable	1	2011-08-04	AFI_NMI_FH	3	0	1.2	0.2	1.4	17.5	23	40.5	1.31429	20	0	15.4	3.8
2	44	3	2010-02-14	1	2011-03-06	2011-04-09	2	Not applicable	1	2011-08-04	AFI_NMI_FH	3	0	0.955	0.195	1.15	17	21	38	1.23529	10	0	14.8	3.6
2	45	3	2010-02-14	1	2011-03-06	2011-04-09	2	Not applicable	1	2011-08-04	AFI_NMI_FH	3	10	0.55	0.15	0.7	11	25	36	2.27273	30	0	14	3.7
2	46	3	2010-02-14	1	2011-03-06	2011-04-09	2	Not applicable	1	2011-08-04	AFI_NMI_FH	3	0	0.66	0.29	0.95	13	24	37	1.84615	25	0	14.4	3.6
2	47	3	2010-02-14	1	2011-03-06	2011-04-09	2	Not applicable	1	2011-08-04	AFI_NMI_FH	3	0	1.06	0.19	1.25	15	26	41	1.73333	35	0	13.8	3.6
2	48	3	2010-02-14	1	2011-03-06	2011-04-09	2	Not applicable	1	2011-08-04	AFI_NMI_FH	3	0	0.4	0.2	0.6	10	25.2	35.2	2.52	15	0	15	3.7
2	49	3	2010-02-14	1	2011-03-06	2011-04-09	2	Not applicable	1	2011-08-04	AFI_NMI_FH	3	10	1.05	0.2	1.25	17	23	40	1.35294	10	0	14	3.9
2	50	3	2010-02-14	1	2011-03-06	2011-04-09	2	Not applicable	1	2011-08-04	AFI_NMI_FH	3	5	0.625	0.225	0.85	12.5	26	38.5	2.08	10	0	14	3.8
2	51	3	2010-02-14	1	2011-03-06	2011-04-09	2	Not applicable	1	2011-08-04	AFI_NMI_FH	3	0	0.7	0.15	0.85	12.5	16.5	29	1.32	0	0	15.4	3.4
2	52	3	2010-02-14	1	2011-03-06	2011-04-09	2	Not applicable	1	2011-08-04	AFI_NMI_FH	3	0	0.925	0.175	1.1	14	25	39	1.78571	20	0	13.2	3.3
2	53	3	2010-02-14	1	2011-03-06	2011-04-09	2	Not applicable	1	2011-08-04	AFI_NMI_FH	3	0	1.25	0.2	1.45	19	21	40	1.10526	15	0	14.6	3.6
2	54	3	2010-02-14	1	2011-03-06	2011-04-09	2	Not applicable	1	2011-08-04	AFI_NMI_FH	3	0	0.605	0.195	0.8	11	26	37	2.36364	20	0	15.2	3.7
2	55	3	2010-02-14	1	2011-03-06	2011-04-09	2	Not applicable	1	2011-08-04	AFI_NMI_FH	3	0	1.55	0.25	1.8	19.5	24	43.5	1.23077	0	0	15.2	3.7
2	56	3	2010-02-14	1	2011-03-06	2011-04-09	2	Not applicable	1	2011-08-04	AFI_NMI_FH	3	5	0.9	0.25	1.15	15.2	25	40.2	1.64474	5	0	14.8	3.6
2	57	3	2010-02-14	1	2011-03-06	2011-04-09	2	Not applicable	1	2011-08-04	AFI_NMI_FH	3	90	1.35	0.2	1.55	19.5	20	39.5	1.02564	80	0	15.4	3.6
2	58	3	2010-02-14	1	2011-03-06	2011-04-09	2	Not applicable	1	2011-08-04	AFI_NMI_FH	3	0	0.8	0.2	1	13	25	38	1.92308	10	0	15	3.5
2	59	3	2010-02-14	1	2011-03-06	2011-04-09	2	Not applicable	1	2011-08-04	AFI_NMI_FH	3	15	0.85	0.2	1.05	15	23	38	1.53333	0	0	15	3.7
2	60	3	2010-02-14	1	2011-03-06	2011-04-09	2	Not applicable	1	2011-08-04	AFI_NMI_FH	3	0	0.8	0.2	1	15	22	37	1.46667	10	0	14	3.5
4	1	4	2010-02-14	1	2011-03-06	2011-04-09	2	Not applicable	1	2011-08-04	AFI_NMI_FH	3	0	0.42	0.13	0.55	11.5	20.5	32	1.78261	20	0	14.2	3.4
4	2	4	2010-02-14	1	2011-03-06	2011-04-09	2	Not applicable	1	2011-08-04	AFI_NMI_FH	3	15	1.21	0.19	1.4	17.5	22	39.5	1.25714	50	0	14.4	3.6
4	3	4	2010-02-14	1	2011-03-06	2011-04-09	2	Not applicable	1	2011-08-04	AFI_NMI_FH	3	15	1.2	0.2	1.4	17.5	25	42.5	1.42857	80	0	14.8	3.6
4	4	4	2010-02-14	1	2011-03-06	2011-04-09	2	Not applicable	1	2011-08-04	AFI_NMI_FH	3	20	0.9	0.15	1.05	15.5	20.4	35.9	1.31613	0	0	15.2	3.7
4	5	4	2010-02-14	1	2011-03-06	2011-04-09	2	Not applicable	1	2011-08-04	AFI_NMI_FH	3	0	0.8	0.2	1	15.7	24	39.7	1.52866	10	0	16	3.6
4	6	4	2010-02-14	1	2011-03-06	2011-04-09	2	Not applicable	1	2011-08-04	AFI_NMI_FH	3	0	0.93	0.22	1.15	15.5	23.9	39.4	1.54194	0	0	15.6	3.3
4	7	4	2010-02-14	1	2011-03-06	2011-04-09	2	Not applicable	1	2011-08-04	AFI_NMI_FH	3	20	1.265	0.285	1.55	16.8	26.2	43	1.55952	50	0	15.6	3.8
4	8	4	2010-02-14	1	2011-03-06	2011-04-09	2	Not applicable	1	2011-08-04	AFI_NMI_FH	3	0	0.785	0.165	0.95	15	19.9	34.9	1.32667	0	0	14.2	3.7
4	9	4	2010-02-14	1	2011-03-06	2011-04-09	2	Not applicable	1	2011-08-04	AFI_NMI_FH	3	0	1.21	0.19	1.4	17.5	23	40.5	1.31429	0	0	13.6	3.5
4	10	4	2010-02-14	1	2011-03-06	2011-04-09	2	Not applicable	1	2011-08-04	AFI_NMI_FH	3	5	0.97	0.18	1.15	16.5	20	36.5	1.21212	5	0	15.2	3.7
4	11	4	2010-02-14	1	2011-03-06	2011-04-09	2	Not applicable	1	2011-08-04	AFI_NMI_FH	3	20	1.275	0.225	1.5	18	24	42	1.33333	0	0	13.6	3.8
4	12	4	2010-02-14	1	2011-03-06	2011-04-09	2	Not applicable	1	2011-08-04	AFI_NMI_FH	3	20	0.95	0.2	1.15	16	25.5	41.5	1.59375	10	0	15	3.7
4	13	4	2010-02-14	1	2011-03-06	2011-04-09	2	Not applicable	1	2011-08-04	AFI_NMI_FH	3	0	0.24	0.16	0.4	7	22.5	29.5	3.21429	0	0	15.4	3.3
4	14	4	2010-02-14	1	2011-03-06	2011-04-09	2	Not applicable	1	2011-08-04	AFI_NMI_FH	3	20	1	0.15	1.15	14.5	19	33.5	1.31034	20	0	14.8	3.5
4	15	4	2010-02-14	1	2011-03-06	2011-04-09	2	Not applicable	1	2011-08-04	AFI_NMI_FH	3	20	0.47	0.18	0.65	10	26	36	2.6	0	0	15	3.7
4	16	4	2010-02-14	1	2011-03-06	2011-04-09	2	Not applicable	1	2011-08-04	AFI_NMI_FH	3	20	0.83	0.17	1	12.5	22	34.5	1.76	20	0	15.6	3.8
4	17	4	2010-02-14	1	2011-03-06	2011-04-09	2	Not applicable	1	2011-08-04	AFI_NMI_FH	3	0	0.69	0.21	0.9	12.5	27	39.5	2.16	5	0	15.6	3.7
4	18	4	2010-02-14	1	2011-03-06	2011-04-09	2	Not applicable	1	2011-08-04	AFI_NMI_FH	3	0	0.96	0.24	1.2	15	25	40	1.66667	10	0	14.8	3.8
4	19	4	2010-02-14	1	2011-03-06	2011-04-09	2	Not applicable	1	2011-08-04	AFI_NMI_FH	3	0	0.65	0.15	0.8	13	23	36	1.76923	10	0	15	3.6
4	20	4	2010-02-14	1	2011-03-06	2011-04-09	2	Not applicable	1	2011-08-04	AFI_NMI_FH	3	20	1.01	0.19	1.2	17	22	39	1.29412	20	0	15.2	3.8
4	21	4	2010-02-14	1	2011-03-06	2011-04-09	2	Not applicable	1	2011-08-04	AFI_NMI_FH	3	0	1.05	0.15	1.2	16	16.2	32.2	1.0125	40	0	13.4	3.6
4	22	4	2010-02-14	1	2011-03-06	2011-04-09	2	Not applicable	1	2011-08-04	AFI_NMI_FH	3	0	1.075	0.175	1.25	15.2	21.3	36.5	1.40132	10	0	14.4	3.7
4	23	4	2010-02-14	1	2011-03-06	2011-04-09	2	Not applicable	1	2011-08-04	AFI_NMI_FH	3	20	0.8	0.1	0.9	13	20	33	1.53846	5	0	15.2	3.7
4	24	4	2010-02-14	1	2011-03-06	2011-04-09	2	Not applicable	1	2011-08-04	AFI_NMI_FH	3	0	0.8	0.2	1	15.2	26.1	41.3	1.71711	15	0	15.6	3.8
4	25	4	2010-02-14	1	2011-03-06	2011-04-09	2	Not applicable	1	2011-08-04	AFI_NMI_FH	3	10	0.85	0.2	1.05	15.3	22.8	38.1	1.4902	15	0	14.4	3.6
4	26	4	2010-02-14	1	2011-03-06	2011-04-09	2	Not applicable	1	2011-08-04	AFI_NMI_FH	3	0	1.15	0.2	1.35	17.5	20.2	37.7	1.15429	5	0	15.8	3.7
4	27	4	2010-02-14	1	2011-03-06	2011-04-09	2	Not applicable	1	2011-08-04	AFI_NMI_FH	3	20	1	0.2	1.2	15	22	37	1.46667	15	0	14.4	3.6
4	28	4	2010-02-14	1	2011-03-06	2011-04-09	2	Not applicable	1	2011-08-04	AFI_NMI_FH	3	20	1.1	0.2	1.3	15	25.5	40.5	1.7	0	0	14.4	3.7
4	29	4	2010-02-14	1	2011-03-06	2011-04-09	2	Not applicable	1	2011-08-04	AFI_NMI_FH	3	20	0.9	0.2	1.1	16	20	36	1.25	30	0	12.8	3.4
4	30	4	2010-02-14	1	2011-03-06	2011-04-09	2	Not applicable	1	2011-08-04	AFI_NMI_FH	3	0	0.85	0.15	1	15	19	34	1.26667	30	0	15.2	3.7
4	31	4	2010-02-14	1	2011-03-06	2011-04-09	2	Not applicable	1	2011-08-04	AFI_NMI_FH	3	0	0.65	0.15	0.8	13	21	34	1.61538	40	0	15	3.7
4	32	4	2010-02-14	1	2011-03-06	2011-04-09	2	Not applicable	1	2011-08-04	AFI_NMI_FH	3	0	0.8	0.2	1	14	23.5	37.5	1.67857	50	0	15.4	3.7
4	33	4	2010-02-14	1	2011-03-06	2011-04-09	2	Not applicable	1	2011-08-04	AFI_NMI_FH	3	0	0.84	0.21	1.05	15	23.5	38.5	1.56667	0	0	16	3.9
4	34	4	2010-02-14	1	2011-03-06	2011-04-09	2	Not applicable	1	2011-08-04	AFI_NMI_FH	3	0	0.95	0.15	1.1	16	16.5	32.5	1.03125	0	0	15.4	3.8
4	35	4	2010-02-14	1	2011-03-06	2011-04-09	2	Not applicable	1	2011-08-04	AFI_NMI_FH	3	20	0.65	0.15	0.8	13	18	31	1.38462	0	0	14.8	3.4
4	36	4	2010-02-14	1	2011-03-06	2011-04-09	2	Not applicable	1	2011-08-04	AFI_NMI_FH	3	10	0.7	0.15	0.85	14.5	18	32.5	1.24138	0	0	12.6	3.4
4	37	4	2010-02-14	1	2011-03-06	2011-04-09	2	Not applicable	1	2011-08-04	AFI_NMI_FH	3	10	1.275	0.225	1.5	19	24	43	1.26316	30	0	13.6	3.6
4	38	4	2010-02-14	1	2011-03-06	2011-04-09	2	Not applicable	1	2011-08-04	AFI_NMI_FH	3	10	0.95	0.2	1.15	15.5	24	39.5	1.54839	0	0	14.8	3.8
4	39	4	2010-02-14	1	2011-03-06	2011-04-09	2	Not applicable	1	2011-08-04	AFI_NMI_FH	3	10	1.1	0.15	1.25	18	22	40	1.22222	25	0	12.8	3.5
4	40	4	2010-02-14	1	2011-03-06	2011-04-09	2	Not applicable	1	2011-08-04	AFI_NMI_FH	3	10	1.225	0.225	1.45	15	23.3	38.3	1.55333	40	0	14.8	3.7
4	41	4	2010-02-14	1	2011-03-06	2011-04-09	2	Not applicable	1	2011-08-04	AFI_NMI_FH	3	20	0.8	0.15	0.95	13	21	34	1.61538	30	0	14.2	3.6
4	42	4	2010-02-14	1	2011-03-06	2011-04-09	2	Not applicable	1	2011-08-04	AFI_NMI_FH	3	0	0.5	0.2	0.7	11.5	24	35.5	2.08696	0	0	15.4	3.7
4	43	4	2010-02-14	1	2011-03-06	2011-04-09	2	Not applicable	1	2011-08-04	AFI_NMI_FH	3	0	0.44	0.16	0.6	10	23.8	33.8	2.38	10	0	15	3.4
4	44	4	2010-02-14	1	2011-03-06	2011-04-09	2	Not applicable	1	2011-08-04	AFI_NMI_FH	3	0	0.6	0.15	0.75	11	22.3	33.3	2.02727	0	0	15.6	3.5
4	45	4	2010-02-14	1	2011-03-06	2011-04-09	2	Not applicable	1	2011-08-04	AFI_NMI_FH	3	0	0.24	0.11	0.35	8	19	27	2.375	20	0	14.2	3.5
4	46	4	2010-02-14	1	2011-03-06	2011-04-09	2	Not applicable	1	2011-08-04	AFI_NMI_FH	3	0	0.25	0.1	0.35	7	21	28	3	0	0	14.2	3.5
4	47	4	2010-02-14	1	2011-03-06	2011-04-09	2	Not applicable	1	2011-08-04	AFI_NMI_FH	3	5	0.38	0.12	0.5	9	19	28	2.11111	25	0	13	3.5
4	48	4	2010-02-14	1	2011-03-06	2011-04-09	2	Not applicable	1	2011-08-04	AFI_NMI_FH	3	0	0.4	0.15	0.55	8	24	32	3	15	0	14	3.4
4	49	4	2010-02-14	1	2011-03-06	2011-04-09	2	Not applicable	1	2011-08-04	AFI_NMI_FH	3	5	0.7	0.2	0.9	13.5	26	39.5	1.92593	30	0	14	3.6
4	50	4	2010-02-14	1	2011-03-06	2011-04-09	2	Not applicable	1	2011-08-04	AFI_NMI_FH	3	0	0.45	0.15	0.6	13	18	31	1.38462	15	0	13	3.6
4	51	4	2010-02-14	1	2011-03-06	2011-04-09	2	Not applicable	1	2011-08-04	AFI_NMI_FH	3	0	0.3	0.2	0.5	9.5	24	33.5	2.52632	10	0	12	3.7
4	52	4	2010-02-14	1	2011-03-06	2011-04-09	2	Not applicable	1	2011-08-04	AFI_NMI_FH	3	0	0.85	0.2	1.05	16	23	39	1.4375	30	0	13	3.6
4	53	4	2010-02-14	1	2011-03-06	2011-04-09	2	Not applicable	1	2011-08-04	AFI_NMI_FH	3	0	0.475	0.175	0.65	11.5	21	32.5	1.82609	15	0	14	3.4
4	54	4	2010-02-14	1	2011-03-06	2011-04-09	2	Not applicable	1	2011-08-04	AFI_NMI_FH	3	0	0.925	0.175	1.1	15	22	37	1.46667	50	0	15	3.6
4	55	4	2010-02-14	1	2011-03-06	2011-04-09	2	Not applicable	1	2011-08-04	AFI_NMI_FH	3	20	0.425	0.075	0.5	10	17	27	1.7	25	0	14.4	3.6
4	56	4	2010-02-14	1	2011-03-06	2011-04-09	2	Not applicable	1	2011-08-04	AFI_NMI_FH	3	0	0.5	0.1	0.6	10	16.5	26.5	1.65	20	0	14.8	3.3
4	57	4	2010-02-14	1	2011-03-06	2011-04-09	2	Not applicable	1	2011-08-04	AFI_NMI_FH	3	5	0.7	0.2	0.9	12	27	39	2.25	40	0	15	3.2
4	58	4	2010-02-14	1	2011-03-06	2011-04-09	2	Not applicable	1	2011-08-04	AFI_NMI_FH	3	0	0.7	0.2	0.9	12	22.5	34.5	1.875	50	0	14	3.3
4	59	4	2010-02-14	1	2011-03-06	2011-04-09	2	Not applicable	1	2011-08-04	AFI_NMI_FH	3	0	0.8	0.2	1	14	21.3	35.3	1.52143	30	0	15.6	3.3
4	60	4	2010-02-14	1	2011-03-06	2011-04-09	2	Not applicable	1	2011-08-04	AFI_NMI_FH	3	0	0.65	0.2	0.85	12	24	36	2	30	0	15.4	3.6
7	1	1	2010-02-14	1	2011-03-06	2011-04-09	2	Not applicable	2	2011-08-06	AFI_NMI_OH	4	25	0.9	0.2	1.1	15	25	40	1.66667	30	0	15	3.6
7	2	1	2010-02-14	1	2011-03-06	2011-04-09	2	Not applicable	2	2011-08-06	AFI_NMI_OH	4	25	0.81	0.24	1.05	14	28.2	42.2	2.01429	10	0	15	3.6
7	3	1	2010-02-14	1	2011-03-06	2011-04-09	2	Not applicable	2	2011-08-06	AFI_NMI_OH	4	25	1.25	0.25	1.5	17	22	39	1.29412	10	0	16	3.7
7	4	1	2010-02-14	1	2011-03-06	2011-04-09	2	Not applicable	2	2011-08-06	AFI_NMI_OH	4	25	1.25	0.25	1.5	16	29.5	45.5	1.84375	30	0	15	3.7
7	5	1	2010-02-14	1	2011-03-06	2011-04-09	2	Not applicable	2	2011-08-02	AFI_NMI_OH	4	25	1.38	0.32	1.7	17.5	29	46.5	1.65714	10	0	15.9	3.8
7	6	1	2010-02-14	1	2011-03-06	2011-04-09	2	Not applicable	2	2011-08-06	AFI_NMI_OH	4	25	1.35	0.25	1.6	21	25	46	1.19048	25	0	15.4	3.7
7	7	1	2010-02-14	1	2011-03-06	2011-04-09	2	Not applicable	2	2011-08-06	AFI_NMI_OH	4	25	1.21	0.29	1.5	17	28.5	45.5	1.67647	15	0	15	3.6
7	8	1	2010-02-14	1	2011-03-06	2011-04-09	2	Not applicable	2	2011-08-06	AFI_NMI_OH	4	25	0.89	0.31	1.2	13	31	44	2.38462	70	0	15	3.6
7	9	1	2010-02-14	1	2011-03-06	2011-04-09	2	Not applicable	2	2011-08-06	AFI_NMI_OH	4	25	0.935	0.315	1.25	13.5	32	45.5	2.37037	20	0	16.2	3.9
7	10	1	2010-02-14	1	2011-03-06	2011-04-09	2	Not applicable	2	2011-08-06	AFI_NMI_OH	4	25	0.9	0.25	1.15	14	27	41	1.92857	10	0	15	3.7
7	11	1	2010-02-14	1	2011-03-06	2011-04-09	2	Not applicable	2	2011-08-06	AFI_NMI_OH	4	25	0.89	0.26	1.15	13.5	32.5	46	2.40741	15	0	14.8	3.6
7	12	1	2010-02-14	1	2011-03-06	2011-04-09	2	Not applicable	2	2011-08-06	AFI_NMI_OH	4	25	1.335	0.215	1.55	19	25.5	44.5	1.34211	10	0	15.4	3.7
7	13	1	2010-02-14	1	2011-03-06	2011-04-09	2	Not applicable	2	2011-08-06	AFI_NMI_OH	4	25	0.85	0.25	1.1	12.5	30	42.5	2.4	15	0	16	3.5
7	14	1	2010-02-14	1	2011-03-06	2011-04-09	2	Not applicable	2	2011-08-06	AFI_NMI_OH	4	25	0.86	0.29	1.15	12.5	31	43.5	2.48	10	0	15	3.4
7	15	1	2010-02-14	1	2011-03-06	2011-04-09	2	Not applicable	2	2011-08-06	AFI_NMI_OH	4	25	0.94	0.21	1.15	17	22.3	39.3	1.31176	10	0	13.8	3.6
7	16	1	2010-02-14	1	2011-03-06	2011-04-09	2	Not applicable	2	2011-08-09	AFI_NMI_OH	4	25	0.74	0.21	0.95	12.8	29.4	42.2	2.29687	15	0	14.6	3.5
7	17	1	2010-02-14	1	2011-03-06	2011-04-09	2	Not applicable	2	2011-08-05	AFI_NMI_OH	4	25	0.29	0.16	0.45	7.8	28.2	36	3.61538	10	0	15.1	3.3
7	18	1	2010-02-14	1	2011-03-06	2011-04-09	2	Not applicable	2	2011-08-06	AFI_NMI_OH	4	25	0.85	0.25	1.1	14	27	41	1.92857	10	0	15	3.7
7	19	1	2010-02-14	1	2011-03-06	2011-04-09	2	Not applicable	2	2011-08-02	AFI_NMI_OH	4	25	1.47	0.33	1.8	19.5	23.3	42.8	1.19487	50	0	14.4	3.7
7	20	1	2010-02-14	1	2011-03-06	2011-04-09	2	Not applicable	2	2011-08-06	AFI_NMI_OH	4	25	0.64	0.21	0.85	11.5	28.4	39.9	2.46957	25	0	16.4	3.8
7	21	1	2010-02-14	1	2011-03-06	2011-04-09	2	Not applicable	2	2011-08-06	AFI_NMI_OH	4	25	1.215	0.235	1.45	17	26.2	43.2	1.54118	25	0	15	3.7
7	22	1	2010-02-14	1	2011-03-06	2011-04-09	2	Not applicable	2	2011-08-06	AFI_NMI_OH	4	25	0.85	0.2	1.05	14	28	42	2	10	0	16	3.8
7	23	1	2010-02-14	1	2011-03-06	2011-04-09	2	Not applicable	2	2011-08-09	AFI_NMI_OH	4	25	0.51	0.29	0.8	10.2	32.6	42.8	3.19608	20	0	16.2	3.8
7	24	1	2010-02-14	1	2011-03-06	2011-04-09	2	Not applicable	2	2011-08-06	AFI_NMI_OH	4	25	0.94	0.2	1.14	17	22	39	1.29412	10	0	14.8	3.7
7	25	1	2010-02-14	1	2011-03-06	2011-04-09	2	Not applicable	2	2011-08-06	AFI_NMI_OH	4	25	0.95	0.25	1.2	15.5	27.5	43	1.77419	50	0	14.8	3.7
7	26	1	2010-02-14	1	2011-03-06	2011-04-09	2	Not applicable	2	2011-08-09	AFI_NMI_OH	4	25	0.825	0.175	1	14.3	25.3	39.6	1.76923	20	0	15	3.5
7	27	1	2010-02-14	1	2011-03-06	2011-04-09	2	Not applicable	2	2011-08-05	AFI_NMI_OH	4	25	1.15	0.35	1.5	16.5	26	42.5	1.57576	40	0	15	3.6
7	28	1	2010-02-14	1	2011-03-06	2011-04-09	2	Not applicable	2	2011-08-09	AFI_NMI_OH	4	25	0.335	0.165	0.5	9.6	25.7	35.3	2.67708	20	0	14.8	3.3
7	29	1	2010-02-14	1	2011-03-06	2011-04-09	2	Not applicable	2	2011-08-06	AFI_NMI_OH	4	25	0.94	0.26	1.2	14	29.5	43.5	2.10714	50	0	15.2	3.7
7	30	1	2010-02-14	1	2011-03-06	2011-04-09	2	Not applicable	2	2011-08-06	AFI_NMI_OH	4	25	0.375	0.225	0.6	10	30	40	3	20	0	16.2	3.6
7	31	1	2010-02-14	1	2011-03-06	2011-04-09	2	Not applicable	2	2011-08-06	AFI_NMI_OH	4	25	0.9	0.25	1.15	20	20	40	1	15	0	15	3.6
7	32	1	2010-02-14	1	2011-03-06	2011-04-09	2	Not applicable	2	2011-08-06	AFI_NMI_OH	4	25	0.85	0.2	1.05	20	18	38	0.9	15	0	14	3.7
7	33	1	2010-02-14	1	2011-03-06	2011-04-09	2	Not applicable	2	2011-08-02	AFI_NMI_OH	4	25	0.76	0.24	1	13	29.5	42.5	2.26923	15	0	15	3.7
7	34	1	2010-02-14	1	2011-03-06	2011-04-09	2	Not applicable	2	2011-08-06	AFI_NMI_OH	4	25	0.85	0.2	1.05	14.9	25	39.9	1.67785	10	0	13.2	3.5
7	35	1	2010-02-14	1	2011-03-06	2011-04-09	2	Not applicable	2	2011-08-06	AFI_NMI_OH	4	25	0.85	0.25	1.1	14	26	40	1.85714	10	0	14.6	3.7
7	36	1	2010-02-14	1	2011-03-06	2011-04-09	2	Not applicable	2	2011-08-02	AFI_NMI_OH	4	25	1	0.2	1.2	17.3	20.2	37.5	1.16763	10	0	15	3.6
7	37	1	2010-02-14	1	2011-03-06	2011-04-09	2	Not applicable	2	2011-08-06	AFI_NMI_OH	4	25	0.45	0.2	0.65	11	25.5	36.5	2.31818	10	0	14	3.6
7	38	1	2010-02-14	1	2011-03-06	2011-04-09	2	Not applicable	2	2011-08-06	AFI_NMI_OH	4	25	0.775	0.225	1	11	27	38	2.45455	10	0	15.6	3.6
7	39	1	2010-02-14	1	2011-03-06	2011-04-09	2	Not applicable	2	2011-08-06	AFI_NMI_OH	4	25	0.95	0.25	1.2	14.4	26.5	40.9	1.84028	15	0	15	3.7
7	40	1	2010-02-14	1	2011-03-06	2011-04-09	2	Not applicable	2	2011-08-06	AFI_NMI_OH	4	25	0.99	0.26	1.25	21	25	46	1.19048	15	0	14.2	3.6
7	41	1	2010-02-14	1	2011-03-06	2011-04-09	2	Not applicable	2	2011-08-09	AFI_NMI_OH	4	25	0.55	0.2	0.75	11.8	25.7	37.5	2.17797	20	0	15.4	3.4
7	42	1	2010-02-14	1	2011-03-06	2011-04-09	2	Not applicable	2	2011-08-02	AFI_NMI_OH	4	25	1.39	0.21	1.6	18	27	45	1.5	35	0	15	3.6
7	43	1	2010-02-14	1	2011-03-06	2011-04-09	2	Not applicable	2	2011-08-02	AFI_NMI_OH	4	25	1.45	0.25	1.7	22	22	44	1	40	0	16.2	3.7
7	44	1	2010-02-14	1	2011-03-06	2011-04-09	2	Not applicable	2	2011-08-02	AFI_NMI_OH	4	25	1.33	0.17	1.5	20.5	21.2	41.7	1.03415	25	0	15	3.7
7	45	1	2010-02-14	1	2011-03-06	2011-04-09	2	Not applicable	2	2011-08-06	AFI_NMI_OH	4	25	0.75	0.2	0.95	13.2	27	40.2	2.04545	50	0	14.4	3.5
7	46	1	2010-02-14	1	2011-03-06	2011-04-09	2	Not applicable	2	2011-08-02	AFI_NMI_OH	4	25	0.59	0.21	0.8	11	26.5	37.5	2.40909	20	0	13.8	3.4
7	47	1	2010-02-14	1	2011-03-06	2011-04-09	2	Not applicable	2	2011-08-11	AFI_NMI_OH	4	25	0.745	0.205	0.95	13.2	25.4	38.6	1.92424	30	0	14	3.5
7	48	1	2010-02-14	1	2011-03-06	2011-04-09	2	Not applicable	2	2011-08-02	AFI_NMI_OH	4	25	0.84	0.26	1.1	13.2	26	39.2	1.9697	20	0	14.4	3.7
7	49	1	2010-02-14	1	2011-03-06	2011-04-09	2	Not applicable	2	2011-08-06	AFI_NMI_OH	4	25	0.8	0.2	1	14	23.5	37.5	1.67857	15	0	14	3.7
7	50	1	2010-02-14	1	2011-03-06	2011-04-09	2	Not applicable	2	2011-08-09	AFI_NMI_OH	4	25	0.725	0.225	0.95	11.8	24.8	36.6	2.10169	15	0	15	3.5
7	51	1	2010-02-14	1	2011-03-06	2011-04-09	2	Not applicable	2	2011-08-02	AFI_NMI_OH	4	25	0.98	0.27	1.25	14.5	24.5	39	1.68966	15	0	15.3	3.6
7	52	1	2010-02-14	1	2011-03-06	2011-04-09	2	Not applicable	2	2011-08-02	AFI_NMI_OH	4	25	1.45	0.25	1.7	19	20.5	39.5	1.07895	50	0	14.6	3.7
7	53	1	2010-02-14	1	2011-03-06	2011-04-09	2	Not applicable	2	2011-08-02	AFI_NMI_OH	4	25	0.5	0.15	0.65	12	24	36	2	10	0	14	3.4
7	54	1	2010-02-14	1	2011-03-06	2011-04-09	2	Not applicable	2	2011-08-08	AFI_NMI_OH	4	25	1.11	0.19	1.3	17	22.5	39.5	1.32353	15	0	15	3.6
7	55	1	2010-02-14	1	2011-03-06	2011-04-09	2	Not applicable	2	2011-08-02	AFI_NMI_OH	4	25	1.31	0.24	1.55	19	24.2	43.2	1.27368	15	0	14	3.5
7	56	1	2010-02-14	1	2011-03-06	2011-04-09	2	Not applicable	2	2011-08-06	AFI_NMI_OH	4	25	0.495	0.205	0.7	10	26.5	36.5	2.65	15	0	13.4	3.5
7	57	1	2010-02-14	1	2011-03-06	2011-04-09	2	Not applicable	2	2011-08-02	AFI_NMI_OH	4	25	0.5	0.35	0.85	10	28.8	38.8	2.88	10	0	16	3.5
7	58	1	2010-02-14	1	2011-03-06	2011-04-09	2	Not applicable	2	2011-08-02	AFI_NMI_OH	4	25	0.85	0.25	1.1	15	22.2	37.2	1.48	10	0	14.4	3.6
7	59	1	2010-02-14	1	2011-03-06	2011-04-09	2	Not applicable	2	2011-08-06	AFI_NMI_OH	4	25	0.65	0.1	0.75	14	15	29	1.07143	20	0	15.2	3.5
7	60	1	2010-02-14	1	2011-03-06	2011-04-09	2	Not applicable	2	2011-08-06	AFI_NMI_OH	4	25	0.545	0.205	0.75	10.5	25.5	36	2.42857	15	0	17	3.6
8	1	2	2010-02-14	1	2011-03-06	2011-04-09	2	Not applicable	2	2011-08-09	AFI_NMI_OH	4	25	0.915	0.185	1.1	14.5	25.6	40.1	1.76552	15	0	15	3.7
8	2	2	2010-02-14	1	2011-03-06	2011-04-09	2	Not applicable	2	2011-08-05	AFI_NMI_OH	4	25	0.8	0.1	0.9	14.5	19.5	34	1.34483	10	0	14	3.6
8	3	2	2010-02-14	1	2011-03-06	2011-04-09	2	Not applicable	2	2011-08-06	AFI_NMI_OH	4	25	0.955	0.245	1.2	13.8	29.2	43	2.11594	10	0	16	3.8
8	4	2	2010-02-14	1	2011-03-06	2011-04-09	2	Not applicable	2	2011-08-09	AFI_NMI_OH	4	25	1.315	0.185	1.5	18.6	23.3	41.9	1.25269	50	0	16	3.8
8	5	2	2010-02-14	1	2011-03-06	2011-04-09	2	Not applicable	2	2011-08-06	AFI_NMI_OH	4	25	0.365	0.235	0.6	9.2	28.9	38.1	3.1413	15	0	17	3.7
8	6	2	2010-02-14	1	2011-03-06	2011-04-09	2	Not applicable	2	2011-08-09	AFI_NMI_OH	4	25	1.285	0.215	1.5	17.6	24.2	41.8	1.375	40	0	15	3.8
8	7	2	2010-02-14	1	2011-03-06	2011-04-09	2	Not applicable	2	2011-08-05	AFI_NMI_OH	4	25	0.81	0.19	1	15	21.5	36.5	1.43333	0	0	16	3.8
8	8	2	2010-02-14	1	2011-03-06	2011-04-09	2	Not applicable	2	2011-08-09	AFI_NMI_OH	4	25	0.45	0.2	0.65	10.2	26.7	36.9	2.61765	10	0	15	3.7
8	9	2	2010-02-14	1	2011-03-06	2011-04-09	2	Not applicable	2	2011-08-09	AFI_NMI_OH	4	25	0.815	0.285	1.1	14.2	28.2	42.4	1.98592	15	0	15.2	3.8
8	10	2	2010-02-14	1	2011-03-06	2011-04-09	2	Not applicable	2	2011-08-09	AFI_NMI_OH	4	25	0.55	0.2	0.75	11.2	27.2	38.4	2.42857	0	0	15.8	3.6
8	11	2	2010-02-14	1	2011-03-06	2011-04-09	2	Not applicable	2	2011-08-09	AFI_NMI_OH	4	25	0.695	0.255	0.95	11.8	29.3	41.1	2.48305	0	0	14	3.5
8	12	2	2010-02-14	1	2011-03-06	2011-04-09	2	Not applicable	2	2011-08-05	AFI_NMI_OH	4	25	1	0.2	1.2	15	23	38	1.53333	10	0	16	3.8
8	13	2	2010-02-14	1	2011-03-06	2011-04-09	2	Not applicable	2	2011-08-09	AFI_NMI_OH	4	25	0.51	0.19	0.7	10.8	26.4	37.2	2.44444	10	0	14.8	3.6
8	14	2	2010-02-14	1	2011-03-06	2011-04-09	2	Not applicable	2	2011-08-09	AFI_NMI_OH	4	25	0.905	0.195	1.1	15.8	22.8	38.6	1.44304	15	0	15	3.7
8	15	2	2010-02-14	1	2011-03-06	2011-04-09	2	Not applicable	2	2011-08-05	AFI_NMI_OH	4	25	0.39	0.16	0.55	11	22	33	2	10	0	12.4	3.7
8	16	2	2010-02-14	1	2011-03-06	2011-04-09	2	Not applicable	2	2011-08-09	AFI_NMI_OH	4	25	0.495	0.205	0.7	10.7	26.3	37	2.45794	15	0	14	3.6
8	17	2	2010-02-14	1	2011-03-06	2011-04-09	2	Not applicable	2	2011-08-09	AFI_NMI_OH	4	25	1.005	0.245	1.25	14.5	26.8	41.3	1.84828	25	0	15	3.7
8	18	2	2010-02-14	1	2011-03-06	2011-04-09	2	Not applicable	2	2011-08-09	AFI_NMI_OH	4	25	0.36	0.29	0.65	8	31	39	3.875	15	0	17.6	3.6
8	19	2	2010-02-14	1	2011-03-06	2011-04-09	2	Not applicable	2	2011-08-09	AFI_NMI_OH	4	25	0.35	0.2	0.55	9.25	25.5	34.75	2.75676	0	0	15.2	3.7
8	20	2	2010-02-14	1	2011-03-06	2011-04-09	2	Not applicable	2	2011-08-05	AFI_NMI_OH	4	25	0.65	0.2	0.85	13	23	36	1.76923	20	0	15.6	3.7
8	21	2	2010-02-14	1	2011-03-06	2011-04-09	2	Not applicable	2	2011-08-05	AFI_NMI_OH	4	25	1.56	0.19	1.75	21	24.5	45.5	1.16667	25	0	15.2	3.9
8	22	2	2010-02-14	1	2011-03-06	2011-04-09	2	Not applicable	2	2011-08-05	AFI_NMI_OH	4	25	0.59	0.21	0.8	11.5	25	36.5	2.17391	15	0	14	3.5
8	23	2	2010-02-14	1	2011-03-06	2011-04-09	2	Not applicable	2	2011-08-09	AFI_NMI_OH	4	25	0.94	0.16	1.1	15.2	25.2	40.4	1.65789	10	0	15	3.8
8	24	2	2010-02-14	1	2011-03-06	2011-04-09	2	Not applicable	2	2011-08-09	AFI_NMI_OH	4	25	0.335	0.165	0.5	8.2	24.8	33	3.02439	0	0	14	3.6
8	25	2	2010-02-14	1	2011-03-06	2011-04-09	2	Not applicable	2	2011-08-05	AFI_NMI_OH	4	25	1.05	0.2	1.25	16	24	40	1.5	0	0	13.6	3.9
8	26	2	2010-02-14	1	2011-03-06	2011-04-09	2	Not applicable	2	2011-08-05	AFI_NMI_OH	4	25	0.8	0.2	1	13.5	23	36.5	1.7037	15	0	13	3.8
8	27	2	2010-02-14	1	2011-03-06	2011-04-09	2	Not applicable	2	2011-08-09	AFI_NMI_OH	4	25	0.305	0.195	0.5	9	30	39	3.33333	15	0	15	3.6
8	28	2	2010-02-14	1	2011-03-06	2011-04-09	2	Not applicable	2	2011-08-09	AFI_NMI_OH	4	25	0.9	0.2	1.1	13.8	26.7	40.5	1.93478	15	0	14	3.4
8	29	2	2010-02-14	1	2011-03-06	2011-04-09	2	Not applicable	2	2011-08-09	AFI_NMI_OH	4	25	0.795	0.205	1	14.8	26.5	41.3	1.79054	15	0	15	3.4
8	30	2	2010-02-14	1	2011-03-06	2011-04-09	2	Not applicable	2	2011-08-05	AFI_NMI_OH	4	25	0.89	0.21	1.1	14	26	40	1.85714	10	0	15.9	3.8
8	31	2	2010-02-14	1	2011-03-06	2011-04-09	2	Not applicable	2	2011-08-05	AFI_NMI_OH	4	25	0.905	0.195	1.1	14.8	24.9	39.7	1.68243	15	0	15	3.6
8	32	2	2010-02-14	1	2011-03-06	2011-04-09	2	Not applicable	2	2011-08-09	AFI_NMI_OH	4	25	0.905	0.295	1.2	13.8	30.4	44.2	2.2029	30	0	15.8	3.7
8	33	2	2010-02-14	1	2011-03-06	2011-04-09	2	Not applicable	2	2011-08-09	AFI_NMI_OH	4	30	0.745	0.205	0.95	12.4	26.3	38.7	2.12097	0	0	14	3.7
8	34	2	2010-02-14	1	2011-03-06	2011-04-09	2	Not applicable	2	2011-08-05	AFI_NMI_OH	4	25	0.95	0.25	1.2	14	25	39	1.78571	50	0	15.2	3.9
8	35	2	2010-02-14	1	2011-03-06	2011-04-09	2	Not applicable	2	2011-08-05	AFI_NMI_OH	4	25	0.95	0.15	1.1	15.5	26.5	42	1.70968	0	0	13	3.5
8	36	2	2010-02-14	1	2011-03-06	2011-04-09	2	Not applicable	2	2011-08-05	AFI_NMI_OH	4	25	0.935	0.165	1.1	11.3	23.2	34.5	2.0531	0	0	14	3.6
8	37	2	2010-02-14	1	2011-03-06	2011-04-09	2	Not applicable	2	2011-08-05	AFI_NMI_OH	4	25	0.91	0.24	1.15	14	28	42	2	30	0	14.4	3.9
8	38	2	2010-02-14	1	2011-03-06	2011-04-09	2	Not applicable	2	2011-08-05	AFI_NMI_OH	4	25	1.33	0.17	1.5	17.5	21	38.5	1.2	20	0	14	3.7
8	39	2	2010-02-14	1	2011-03-06	2011-04-09	2	Not applicable	2	2011-08-05	AFI_NMI_OH	4	25	0.66	0.19	0.85	12.2	24.9	37.1	2.04098	0	0	15	3.7
8	40	2	2010-02-14	1	2011-03-06	2011-04-09	2	Not applicable	2	2011-08-05	AFI_NMI_OH	4	25	0.93	0.17	1.1	15.5	21	36.5	1.35484	20	0	15.2	3.8
8	41	2	2010-02-14	1	2011-03-06	2011-04-09	2	Not applicable	2	2011-08-06	AFI_NMI_OH	4	25	0.55	0.15	0.7	11.4	21.7	33.1	1.90351	0	0	15	3.7
8	42	2	2010-02-14	1	2011-03-06	2011-04-09	2	Not applicable	2	2011-08-05	AFI_NMI_OH	4	25	1.105	0.195	1.3	15.2	23.6	38.8	1.55263	10	0	14	3.6
8	43	2	2010-02-14	1	2011-03-06	2011-04-09	2	Not applicable	2	2011-08-09	AFI_NMI_OH	4	25	0.85	0.2	1.05	15.4	23.1	38.5	1.5	25	0	15.6	3.9
8	44	2	2010-02-14	1	2011-03-06	2011-04-09	2	Not applicable	2	2011-08-05	AFI_NMI_OH	4	25	0.78	0.17	0.95	15	23.5	38.5	1.56667	0	0	15.2	3.7
8	45	2	2010-02-14	1	2011-03-06	2011-04-09	2	Not applicable	2	2011-08-09	AFI_NMI_OH	4	25	0.575	0.175	0.75	13	22	35	1.69231	0	0	14	3.5
8	46	2	2010-02-14	1	2011-03-06	2011-04-09	2	Not applicable	2	2011-08-09	AFI_NMI_OH	4	25	1.57	0.23	1.8	20	26	46	1.3	30	0	14	3.8
8	47	2	2010-02-14	1	2011-03-06	2011-04-09	2	Not applicable	2	2011-08-09	AFI_NMI_OH	4	25	0.92	0.18	1.1	18	26	44	1.44444	0	0	15	3.8
8	48	2	2010-02-14	1	2011-03-06	2011-04-09	2	Not applicable	2	2011-08-05	AFI_NMI_OH	4	25	0.62	0.23	0.85	12	26.2	38.2	2.18333	0	0	16.4	3.6
8	49	2	2010-02-14	1	2011-03-06	2011-04-09	2	Not applicable	2	2011-08-05	AFI_NMI_OH	4	25	0.66	0.19	0.85	12.5	25.2	37.7	2.016	0	0	14.6	3.8
8	50	2	2010-02-14	1	2011-03-06	2011-04-09	2	Not applicable	2	2011-08-05	AFI_NMI_OH	4	25	0.79	0.21	1	14	27.5	41.5	1.96429	80	0	16	3.7
8	51	2	2010-02-14	1	2011-03-06	2011-04-09	2	Not applicable	2	2011-08-05	AFI_NMI_OH	4	25	0.44	0.21	0.65	11	25.1	36.1	2.28182	0	0	17	3.7
8	52	2	2010-02-14	1	2011-03-06	2011-04-09	2	Not applicable	2	2011-08-05	AFI_NMI_OH	4	25	1.04	0.16	1.2	16	21.5	37.5	1.34375	0	0	16	3.8
8	53	2	2010-02-14	1	2011-03-06	2011-04-09	2	Not applicable	2	2011-08-09	AFI_NMI_OH	4	25	0.51	0.19	0.7	12.2	23.8	36	1.95082	15	0	15.6	3.6
8	54	2	2010-02-14	1	2011-03-06	2011-04-09	2	Not applicable	2	2011-08-05	AFI_NMI_OH	4	25	0.93	0.17	1.1	16	25.5	41.5	1.59375	100	0	14.4	3.9
8	55	2	2010-02-14	1	2011-03-06	2011-04-09	2	Not applicable	2	2011-08-09	AFI_NMI_OH	4	25	0.75	0.25	1	12.5	30	42.5	2.4	0	0	15.2	3.9
8	56	2	2010-02-14	1	2011-03-06	2011-04-09	2	Not applicable	2	2011-08-05	AFI_NMI_OH	4	25	0.5	0.2	0.7	12	23.6	35.6	1.96667	0	0	15	3.8
8	57	2	2010-02-14	1	2011-03-06	2011-04-09	2	Not applicable	2	2011-08-05	AFI_NMI_OH	4	25	0.73	0.17	0.9	14	21	35	1.5	0	0	14	3.7
8	58	2	2010-02-14	1	2011-03-06	2011-04-09	2	Not applicable	2	2011-08-05	AFI_NMI_OH	4	25	0.51	0.19	0.7	12	23	35	1.91667	0	0	14.4	3.6
8	59	2	2010-02-14	1	2011-03-06	2011-04-09	2	Not applicable	2	2011-08-05	AFI_NMI_OH	4	25	0.82	0.18	1	14	23	37	1.64286	50	0	15.6	3.8
8	60	2	2010-02-14	1	2011-03-06	2011-04-09	2	Not applicable	2	2011-08-06	AFI_NMI_OH	4	25	1.155	0.245	1.4	14.7	25.3	40	1.72109	40	0	16.6	3.9
1	1	3	2010-02-14	1	2011-03-06	2011-04-09	2	Not applicable	2	2011-08-08	AFI_NMI_OH	4	25	0.79	0.21	1	13.5	27	40.5	2	15	0	15	3.6
1	2	3	2010-02-14	1	2011-03-06	2011-04-09	2	Not applicable	2	2011-08-08	AFI_NMI_OH	4	25	0.905	0.245	1.15	13	30.2	43.2	2.32308	15	0	14	3.8
1	3	3	2010-02-14	1	2011-03-06	2011-04-09	2	Not applicable	2	2011-08-04	AFI_NMI_OH	4	25	0.86	0.24	1.1	15	26	41	1.73333	10	0	15	3.7
1	4	3	2010-02-14	1	2011-03-06	2011-04-09	2	Not applicable	2	2011-08-11	AFI_NMI_OH	4	25	0.55	0.2	0.75	10.5	27.7	38.2	2.6381	10	0	14	3.5
1	5	3	2010-02-14	1	2011-03-06	2011-04-09	2	Not applicable	2	2011-08-04	AFI_NMI_OH	4	25	0.515	0.185	0.7	12	25.5	37.5	2.125	20	0	14.8	3.7
1	6	3	2010-02-14	1	2011-03-06	2011-04-09	2	Not applicable	2	2011-08-06	AFI_NMI_OH	4	25	0.55	0.2	0.75	11	28	39	2.54545	0	0	14	3.5
1	7	3	2010-02-14	1	2011-03-06	2011-04-09	2	Not applicable	2	2011-08-11	AFI_NMI_OH	4	25	0.475	0.225	0.7	11	28.8	39.8	2.61818	15	0	14.2	3.7
1	8	3	2010-02-14	1	2011-03-06	2011-04-09	2	Not applicable	2	2011-08-11	AFI_NMI_OH	4	25	0.55	0.25	0.8	12.6	28.6	41.2	2.26984	0	0	14.2	3.6
1	9	3	2010-02-14	1	2011-03-06	2011-04-09	2	Not applicable	2	2011-08-06	AFI_NMI_OH	4	25	0.815	0.185	1	13	23	36	1.76923	20	0	14.8	3.7
1	10	3	2010-02-14	1	2011-03-06	2011-04-09	2	Not applicable	2	2011-08-08	AFI_NMI_OH	4	25	0.73	0.22	0.95	14	25.5	39.5	1.82143	10	0	14.2	3.7
1	11	3	2010-02-14	1	2011-03-06	2011-04-09	2	Not applicable	2	2011-08-11	AFI_NMI_OH	4	25	0.5	0.2	0.7	9.2	27.8	37	3.02174	10	0	15.2	3.6
1	12	3	2010-02-14	1	2011-03-06	2011-04-09	2	Not applicable	2	2011-08-08	AFI_NMI_OH	4	25	0.36	0.24	0.6	8.4	31.5	39.9	3.75	15	0	13.2	3.6
1	13	3	2010-02-14	1	2011-03-06	2011-04-09	2	Not applicable	2	2011-08-08	AFI_NMI_OH	4	25	0.9	0.2	1.1	15.4	25.8	41.2	1.67532	25	0	15	3.7
1	14	3	2010-02-14	1	2011-03-06	2011-04-09	2	Not applicable	2	2011-08-02	AFI_NMI_OH	4	25	0.64	0.21	0.85	11.7	28.9	40.6	2.47009	0	0	13.4	3.5
1	15	3	2010-02-14	1	2011-03-06	2011-04-09	2	Not applicable	2	2011-08-11	AFI_NMI_OH	4	25	0.45	0.2	0.65	11.2	25.6	36.8	2.28571	25	0	14.8	3.6
1	16	3	2010-02-14	1	2011-03-06	2011-04-09	2	Not applicable	2	2011-08-09	AFI_NMI_OH	4	25	0.54	0.21	0.75	11.2	27	38.2	2.41071	0	0	14	3.6
1	17	3	2010-02-14	1	2011-03-06	2011-04-09	2	Not applicable	2	2011-08-01	AFI_NMI_OH	4	25	1.35	0.2	1.55	18.4	23.6	42	1.28261	0	0	15	3.7
1	18	3	2010-02-14	1	2011-03-06	2011-04-09	2	Not applicable	2	2011-08-09	AFI_NMI_OH	4	25	0.405	0.195	0.6	9.5	27	36.5	2.84211	15	0	15	3.7
1	19	3	2010-02-14	1	2011-03-06	2011-04-09	2	Not applicable	2	2011-08-04	AFI_NMI_OH	4	25	0.79	0.21	1	13	23.5	36.5	1.80769	15	0	14	3.6
1	20	3	2010-02-14	1	2011-03-06	2011-04-09	2	Not applicable	2	2011-08-02	AFI_NMI_OH	4	25	0.65	0.1	0.75	11.3	26.1	37.4	2.30973	10	0	13.8	3.5
1	21	3	2010-02-14	1	2011-03-06	2011-04-09	2	Not applicable	2	2011-08-09	AFI_NMI_OH	4	25	0.705	0.195	0.9	13	26.6	39.6	2.04615	0	0	14.2	3.2
1	22	3	2010-02-14	1	2011-03-06	2011-04-09	2	Not applicable	2	2011-08-08	AFI_NMI_OH	4	25	0.83	0.22	1.05	12.4	33.3	45.7	2.68548	0	0	14.8	3.6
1	23	3	2010-02-14	1	2011-03-06	2011-04-09	2	Not applicable	2	2011-08-06	AFI_NMI_OH	4	25	0.85	0.2	1.05	15.2	24.5	39.7	1.61184	10	0	14	3.4
1	24	3	2010-02-14	1	2011-03-06	2011-04-09	2	Not applicable	2	2011-08-08	AFI_NMI_OH	4	25	0.8	0.2	1	12.5	29	41.5	2.32	0	0	13.4	3.6
1	25	3	2010-02-14	1	2011-03-06	2011-04-09	2	Not applicable	2	2011-08-11	AFI_NMI_OH	4	25	0.765	0.235	1	13.2	27.6	40.8	2.09091	40	0	13.8	3.6
1	26	3	2010-02-14	1	2011-03-06	2011-04-09	2	Not applicable	2	2011-08-09	AFI_NMI_OH	4	25	0.4	0.2	0.6	10	25.2	35.2	2.52	0	0	14.8	3.8
1	27	3	2010-02-14	1	2011-03-06	2011-04-09	2	Not applicable	2	2011-08-09	AFI_NMI_OH	4	25	1.125	0.225	1.35	15.5	26	41.5	1.67742	0	0	15.2	3.6
1	28	3	2010-02-14	1	2011-03-06	2011-04-09	2	Not applicable	2	2011-08-07	AFI_NMI_OH	4	25	1.805	0.195	2	20	27	47	1.35	10	0	15	3.7
1	29	3	2010-02-14	1	2011-03-06	2011-04-09	2	Not applicable	2	2011-08-08	AFI_NMI_OH	4	25	1.04	0.31	1.35	13.7	31.7	45.4	2.31387	10	0	15.8	3.6
1	30	3	2010-02-14	1	2011-03-06	2011-04-09	2	Not applicable	2	2011-08-04	AFI_NMI_OH	4	25	1.465	0.235	1.7	20.5	23	43.5	1.12195	0	0	15	3.7
1	31	3	2010-02-14	1	2011-03-06	2011-04-09	2	Not applicable	2	2011-08-08	AFI_NMI_OH	4	25	0.52	0.23	0.75	11	31	42	2.81818	0	0	13.8	3.5
1	32	3	2010-02-14	1	2011-03-06	2011-04-09	2	Not applicable	2	2011-08-11	AFI_NMI_OH	4	25	0.75	0.2	0.95	13.5	26.5	40	1.96296	15	0	13.8	3.6
1	33	3	2010-02-14	1	2011-03-06	2011-04-09	2	Not applicable	2	2011-08-02	AFI_NMI_OH	4	25	0.92	0.18	1.1	15.4	25.8	41.2	1.67532	0	0	15	3.7
1	34	3	2010-02-14	1	2011-03-06	2011-04-09	2	Not applicable	2	2011-08-04	AFI_NMI_OH	4	25	1.29	0.31	1.6	15.5	30.5	46	1.96774	0	0	13	3.6
1	35	3	2010-02-14	1	2011-03-06	2011-04-09	2	Not applicable	2	2011-08-09	AFI_NMI_OH	4	25	0.9	0.2	1.1	13.2	27	40.2	2.04545	15	0	14	3.4
1	36	3	2010-02-14	1	2011-03-06	2011-04-09	2	Not applicable	2	2011-08-09	AFI_NMI_OH	4	25	0.91	0.24	1.15	14.5	29.5	44	2.03448	0	0	15	3.6
1	37	3	2010-02-14	1	2011-03-06	2011-04-09	2	Not applicable	2	2011-08-04	AFI_NMI_OH	4	25	1.13	0.22	1.35	18.5	25	43.5	1.35135	30	0	14.8	3.5
1	38	3	2010-02-14	1	2011-03-06	2011-04-09	2	Not applicable	2	2011-08-04	AFI_NMI_OH	4	25	0.79	0.21	1	12.5	28.5	41	2.28	0	0	14	3.4
1	39	3	2010-02-14	1	2011-03-06	2011-04-09	2	Not applicable	2	2011-08-04	AFI_NMI_OH	4	25	0.855	0.345	1.2	12	29.5	41.5	2.45833	10	0	15	3.6
1	40	3	2010-02-14	1	2011-03-06	2011-04-09	2	Not applicable	2	2011-08-08	AFI_NMI_OH	4	25	1.41	0.39	1.8	15	29	44	1.93333	10	0	14	3.7
1	41	3	2010-02-14	1	2011-03-06	2011-04-09	2	Not applicable	2	2011-08-11	AFI_NMI_OH	4	25	0.81	0.29	1.1	13.3	28	41.3	2.10526	40	0	15	3.8
1	42	3	2010-02-14	1	2011-03-06	2011-04-09	2	Not applicable	2	2011-08-08	AFI_NMI_OH	4	25	1.35	0.25	1.6	16.8	29.4	46.2	1.75	15	0	15.2	3.7
1	43	3	2010-02-14	1	2011-03-06	2011-04-09	2	Not applicable	2	2011-08-04	AFI_NMI_OH	4	25	1.1	0.15	1.25	16.5	20.6	37.1	1.24848	0	0	15	3.5
1	44	3	2010-02-14	1	2011-03-06	2011-04-09	2	Not applicable	2	2011-08-08	AFI_NMI_OH	4	25	1.265	0.235	1.5	16.3	26.7	43	1.63804	35	0	13	3.2
1	45	3	2010-02-14	1	2011-03-06	2011-04-09	2	Not applicable	2	2011-08-04	AFI_NMI_OH	4	25	1.14	0.21	1.35	15	28.5	43.5	1.9	15	0	13.8	3.5
1	46	3	2010-02-14	1	2011-03-06	2011-04-09	2	Not applicable	2	2011-08-08	AFI_NMI_OH	4	25	0.85	0.25	1.1	13.2	28.4	41.6	2.15152	0	0	12.6	3.2
1	47	3	2010-02-14	1	2011-03-06	2011-04-09	2	Not applicable	2	2011-08-09	AFI_NMI_OH	4	25	0.785	0.215	1	13.5	29	42.5	2.14815	0	0	13	3.4
1	48	3	2010-02-14	1	2011-03-06	2011-04-09	2	Not applicable	2	2011-08-08	AFI_NMI_OH	4	25	1.12	0.18	1.3	15.2	28.8	44	1.89474	15	0	14	3.6
1	49	3	2010-02-14	1	2011-03-06	2011-04-09	2	Not applicable	2	2011-08-11	AFI_NMI_OH	4	25	0.425	0.175	0.6	9.7	28.3	38	2.91753	30	0	16	3.5
1	50	3	2010-02-14	1	2011-03-06	2011-04-09	2	Not applicable	2	2011-08-08	AFI_NMI_OH	4	25	0.56	0.19	0.75	11.1	24.7	35.8	2.22523	10	0	15	3.8
1	51	3	2010-02-14	1	2011-03-06	2011-04-09	2	Not applicable	2	2011-08-08	AFI_NMI_OH	4	25	0.55	0.25	0.8	10.7	29.3	40	2.73832	0	0	14.6	3.7
1	52	3	2010-02-14	1	2011-03-06	2011-04-09	2	Not applicable	2	2011-08-11	AFI_NMI_OH	4	25	1.245	0.205	1.45	19.7	25.6	45.3	1.29949	50	0	16	3.7
1	53	3	2010-02-14	1	2011-03-06	2011-04-09	2	Not applicable	2	2011-08-04	AFI_NMI_OH	4	25	0.79	0.26	1.05	11.5	29	40.5	2.52174	25	0	15	3.6
1	54	3	2010-02-14	1	2011-03-06	2011-04-09	2	Not applicable	2	2011-08-04	AFI_NMI_OH	4	25	0.6	0.2	0.8	11.5	26	37.5	2.26087	10	0	14.2	3.6
1	55	3	2010-02-14	1	2011-03-06	2011-04-09	2	Not applicable	2	2011-08-11	AFI_NMI_OH	4	25	0.325	0.175	0.5	8.2	27.3	35.5	3.32927	30	0	16.8	3.4
1	56	3	2010-02-14	1	2011-03-06	2011-04-09	2	Not applicable	2	2011-08-08	AFI_NMI_OH	4	25	1.14	0.16	1.3	17.4	23.7	41.1	1.36207	0	0	15	3.8
1	57	3	2010-02-14	1	2011-03-06	2011-04-09	2	Not applicable	2	2011-08-06	AFI_NMI_OH	4	25	0.86	0.19	1.05	13.5	26	39.5	1.92593	30	0	15	3.6
1	58	3	2010-02-14	1	2011-03-06	2011-04-09	2	Not applicable	2	2011-08-11	AFI_NMI_OH	4	25	0.71	0.19	0.9	13.2	25.9	39.1	1.96212	15	0	15	3.7
1	59	3	2010-02-14	1	2011-03-06	2011-04-09	2	Not applicable	2	2011-08-04	AFI_NMI_OH	4	25	0.91	0.19	1.1	15	25.5	40.5	1.7	0	0	16	3.7
1	60	3	2010-02-14	1	2011-03-06	2011-04-09	2	Not applicable	2	2011-08-04	AFI_NMI_OH	4	25	1.02	0.18	1.2	15.8	25.6	41.4	1.62025	35	0	14	3.7
2	1	4	2010-02-14	1	2011-03-06	2011-04-09	2	Not applicable	2	2011-08-08	AFI_NMI_OH	4	25	1.03	0.22	1.25	16.5	29.2	45.7	1.7697	15	0	14.2	3.5
2	2	4	2010-02-14	1	2011-03-06	2011-04-09	2	Not applicable	2	2011-08-02	AFI_NMI_OH	4	25	1.25	0.25	1.5	18	26.8	44.8	1.48889	15	0	13	3.4
2	3	4	2010-02-14	1	2011-03-06	2011-04-09	2	Not applicable	2	2011-08-02	AFI_NMI_OH	4	25	1.05	0.2	1.25	16.5	23	39.5	1.39394	15	0	15.8	3.7
2	4	4	2010-02-14	1	2011-03-06	2011-04-09	2	Not applicable	2	2011-08-09	AFI_NMI_OH	4	25	0.48	0.17	0.65	12.6	23.4	36	1.85714	20	0	14.2	3.7
2	5	4	2010-02-14	1	2011-03-06	2011-04-09	2	Not applicable	2	2011-08-05	AFI_NMI_OH	4	25	0.775	0.175	0.95	12.8	22	34.8	1.71875	15	0	15.8	3.5
2	6	4	2010-02-14	1	2011-03-06	2011-04-09	2	Not applicable	2	2011-08-05	AFI_NMI_OH	4	25	0.43	0.12	0.55	9.6	20.8	30.4	2.16667	10	0	14.7	3.4
2	7	4	2010-02-14	1	2011-03-06	2011-04-09	2	Not applicable	2	2011-08-05	AFI_NMI_OH	4	25	0.64	0.26	0.9	10.4	29.3	39.7	2.81731	15	0	15.8	3.5
2	8	4	2010-02-14	1	2011-03-06	2011-04-09	2	Not applicable	2	2011-08-11	AFI_NMI_OH	4	25	1	0.2	1.2	14.6	23.2	37.8	1.58904	30	0	14.7	3.3
2	9	4	2010-02-14	1	2011-03-06	2011-04-09	2	Not applicable	2	2011-08-08	AFI_NMI_OH	4	25	0.97	0.18	1.15	15.4	21.6	37	1.4026	30	0	14	3.6
2	10	4	2010-02-14	1	2011-03-06	2011-04-09	2	Not applicable	2	2011-08-08	AFI_NMI_OH	4	25	1.45	0.2	1.65	21	22	43	1.04762	0	0	15.3	3.4
2	11	4	2010-02-14	1	2011-03-06	2011-04-09	2	Not applicable	2	2011-08-04	AFI_NMI_OH	4	25	0.39	0.16	0.55	8.4	23.6	32	2.80952	15	0	15.8	3.5
2	12	4	2010-02-14	1	2011-03-06	2011-04-09	2	Not applicable	2	2011-08-08	AFI_NMI_OH	4	25	0.745	0.205	0.95	11.2	27.4	38.6	2.44643	10	0	15.2	3.5
2	13	4	2010-02-14	1	2011-03-06	2011-04-09	2	Not applicable	2	2011-08-04	AFI_NMI_OH	4	25	0.735	0.165	0.9	12.2	23.7	35.9	1.94262	10	0	15	3.6
2	14	4	2010-02-14	1	2011-03-06	2011-04-09	2	Not applicable	2	2011-08-05	AFI_NMI_OH	4	25	0.685	0.165	0.85	11.2	23.5	34.7	2.09821	10	0	15.2	3.6
2	15	4	2010-02-14	1	2011-03-06	2011-04-09	2	Not applicable	2	2011-08-05	AFI_NMI_OH	4	25	0.69	0.21	0.9	11.8	21.4	33.2	1.81356	20	0	16	3.7
2	16	4	2010-02-14	1	2011-03-06	2011-04-09	2	Not applicable	2	2011-08-09	AFI_NMI_OH	4	25	0.33	0.12	0.45	8.6	19.4	28	2.25581	15	0	15.8	3.6
2	17	4	2010-02-14	1	2011-03-06	2011-04-09	2	Not applicable	2	2011-08-02	AFI_NMI_OH	4	25	0.85	0.2	1.05	15	21.5	36.5	1.43333	15	0	14	3.5
2	18	4	2010-02-14	1	2011-03-06	2011-04-09	2	Not applicable	2	2011-08-02	AFI_NMI_OH	4	25	0.86	0.19	1.05	14.3	22.5	36.8	1.57343	10	0	15	3.7
2	19	4	2010-02-14	1	2011-03-06	2011-04-09	2	Not applicable	2	2011-08-02	AFI_NMI_OH	4	25	0.91	0.19	1.1	14.5	24.5	39	1.68966	10	0	14.8	3.6
2	20	4	2010-02-14	1	2011-03-06	2011-04-09	2	Not applicable	2	2011-08-02	AFI_NMI_OH	4	25	0.76	0.19	0.95	12.5	22.5	35	1.8	15	0	16	3.6
2	21	4	2010-02-14	1	2011-03-06	2011-04-09	2	Not applicable	2	2011-08-04	AFI_NMI_OH	4	25	0.515	0.185	0.7	11.2	22.8	34	2.03571	15	0	13.8	3.4
2	22	4	2010-02-14	1	2011-03-06	2011-04-09	2	Not applicable	2	2011-08-02	AFI_NMI_OH	4	25	0.95	0.15	1.1	15	18.5	33.5	1.23333	15	0	15	3.7
2	23	4	2010-02-14	1	2011-03-06	2011-04-09	2	Not applicable	2	2011-08-02	AFI_NMI_OH	4	25	0.77	0.18	0.95	13	23	36	1.76923	10	0	15.2	3.6
2	24	4	2010-02-14	1	2011-03-06	2011-04-09	2	Not applicable	2	2011-08-02	AFI_NMI_OH	4	25	0.56	0.14	0.7	10.5	20	30.5	1.90476	15	0	14.6	3.5
2	25	4	2010-02-14	1	2011-03-06	2011-04-09	2	Not applicable	2	2011-08-11	AFI_NMI_OH	4	25	0.23	0.12	0.35	7.4	20.8	28.2	2.81081	15	0	15.4	3.3
2	26	4	2010-02-14	1	2011-03-06	2011-04-09	2	Not applicable	2	2011-08-04	AFI_NMI_OH	4	25	1	0.2	1.2	15	25.5	40.5	1.7	0	0	14.2	3.5
2	27	4	2010-02-14	1	2011-03-06	2011-04-09	2	Not applicable	2	2011-08-08	AFI_NMI_OH	4	25	1.05	0.2	1.25	15.5	25	40.5	1.6129	10	0	15.4	3.7
2	28	4	2010-02-14	1	2011-03-06	2011-04-09	2	Not applicable	2	2011-08-05	AFI_NMI_OH	4	25	0.64	0.21	0.85	11.7	23.8	35.5	2.03419	30	0	15.2	3.5
2	29	4	2010-02-14	1	2011-03-06	2011-04-09	2	Not applicable	2	2011-08-08	AFI_NMI_OH	4	25	1.08	0.17	1.25	18.5	18	36.5	0.972973	50	0	13.8	3.8
2	30	4	2010-02-14	1	2011-03-06	2011-04-09	2	Not applicable	2	2011-08-02	AFI_NMI_OH	4	25	0.77	0.23	1	12.5	27	39.5	2.16	15	0	14.8	3.5
2	31	4	2010-02-14	1	2011-03-06	2011-04-09	2	Not applicable	2	2011-08-02	AFI_NMI_OH	4	25	1.2	0.3	1.5	14.5	29	43.5	2	15	0	15.8	3.7
2	32	4	2010-02-14	1	2011-03-06	2011-04-09	2	Not applicable	2	2011-08-02	AFI_NMI_OH	4	25	0.34	0.16	0.5	8.8	22	30.8	2.5	10	0	14.2	3.6
2	33	4	2010-02-14	1	2011-03-06	2011-04-09	2	Not applicable	2	2011-08-04	AFI_NMI_OH	4	25	0.55	0.2	0.75	8.2	25.2	33.4	3.07317	10	0	16	3.4
2	34	4	2010-02-14	1	2011-03-06	2011-04-09	2	Not applicable	2	2011-08-02	AFI_NMI_OH	4	25	1.02	0.18	1.2	16.5	20.5	37	1.24242	15	0	15.4	3.6
2	35	4	2010-02-14	1	2011-03-06	2011-04-09	2	Not applicable	2	2011-08-04	AFI_NMI_OH	4	25	0.625	0.175	0.8	10.2	23.5	33.7	2.30392	25	0	15.8	3.6
2	36	4	2010-02-14	1	2011-03-06	2011-04-09	2	Not applicable	2	2011-08-04	AFI_NMI_OH	4	25	0.55	0.15	0.7	9.8	20.6	30.4	2.10204	20	0	15.2	3.5
2	37	4	2010-02-14	1	2011-03-06	2011-04-09	2	Not applicable	2	2011-08-04	AFI_NMI_OH	4	25	0.75	0.2	0.95	12.8	24.3	37.1	1.89844	20	0	16.2	3.7
2	38	4	2010-02-14	1	2011-03-06	2011-04-09	2	Not applicable	2	2011-08-02	AFI_NMI_OH	4	25	0.72	0.13	0.85	12	18	30	1.5	0	0	15.2	3.5
2	39	4	2010-02-14	1	2011-03-06	2011-04-09	2	Not applicable	2	2011-08-02	AFI_NMI_OH	4	25	1	0.2	1.2	15	23	38	1.53333	15	0	15	3.6
2	40	4	2010-02-14	1	2011-03-06	2011-04-09	2	Not applicable	2	2011-08-02	AFI_NMI_OH	4	25	0.95	0.2	1.15	15.5	22.5	38	1.45161	0	0	14.8	3.5
2	41	4	2010-02-14	1	2011-03-06	2011-04-09	2	Not applicable	2	2011-08-02	AFI_NMI_OH	4	25	0.96	0.24	1.2	15	25	40	1.66667	10	0	13.8	3.4
2	42	4	2010-02-14	1	2011-03-06	2011-04-09	2	Not applicable	2	2011-08-02	AFI_NMI_OH	4	25	0.885	0.165	1.05	14.5	22	36.5	1.51724	0	0	14	3.5
2	43	4	2010-02-14	1	2011-03-06	2011-04-09	2	Not applicable	2	2011-08-02	AFI_NMI_OH	4	25	0.64	0.16	0.8	12.5	21.5	34	1.72	20	0	15	3.5
2	44	4	2010-02-14	1	2011-03-06	2011-04-09	2	Not applicable	2	2011-08-11	AFI_NMI_OH	4	25	0.3	0.2	0.5	10.8	24.6	35.4	2.27778	10	0	15.4	3.4
2	45	4	2010-02-14	1	2011-03-06	2011-04-09	2	Not applicable	2	2011-08-02	AFI_NMI_OH	4	25	0.45	0.15	0.6	13.5	23.2	36.7	1.71852	10	0	16	3.7
2	46	4	2010-02-14	1	2011-03-06	2011-04-09	2	Not applicable	2	2011-08-02	AFI_NMI_OH	4	25	0.95	0.2	1.15	16	22.2	38.2	1.3875	25	0	15.2	3.6
2	47	4	2010-02-14	1	2011-03-06	2011-04-09	2	Not applicable	2	2011-08-04	AFI_NMI_OH	4	25	0.31	0.14	0.45	7.8	23.7	31.5	3.03846	15	0	16.2	3.3
2	48	4	2010-02-14	1	2011-03-06	2011-04-09	2	Not applicable	2	2011-08-04	AFI_NMI_OH	4	25	0.9	0.15	1.05	14	21	35	1.5	30	0	13.8	3.5
2	49	4	2010-02-14	1	2011-03-06	2011-04-09	2	Not applicable	2	2011-08-08	AFI_NMI_OH	4	25	0.62	0.13	0.75	12.4	21.5	33.9	1.73387	15	0	14.6	3.6
2	50	4	2010-02-14	1	2011-03-06	2011-04-09	2	Not applicable	2	2011-08-02	AFI_NMI_OH	4	25	0.55	0.15	0.7	12	20.5	32.5	1.70833	35	0	14.6	3.5
2	51	4	2010-02-14	1	2011-03-06	2011-04-09	2	Not applicable	2	2011-08-02	AFI_NMI_OH	4	25	0.835	0.165	1	15	22	37	1.46667	20	0	15.2	3.7
2	52	4	2010-02-14	1	2011-03-06	2011-04-09	2	Not applicable	2	2011-08-02	AFI_NMI_OH	4	25	1.39	0.21	1.6	16.5	25	41.5	1.51515	15	0	15.8	3.6
2	53	4	2010-02-14	1	2011-03-06	2011-04-09	2	Not applicable	2	2011-08-02	AFI_NMI_OH	4	25	1.34	0.16	1.5	17.5	17.2	34.7	0.982857	15	0	15	3.6
2	54	4	2010-02-14	1	2011-03-06	2011-04-09	2	Not applicable	2	2011-08-02	AFI_NMI_OH	4	25	0.72	0.18	0.9	12.5	24.5	37	1.96	10	0	13.8	3.5
2	55	4	2010-02-14	1	2011-03-06	2011-04-09	2	Not applicable	2	2011-08-08	AFI_NMI_OH	4	25	1.28	0.17	1.45	15.8	23.6	39.4	1.49367	0	0	15	3.6
2	56	4	2010-02-14	1	2011-03-06	2011-04-09	2	Not applicable	2	2011-08-05	AFI_NMI_OH	4	25	1.025	0.175	1.2	14.2	23.3	37.5	1.64085	15	0	15.8	3.5
2	57	4	2010-02-14	1	2011-03-06	2011-04-09	2	Not applicable	2	2011-08-04	AFI_NMI_OH	4	25	0.765	0.235	1	11.8	28.6	40.4	2.42373	15	0	15.8	3.5
2	58	4	2010-02-14	1	2011-03-06	2011-04-09	2	Not applicable	2	2011-08-04	AFI_NMI_OH	4	25	0.53	0.17	0.7	9.6	24.4	34	2.54167	10	0	15.8	3.6
2	59	4	2010-02-14	1	2011-03-06	2011-04-09	2	Not applicable	2	2011-08-02	AFI_NMI_OH	4	25	1	0.2	1.2	15.2	23	38.2	1.51316	20	0	15	3.7
2	60	4	2010-02-14	1	2011-03-06	2011-04-09	2	Not applicable	2	2011-08-11	AFI_NMI_OH	4	25	0.55	0.2	0.75	10.2	24.6	34.8	2.41176	10	0	16	3.4
1	3	1	2010-02-14	2	2011-07-23	2011-08-26	1	2011-12-13	1	2011-12-20	NFI_AMI_FH	5	100	1.05	0.1	1.15	20.5	16	36.5	0.780488	15	0	14.2	3.5
1	7	1	2010-02-14	2	2011-12-20	2012-01-23	1	2012-05-11	1	2012-05-18	NFI_AMI_FH	5	100	1.285	0.115	1.4	20.5	17	37.5	0.829268	60	0	13.6	4
1	8	1	2010-02-14	2	2011-09-03	2011-10-07	1	2012-01-24	1	2012-01-31	NFI_AMI_FH	5	100	0.705	0.045	0.75	19	12.7	31.7	0.668421	0	0	15.4	4
1	11	1	2010-02-14	2	2011-08-02	2011-09-05	1	2011-12-23	1	2011-12-30	NFI_AMI_FH	5	100	1.4	0.1	1.5	22.5	14.5	37	0.644444	40	0	12.6	3.9
1	13	1	2010-02-14	2	2011-12-20	2012-01-23	1	2012-05-11	1	2012-05-18	NFI_AMI_FH	5	100	1.12	0.13	1.25	16.7	20.2	36.9	1.20958	40	0	12.6	4.1
1	14	1	2010-02-14	2	2011-12-20	2012-01-23	1	2012-05-11	1	2012-05-18	NFI_AMI_FH	5	100	0.7	0.15	0.85	14	23.5	37.5	1.67857	0	0	13.8	3.9
1	15	1	2010-02-14	2	2011-07-23	2011-08-26	1	2011-12-13	1	2011-12-20	NFI_AMI_FH	5	100	0.97	0.08	1.05	19.6	16.5	36.1	0.841837	5	0	12.8	3.5
1	16	1	2010-02-14	2	2011-12-20	2012-01-23	1	2012-05-11	1	2012-05-18	NFI_AMI_FH	5	100	0.855	0.145	1	15	20.5	35.5	1.36667	40	0	14.4	4.1
1	17	1	2010-02-14	2	2011-12-20	2012-01-23	1	2012-05-11	1	2012-05-18	NFI_AMI_FH	5	100	0.98	0.12	1.1	15.8	18.3	34.1	1.15823	40	0	14	4.2
1	19	1	2010-02-14	2	2011-08-21	2011-09-24	1	2012-01-11	1	2012-01-18	NFI_AMI_FH	5	100	1.05	0.05	1.1	22.5	11.8	34.3	0.524444	35	0	12.6	4.3
1	20	1	2010-02-14	2	2011-12-20	2012-01-23	1	2012-05-11	1	2012-05-18	NFI_AMI_FH	5	100	0.98	0.22	1.2	22.5	11.4	33.9	0.506667	40	0	14.8	4.1
1	21	1	2010-02-14	2	2011-08-02	2011-09-05	1	2011-12-23	1	2011-12-30	NFI_AMI_FH	5	100	0.9	0.05	0.95	14.2	22.8	37	1.60563	0	0	14.6	3.3
1	23	1	2010-02-14	2	2011-08-29	2011-10-02	1	2012-01-19	1	2012-01-26	NFI_AMI_FH	5	100	0.62	0.08	0.7	16.5	15.2	31.7	0.921212	5	0	14.4	3.7
1	24	1	2010-02-14	2	2011-09-03	2011-10-07	1	2012-01-24	1	2012-01-31	NFI_AMI_FH	5	100	0.98	0.07	1.05	21	12.6	33.6	0.6	20	0	15	4
1	25	1	2010-02-14	2	2011-07-23	2011-08-26	1	2011-12-13	1	2011-12-20	NFI_AMI_FH	5	100	0.92	0.08	1	19.2	13.6	32.8	0.708333	10	0	12.4	3.5
1	27	1	2010-02-14	2	2011-12-20	2012-01-23	1	2012-05-11	1	2012-05-18	NFI_AMI_FH	5	100	0.98	0.12	1.1	15.8	18.3	34.1	1.15823	45	0	14	4.2
1	32	1	2010-02-14	2	2011-08-29	2011-10-02	1	2012-01-19	1	2012-01-26	NFI_AMI_FH	5	100	0.84	0.06	0.9	20.7	12.2	32.9	0.589372	50	0	14	3.7
1	33	1	2010-02-14	2	2011-12-20	2012-01-23	1	2012-05-11	1	2012-05-18	NFI_AMI_FH	5	100	0.9	0.2	1.1	14.3	21	35.3	1.46853	40	0	14.4	3.8
1	35	1	2010-02-14	2	2011-08-02	2011-09-05	1	2011-12-23	1	2011-12-30	NFI_AMI_FH	5	100	0.8	0.1	0.9	18.5	15.3	33.8	0.827027	0	0	14.6	3.4
1	36	1	2010-02-14	2	2011-07-23	2011-08-26	1	2011-12-13	1	2011-12-20	NFI_AMI_FH	5	100	1.105	0.095	1.2	19.8	16.3	36.1	0.823232	30	0	13	3.5
1	37	1	2010-02-14	2	2011-08-21	2011-09-24	1	2012-01-11	1	2012-01-18	NFI_AMI_FH	5	100	0.715	0.085	0.8	17.5	14.2	31.7	0.811429	20	0	13.8	4.4
1	38	1	2010-02-14	2	2011-12-20	2012-01-23	1	2012-05-11	1	2012-05-18	NFI_AMI_FH	5	100	0.885	0.115	1	17	16.5	33.5	0.970588	0	0	15	3.7
1	39	1	2010-02-14	2	2011-12-20	2012-01-23	1	2012-05-11	1	2012-05-18	NFI_AMI_FH	5	100	1.015	0.235	1.25	14.5	23	37.5	1.58621	40	0	14.6	3.9
1	42	1	2010-02-14	2	2011-08-21	2011-09-24	1	2012-01-11	1	2012-01-18	NFI_AMI_FH	5	100	0.935	0.065	1	20	12	32	0.6	5	0	14.4	4.3
1	43	1	2010-02-14	2	2011-12-20	2012-01-23	1	2012-05-11	1	2012-05-18	NFI_AMI_FH	5	100	1.525	0.175	1.7	19.5	22.5	42	1.15385	40	0	13.6	3.9
1	44	1	2010-02-14	2	2011-08-29	2011-10-02	1	2012-01-19	1	2012-01-26	NFI_AMI_FH	5	100	0.89	0.06	0.95	19	13.5	32.5	0.710526	35	0	15.2	3.6
1	45	1	2010-02-14	2	2011-12-20	2012-01-23	1	2012-05-11	1	2012-05-18	NFI_AMI_FH	5	100	1.04	0.16	1.2	18.3	18.2	36.5	0.994536	40	0	14	4
1	46	1	2010-02-14	2	2011-12-20	2012-01-23	1	2012-05-11	1	2012-05-18	NFI_AMI_FH	5	100	1.02	0.18	1.2	13.2	25	38.2	1.89394	40	0	13.6	3.9
1	52	1	2010-02-14	2	2011-08-21	2011-09-24	1	2012-01-11	1	2012-01-18	NFI_AMI_FH	5	100	0.825	0.075	0.9	20	15.7	35.7	0.785	30	0	13.4	4.3
1	53	1	2010-02-14	2	2011-12-20	2012-01-23	1	2012-05-11	1	2012-05-18	NFI_AMI_FH	5	100	1.475	0.125	1.6	20	17.4	37.4	0.87	50	0	13.4	4.1
1	54	1	2010-02-14	2	2011-12-20	2012-01-23	1	2012-05-11	1	2012-05-18	NFI_AMI_FH	5	100	1.36	0.14	1.5	19.2	17.7	36.9	0.921875	40	0	14.6	4
1	56	1	2010-02-14	2	2011-09-03	2011-10-07	1	2012-01-24	1	2012-01-31	NFI_AMI_FH	5	100	0.81	0.09	0.9	19	15.5	34.5	0.815789	0	0	14	3.8
1	57	1	2010-02-14	2	2011-08-21	2011-09-24	1	2012-01-11	1	2012-01-18	NFI_AMI_FH	5	100	1.015	0.085	1.1	17.4	15	32.4	0.862069	30	0	14.2	4.3
1	59	1	2010-02-14	2	2012-01-03	2012-02-06	1	2012-05-25	1	2012-06-01	NFI_AMI_FH	5	100	0.74	0.06	0.8	17.5	11.7	29.2	0.668571	0	0	14.2	3.4
3	2	2	2010-02-14	2	2011-09-03	2011-10-07	1	2012-01-24	1	2012-01-31	NFI_AMI_FH	5	100	1	0.1	1.1	15	19	34	1.26667	60	0	15.2	4.3
3	3	2	2010-02-14	2	2011-12-20	2012-01-23	1	2012-05-11	1	2012-05-18	NFI_AMI_FH	5	100	1.13	0.12	1.25	19	17	36	0.894737	50	0	14.6	4.2
3	6	2	2010-02-14	2	2011-12-20	2012-01-23	1	2012-05-11	1	2012-05-18	NFI_AMI_FH	5	100	1.245	0.105	1.35	20.8	15.5	36.3	0.745192	0	0	15	4.4
3	7	2	2010-02-14	2	2011-09-07	2011-10-11	1	2012-01-28	1	2012-02-04	NFI_AMI_FH	5	100	1.04	0.06	1.1	20.2	12.2	32.4	0.60396	0	0	13	4.4
3	8	2	2010-02-14	2	2011-07-23	2011-08-26	1	2011-12-13	1	2011-12-20	NFI_AMI_FH	5	100	1.225	0.075	1.3	21.4	14	35.4	0.654206	50	0	12.6	3.7
3	11	2	2010-02-14	2	2011-12-20	2012-01-23	1	2012-05-11	1	2012-05-18	NFI_AMI_FH	5	100	1	0.1	1.1	19	15.8	34.8	0.831579	10	0	13.6	4.2
3	13	2	2010-02-14	2	2011-12-20	2012-01-23	1	2012-05-11	1	2012-05-18	NFI_AMI_FH	5	100	1.175	0.125	1.3	18.2	17.4	35.6	0.956044	40	0	15.6	4.2
3	15	2	2010-02-14	2	2011-12-20	2012-01-23	1	2012-05-11	1	2012-05-18	NFI_AMI_FH	5	100	1.135	0.115	1.25	17.4	17	34.4	0.977011	30	0	14.6	4.3
3	18	2	2010-02-14	2	2011-09-07	2011-10-11	1	2012-01-28	1	2012-02-04	NFI_AMI_FH	5	100	1.15	0.1	1.25	18.7	16.5	35.2	0.882353	40	0	13.4	4.2
3	19	2	2010-02-14	2	2011-09-07	2011-10-11	1	2012-01-28	1	2012-02-04	NFI_AMI_FH	5	100	1.07	0.08	1.15	19.2	15.5	34.7	0.807292	0	0	14.2	4.3
3	20	2	2010-02-14	2	2011-08-21	2011-09-24	1	2012-01-11	1	2012-01-18	NFI_AMI_FH	5	100	0.78	0.07	0.85	17.7	15.4	33.1	0.870056	30	0	15.2	4.2
3	22	2	2010-02-14	2	2011-09-07	2011-10-11	1	2012-01-28	1	2012-02-04	NFI_AMI_FH	5	100	0.83	0.07	0.9	16	12.5	28.5	0.78125	0	0	15.8	4.3
3	24	2	2010-02-14	2	2011-09-07	2011-10-11	1	2012-01-28	1	2012-02-04	NFI_AMI_FH	5	100	0.88	0.07	0.95	18.5	11.5	30	0.621622	0	0	13.4	4.3
3	26	2	2010-02-14	2	2011-10-03	2011-11-06	1	2012-02-23	1	2012-03-01	NFI_AMI_FH	5	100	0.95	0.05	1	20	14	34	0.7	30	0	12.6	3.3
3	27	2	2010-02-14	2	2011-12-20	2012-01-23	1	2012-05-11	1	2012-05-18	NFI_AMI_FH	5	100	1.085	0.115	1.2	16	14	30	0.875	40	0	14.2	4.3
3	28	2	2010-02-14	2	2011-07-23	2011-08-26	1	2011-12-13	1	2011-12-20	NFI_AMI_FH	5	100	1.275	0.075	1.35	23	14.5	37.5	0.630435	15	0	12.6	3.6
3	31	2	2010-02-14	2	2011-07-23	2011-08-26	1	2011-12-13	1	2011-12-20	NFI_AMI_FH	5	100	1.335	0.115	1.45	19.5	17	36.5	0.871795	60	0	11.6	3.7
3	32	2	2010-02-14	2	2011-12-20	2012-01-23	1	2012-05-11	1	2012-05-18	NFI_AMI_FH	5	100	1.08	0.12	1.2	16.8	16	32.8	0.952381	50	0	12.6	3.7
3	33	2	2010-02-14	2	2011-09-07	2011-10-11	1	2012-01-28	1	2012-02-04	NFI_AMI_FH	5	100	0.94	0.06	1	19.2	11.6	30.8	0.604167	0	0	14.6	4.3
3	34	2	2010-02-14	2	2011-08-29	2011-10-02	1	2012-01-19	1	2012-01-26	NFI_AMI_FH	5	100	0.92	0.08	1	19.5	14.7	34.2	0.753846	10	0	14.8	3.9
3	35	2	2010-02-14	2	2011-08-29	2011-10-02	1	2012-01-19	1	2012-01-26	NFI_AMI_FH	5	100	1.01	0.09	1.1	19.7	16.1	35.8	0.817259	10	0	15.2	3.7
3	36	2	2010-02-14	2	2011-12-20	2012-01-23	1	2012-05-11	1	2012-05-18	NFI_AMI_FH	5	100	0.98	0.07	1.05	17.3	13	30.3	0.751445	30	0	15.6	4.4
3	37	2	2010-02-14	2	2011-10-03	2011-11-06	1	2012-02-23	1	2012-03-01	NFI_AMI_FH	5	100	1.035	0.065	1.1	21.5	13	34.5	0.604651	0	0	14.2	4.1
3	38	2	2010-02-14	2	2011-09-07	2011-10-11	1	2012-01-28	1	2012-02-04	NFI_AMI_FH	5	100	1.13	0.12	1.25	23.5	15	38.5	0.638298	20	0	14	4.3
3	39	2	2010-02-14	2	2011-12-20	2012-01-23	1	2012-05-11	1	2012-05-18	NFI_AMI_FH	5	100	0.905	0.145	1.05	17	20	37	1.17647	60	0	14.4	4.1
3	40	2	2010-02-14	2	2011-09-07	2011-10-11	1	2012-01-28	1	2012-02-04	NFI_AMI_FH	5	100	1.14	0.06	1.2	21.2	12	33.2	0.566038	0	0	14.2	4.4
3	41	2	2010-02-14	2	2011-08-21	2011-09-24	1	2012-01-11	1	2012-01-18	NFI_AMI_FH	5	100	0.94	0.06	1	20.5	14	34.5	0.682927	30	0	14	4.3
3	42	2	2010-02-14	2	2011-09-07	2011-10-11	1	2012-01-28	1	2012-02-04	NFI_AMI_FH	5	100	0.81	0.09	0.9	15.5	14.2	29.7	0.916129	0	0	12.4	4.2
3	45	2	2010-02-14	2	2011-10-03	2011-11-06	1	2012-02-23	1	2012-03-01	NFI_AMI_FH	5	100	1.04	0.06	1.1	20.2	14.4	34.6	0.712871	40	0	12.6	3.3
3	49	2	2010-02-14	2	2011-09-07	2011-10-11	1	2012-01-28	1	2012-02-04	NFI_AMI_FH	5	100	1.13	0.07	1.2	19	14	33	0.736842	30	0	14.6	3.6
3	51	2	2010-02-14	2	2011-12-20	2012-01-23	1	2012-05-11	1	2012-05-18	NFI_AMI_FH	5	100	1.105	0.095	1.2	18.2	15.8	34	0.868132	40	0	15	4.3
3	52	2	2010-02-14	2	2011-09-07	2011-10-11	1	2012-01-28	1	2012-02-04	NFI_AMI_FH	5	100	1.03	0.07	1.1	20.2	17	37.2	0.841584	0	0	14.2	4.2
3	53	2	2010-02-14	2	2011-12-20	2012-01-23	1	2012-05-11	1	2012-05-18	NFI_AMI_FH	5	100	1.12	0.13	1.25	18	18.2	36.2	1.01111	0	0	16	4.3
3	55	2	2010-02-14	2	2011-12-26	2012-01-29	1	2012-05-17	1	2012-05-24	NFI_AMI_FH	5	100	0.72	0.13	0.85	13.5	17.6	31.1	1.3037	0	0	14.8	4.1
3	56	2	2010-02-14	2	2011-12-20	2012-01-23	1	2012-05-11	1	2012-05-18	NFI_AMI_FH	5	100	0.995	0.105	1.1	18	17.7	35.7	0.983333	20	0	13.8	4.2
3	57	2	2010-02-14	2	2011-07-23	2011-08-26	1	2011-12-13	1	2011-12-20	NFI_AMI_FH	5	100	1.25	0.1	1.35	19.5	18	37.5	0.923077	65	0	12.4	3.8
3	58	2	2010-02-14	2	2011-08-29	2011-10-02	1	2012-01-19	1	2012-01-26	NFI_AMI_FH	5	100	0.715	0.085	0.8	17.3	17	34.3	0.982659	10	0	15	4
3	60	2	2010-02-14	2	2011-11-26	2011-12-30	1	2012-04-17	1	2012-04-24	NFI_AMI_FH	5	100	0.675	0.025	0.7	16	7.5	23.5	0.46875	0	0	15.2	3.9
7	4	3	2010-02-14	2	2011-09-07	2011-10-11	1	2012-01-28	1	2012-02-04	NFI_AMI_FH	5	100	0.93	0.07	1	20.2	14	34.2	0.693069	0	0	13	3.5
7	6	3	2010-02-14	2	2011-08-22	2011-09-25	1	2012-01-12	1	2012-01-19	NFI_AMI_FH	5	100	0.875	0.075	0.95	19	13.7	32.7	0.721053	5	0	12	3.7
7	7	3	2010-02-14	2	2011-09-03	2011-10-07	1	2012-01-24	1	2012-01-31	NFI_AMI_FH	5	100	0.775	0.075	0.85	20	12.7	32.7	0.635	20	0	14.4	4
7	8	3	2010-02-14	2	2011-08-01	2011-09-04	1	2011-12-22	1	2011-12-29	NFI_AMI_FH	5	100	1.18	0.07	1.25	21.5	12	33.5	0.55814	40	0	12.6	3.2
7	9	3	2010-02-14	2	2011-08-01	2011-09-04	1	2011-12-22	1	2011-12-29	NFI_AMI_FH	5	100	1.04	0.06	1.1	20.5	13.5	34	0.658537	35	0	11	3.5
7	10	3	2010-02-14	2	2011-08-22	2011-09-25	1	2012-01-12	1	2012-01-19	NFI_AMI_FH	5	100	0.985	0.065	1.05	20.2	13.2	33.4	0.653465	25	0	12.6	3.6
7	12	3	2010-02-14	2	2011-08-07	2011-09-10	1	2011-12-28	1	2012-01-04	NFI_AMI_FH	5	100	1.05	0.05	1.1	20	13	33	0.65	0	0	13.6	4.2
7	13	3	2010-02-14	2	2011-07-23	2011-08-26	1	2011-12-13	1	2011-12-20	NFI_AMI_FH	5	100	0.915	0.085	1	19	16	35	0.842105	50	0	12.6	3.7
7	14	3	2010-02-14	2	2011-07-31	2011-09-03	1	2011-12-21	1	2011-12-28	NFI_AMI_FH	5	100	1.06	0.09	1.15	21.3	14.5	35.8	0.680751	50	0	13.4	3.9
7	15	3	2010-02-14	2	2011-08-23	2011-09-26	1	2012-01-13	1	2012-01-20	NFI_AMI_FH	5	100	0.915	0.055	0.97	19	11.6	30.6	0.610526	0	0	14.2	4.3
7	17	3	2010-02-14	2	2011-08-21	2011-09-24	1	2012-01-11	1	2012-01-18	NFI_AMI_FH	5	100	1.045	0.055	1.1	19	11.6	30.6	0.610526	0	0	14.2	4.3
7	18	3	2010-02-14	2	2011-08-01	2011-09-04	1	2011-12-22	1	2011-12-29	NFI_AMI_FH	5	100	0.91	0.09	1	21.3	14.5	35.8	0.680751	50	0	13.4	3.9
7	19	3	2010-02-14	2	2011-08-22	2011-09-25	1	2012-01-12	1	2012-01-19	NFI_AMI_FH	5	100	0.61	0.09	0.7	17	16	33	0.941176	5	0	12	4.4
7	21	3	2010-02-14	2	2011-08-22	2011-09-25	1	2012-01-12	1	2012-01-19	NFI_AMI_FH	5	100	1.05	0.05	1.1	21.2	13	34.2	0.613208	40	0	11.4	3.7
7	23	3	2010-02-14	2	2011-08-01	2011-09-04	1	2011-12-22	1	2011-12-29	NFI_AMI_FH	5	100	1.25	0.1	1.35	22	14.7	36.7	0.668182	40	0	13.2	3.2
7	25	3	2010-02-14	2	2011-10-03	2011-11-06	1	2012-02-23	1	2012-03-01	NFI_AMI_FH	5	100	0.75	0.05	0.8	18	8.5	26.5	0.472222	0	0	12	3.9
7	26	3	2010-02-14	2	2011-12-20	2012-01-23	1	2012-05-11	1	2012-05-18	NFI_AMI_FH	5	100	0.87	0.08	0.95	14.5	18	32.5	1.24138	40	0	14.6	3.6
7	27	3	2010-02-14	2	2011-08-21	2011-09-24	1	2012-01-11	1	2012-01-18	NFI_AMI_FH	5	100	0.925	0.075	1	17	15	32	0.882353	30	0	15.6	4.3
7	28	3	2010-02-14	2	2011-09-07	2011-10-11	1	2012-01-28	1	2012-02-04	NFI_AMI_FH	5	100	1.14	0.11	1.25	19	14.3	33.3	0.752632	30	0	12.6	3.6
7	30	3	2010-02-14	2	2011-12-20	2012-01-23	1	2012-05-11	1	2012-05-18	NFI_AMI_FH	5	100	1.04	0.16	1.2	16.5	21.4	37.9	1.29697	50	0	15	3.7
7	31	3	2010-02-14	2	2011-07-23	2011-08-26	1	2011-12-13	1	2011-12-20	NFI_AMI_FH	5	100	1.22	0.08	1.3	21.4	13.8	35.2	0.64486	60	0	11	3.7
7	32	3	2010-02-14	2	2011-08-22	2011-09-25	1	2012-01-12	1	2012-01-19	NFI_AMI_FH	5	100	0.935	0.065	1	21	14.3	35.3	0.680952	10	0	12.8	4.5
7	33	3	2010-02-14	2	2011-08-22	2011-09-25	1	2012-01-12	1	2012-01-19	NFI_AMI_FH	5	100	0.93	0.07	1	21	13.6	34.6	0.647619	5	0	13.2	4.5
7	38	3	2010-02-14	2	2011-08-01	2011-09-04	1	2011-12-22	1	2011-12-29	NFI_AMI_FH	5	100	1.11	0.09	1.2	21.3	14.5	35.8	0.680751	50	0	13.4	3.9
7	39	3	2010-02-14	2	2011-08-22	2011-09-25	1	2012-01-12	1	2012-01-19	NFI_AMI_FH	5	100	0.915	0.055	0.97	19	11.6	30.6	0.610526	0	0	14.2	4.3
7	41	3	2010-02-14	2	2011-12-20	2012-01-23	1	2012-05-11	1	2012-05-18	NFI_AMI_FH	5	100	0.98	0.12	1.1	17.7	18.3	36	1.0339	40	0	16	3.7
7	42	3	2010-02-14	2	2011-08-22	2011-09-25	1	2012-01-12	1	2012-01-19	NFI_AMI_FH	5	100	0.915	0.085	1	16.8	14.4	31.2	0.857143	60	0	14	3.9
7	43	3	2010-02-14	2	2011-08-01	2011-09-04	1	2011-12-22	1	2011-12-29	NFI_AMI_FH	5	100	0.95	0.1	1.05	19	16	35	0.842105	40	0	12.6	3.6
7	44	3	2010-02-14	2	2011-07-23	2011-08-26	1	2011-12-13	1	2011-12-20	NFI_AMI_FH	5	100	1.475	0.075	1.55	24.3	13.9	38.2	0.572016	60	0	11.6	3.8
7	45	3	2010-02-14	2	2011-08-01	2011-09-04	1	2011-12-22	1	2011-12-29	NFI_AMI_FH	5	100	1.215	0.085	1.3	22	12.6	34.6	0.572727	40	0	12	3
7	48	3	2010-02-14	2	2011-12-20	2012-01-23	1	2012-05-11	1	2012-05-18	NFI_AMI_FH	5	100	0.61	0.09	0.7	13.1	14.5	27.6	1.10687	0	0	15.8	3.5
7	55	3	2010-02-14	2	2011-08-29	2011-10-02	1	2012-01-19	1	2012-01-26	NFI_AMI_FH	5	100	1.23	0.07	1.3	22.3	11.7	34	0.524664	10	0	14.4	3.9
7	57	3	2010-02-14	2	2011-08-29	2011-10-02	1	2012-01-19	1	2012-01-26	NFI_AMI_FH	5	100	1.08	0.07	1.15	20.5	14.2	34.7	0.692683	10	0	15.6	4
7	60	3	2010-02-14	2	2011-10-03	2011-11-06	1	2012-02-23	1	2012-03-01	NFI_AMI_FH	5	100	0.86	0.09	0.95	20.4	14.5	34.9	0.710784	0	0	15.4	4.1
7	3	4	2010-02-14	2	2011-12-20	2012-01-23	1	2012-05-11	1	2012-05-18	NFI_AMI_FH	5	100	0.86	0.14	1	14.3	18	32.3	1.25874	40	0	14.6	3.8
7	4	4	2010-02-14	2	2011-12-20	2012-01-23	1	2012-05-11	1	2012-05-18	NFI_AMI_FH	5	100	1.25	0.15	1.4	18.3	20.2	38.5	1.10383	40	0	13.6	3.9
7	5	4	2010-02-14	2	2011-07-23	2011-08-26	1	2011-12-13	1	2011-12-20	NFI_AMI_FH	5	100	1.405	0.095	1.5	24	17	41	0.708333	30	0	12	3.5
7	6	4	2010-02-14	2	2011-12-20	2012-01-23	1	2012-05-11	1	2012-05-18	NFI_AMI_FH	5	100	0.64	0.16	0.8	12.8	20.5	33.3	1.60156	50	0	14.6	3.7
7	7	4	2010-02-14	2	2011-12-20	2012-01-23	1	2012-05-11	1	2012-05-18	NFI_AMI_FH	5	100	0.62	0.13	0.75	13	20.3	33.3	1.56154	0	0	14.8	3.7
7	9	4	2010-02-14	2	2011-08-20	2011-09-23	1	2012-01-10	1	2012-01-17	NFI_AMI_FH	5	100	0.63	0.07	0.7	15.8	12	27.8	0.759494	0	0	11	3.7
7	10	4	2010-02-14	2	2011-12-20	2012-01-23	1	2012-05-11	1	2012-05-18	NFI_AMI_FH	5	100	1.005	0.095	1.1	18.5	14.5	33	0.783784	0	0	13.2	3.1
7	11	4	2010-02-14	2	2011-07-23	2011-08-26	1	2011-12-13	1	2011-12-20	NFI_AMI_FH	5	100	1.45	0.1	1.55	23.5	14	37.5	0.595745	40	0	11.8	3.9
7	12	4	2010-02-14	2	2011-08-22	2011-09-25	1	2012-01-12	1	2012-01-19	NFI_AMI_FH	5	100	0.77	0.08	0.85	19	15.2	34.2	0.8	0	0	14.2	3.7
7	13	4	2010-02-14	2	2011-12-20	2012-01-23	1	2012-05-11	1	2012-05-18	NFI_AMI_FH	5	100	1.2	0.1	1.3	20.2	17.5	37.7	0.866337	0	0	13	3.7
7	14	4	2010-02-14	2	2011-09-07	2011-10-11	1	2012-01-28	1	2012-02-04	NFI_AMI_FH	5	100	1.18	0.07	1.25	21	14.2	35.2	0.67619	20	0	13	4.4
7	15	4	2010-02-14	2	2011-12-20	2012-01-23	1	2012-05-11	1	2012-05-18	NFI_AMI_FH	5	100	1.19	0.11	1.3	18.6	16.2	34.8	0.870968	40	0	14.6	4.4
7	17	4	2010-02-14	2	2011-09-07	2011-10-11	1	2012-01-28	1	2012-02-04	NFI_AMI_FH	5	100	1.02	0.08	1.1	21	15	36	0.714286	10	0	12.8	4.3
7	18	4	2010-02-14	2	2011-12-20	2012-01-23	1	2012-05-11	1	2012-05-18	NFI_AMI_FH	5	100	0.43	0.12	0.55	11.3	18.7	30	1.65487	0	0	14.8	3.1
7	19	4	2010-02-14	2	2011-07-23	2011-08-26	1	2011-12-13	1	2011-12-20	NFI_AMI_FH	5	100	1.405	0.095	1.5	24	16	40	0.666667	40	0	12.2	3.7
7	20	4	2010-02-14	2	2011-07-23	2011-08-26	1	2011-12-13	1	2011-12-20	NFI_AMI_FH	5	100	1.205	0.095	1.3	21	15.5	36.5	0.738095	40	0	11	3.6
7	21	4	2010-02-14	2	2011-07-23	2011-08-26	1	2011-12-13	1	2011-12-20	NFI_AMI_FH	5	100	1.185	0.065	1.25	23.2	13	36.2	0.560345	60	0	11.6	3.7
7	22	4	2010-02-14	2	2011-12-22	2012-01-25	1	2012-05-13	1	2012-05-20	NFI_AMI_FH	5	100	0.96	0.19	1.15	19	18	37	0.947368	40	0	14.6	4.1
7	23	4	2010-02-14	2	2011-08-01	2011-09-04	1	2011-12-22	1	2011-12-29	NFI_AMI_FH	5	100	0.8	0.1	0.9	20	22	42	1.1	0	0	13.6	3.3
7	24	4	2010-02-14	2	2011-09-07	2011-10-11	1	2012-01-28	1	2012-02-04	NFI_AMI_FH	5	100	1.09	0.11	1.2	18.5	17.2	35.7	0.92973	15	0	13.2	4.4
7	25	4	2010-02-14	2	2011-12-31	2012-02-03	1	2012-05-22	1	2012-05-29	NFI_AMI_FH	5	100	1.025	0.125	1.15	16	15	31	0.9375	40	0	13.6	3.7
7	26	4	2010-02-14	2	2011-08-27	2011-09-30	1	2012-01-17	1	2012-01-24	NFI_AMI_FH	5	100	0.97	0.08	1.05	18	10	28	0.555556	0	0	14.6	3.6
7	28	4	2010-02-14	2	2011-08-30	2011-10-03	1	2012-01-20	1	2012-01-27	NFI_AMI_FH	5	100	0.91	0.09	1	17	15	32	0.882353	15	0	13.6	3.9
7	30	4	2010-02-14	2	2011-12-20	2012-01-23	1	2012-05-11	1	2012-05-18	NFI_AMI_FH	5	100	1.04	0.06	1.1	20	20.1	40.1	1.005	40	0	13.6	4.1
7	31	4	2010-02-14	2	2011-12-20	2012-01-23	1	2012-05-11	1	2012-05-18	NFI_AMI_FH	5	100	0.95	0.1	1.05	13	23.3	36.3	1.79231	60	0	13.6	3.7
7	32	4	2010-02-14	2	2011-08-22	2011-09-25	1	2012-01-12	1	2012-01-19	NFI_AMI_FH	5	100	0.93	0.07	1	18	15.2	33.2	0.844444	30	0	13.6	3.6
7	35	4	2010-02-14	2	2011-10-03	2011-11-06	1	2012-02-23	1	2012-03-01	NFI_AMI_FH	5	100	0.8	0.1	0.9	18.2	17.4	35.6	0.956044	0	0	12.6	3
7	36	4	2010-02-14	2	2011-08-01	2011-09-04	1	2011-12-22	1	2011-12-29	NFI_AMI_FH	5	100	0.84	0.06	0.9	19.7	13.5	33.2	0.685279	20	0	12.4	3
7	39	4	2010-02-14	2	2011-12-20	2012-01-23	1	2012-05-11	1	2012-05-18	NFI_AMI_FH	5	100	0.935	0.165	1.1	14.5	18.6	33.1	1.28276	40	0	14.6	4.2
7	40	4	2010-02-14	2	2011-12-20	2012-01-23	1	2012-05-11	1	2012-05-18	NFI_AMI_FH	5	100	0.6	0.1	0.7	12.5	15.6	28.1	1.248	10	0	14.6	3.2
7	41	4	2010-02-14	2	2011-12-20	2012-01-23	1	2012-05-11	1	2012-05-18	NFI_AMI_FH	5	100	0.84	0.16	1	15.8	19	34.8	1.20253	15	0	13.6	3.7
7	42	4	2010-02-14	2	2011-08-01	2011-09-04	1	2011-12-22	1	2011-12-29	NFI_AMI_FH	5	100	1.02	0.08	1.1	21	13.5	34.5	0.642857	10	0	13	3.7
7	43	4	2010-02-14	2	2011-12-20	2012-01-23	1	2012-05-11	1	2012-05-18	NFI_AMI_FH	5	100	1.13	0.22	1.35	13.8	24	37.8	1.73913	40	0	13.8	3.7
7	45	4	2010-02-14	2	2011-08-22	2011-09-25	1	2012-01-12	1	2012-01-19	NFI_AMI_FH	5	100	0.915	0.085	1	16.8	14.4	31.2	0.857143	60	0	14	3.8
7	46	4	2010-02-14	2	2011-12-20	2012-01-23	1	2012-05-11	1	2012-05-18	NFI_AMI_FH	5	100	1.17	0.13	1.3	19.3	16	35.3	0.829016	20	0	13.4	3.5
7	48	4	2010-02-14	2	2011-08-01	2011-09-04	1	2011-12-22	1	2011-12-29	NFI_AMI_FH	5	100	1.375	0.075	1.45	24	12.3	36.3	0.5125	20	0	12.6	3.7
7	49	4	2010-02-14	2	2011-12-20	2012-01-23	1	2012-05-11	1	2012-05-18	NFI_AMI_FH	5	100	0.95	0.2	1.15	14.7	21	35.7	1.42857	60	0	15	4.2
7	50	4	2010-02-14	2	2011-09-07	2011-10-11	1	2012-01-28	1	2012-02-04	NFI_AMI_FH	5	100	1	0.1	1.1	16.5	17	33.5	1.0303	25	0	12.8	4.4
7	51	4	2010-02-14	2	2012-01-03	2012-02-06	1	2012-05-25	1	2012-06-01	NFI_AMI_FH	5	100	1.29	0.06	1.35	21.5	13	34.5	0.604651	40	0	11.6	3.2
7	52	4	2010-02-14	2	2011-08-29	2011-10-02	1	2012-01-19	1	2012-01-26	NFI_AMI_FH	5	100	0.925	0.075	1	20.3	14.8	35.1	0.729064	10	0	15.6	3.8
7	53	4	2010-02-14	2	2011-08-01	2011-09-04	1	2011-12-22	1	2011-12-29	NFI_AMI_FH	5	100	0.8	0.1	0.9	20.5	15.5	36	0.756098	0	0	12.2	3
7	55	4	2010-02-14	2	2011-12-20	2012-01-23	1	2012-05-11	1	2012-05-18	NFI_AMI_FH	5	100	1.24	0.11	1.35	20	16	36	0.8	35	0	13.2	3.9
7	56	4	2010-02-14	2	2011-12-20	2012-01-23	1	2012-05-11	1	2012-05-18	NFI_AMI_FH	5	100	1.25	0.25	1.5	16.4	21	37.4	1.28049	30	0	13.6	3.7
7	58	4	2010-02-14	2	2011-08-29	2011-10-02	1	2012-01-19	1	2012-01-26	NFI_AMI_FH	5	100	0.94	0.11	1.05	20.7	21	41.7	1.01449	5	0	14.2	3.8
7	59	4	2010-02-14	2	2011-08-22	2011-09-25	1	2012-01-12	1	2012-01-19	NFI_AMI_FH	5	100	1.12	0.08	1.2	21.5	14.5	36	0.674419	20	0	14.8	3.8
2	2	1	2010-02-14	2	2011-12-20	2012-01-23	1	2012-05-11	2	2012-05-18	NFI_AMI_OH	6	100	1.11	0.19	1.3	16.8	23.8	40.6	1.41667	100	0	15.1	3.8
2	3	1	2010-02-14	2	2011-12-20	2012-01-23	1	2012-05-11	2	2012-05-18	NFI_AMI_OH	6	100	0.9	0.1	1	17.5	16	33.5	0.914286	25	0	13.8	3.5
2	4	1	2010-02-14	2	2012-07-27	2012-08-30	1	2012-12-17	2	2012-12-24	NFI_AMI_OH	6	100	1.02	0.08	1.1	20.5	13.5	34	0.658537	0	0	13.4	3.4
2	5	1	2010-02-14	2	2011-07-30	2011-09-02	1	2011-12-20	2	2011-12-27	NFI_AMI_OH	6	100	1.36	0.09	1.45	19.5	16.3	35.8	0.835897	100	0	14	4
2	6	1	2010-02-14	2	2011-12-20	2012-01-23	1	2012-05-11	2	2012-05-18	NFI_AMI_OH	6	100	0.7	0.2	0.9	11.8	20.5	32.3	1.73729	60	0	15.2	3.4
2	8	1	2010-02-14	2	2011-12-20	2012-01-23	1	2012-05-11	2	2012-05-18	NFI_AMI_OH	6	100	0.62	0.18	0.8	13.3	17.2	30.5	1.29323	80	0	14.4	3.6
2	9	1	2010-02-14	2	2011-08-01	2011-09-04	1	2011-12-22	2	2011-12-29	NFI_AMI_OH	6	100	1.03	0.07	1.1	20.7	13.3	34	0.642512	20	0	14.8	3.5
2	11	1	2010-02-14	2	2011-12-20	2012-01-23	1	2012-05-11	2	2012-05-18	NFI_AMI_OH	6	100	1.01	0.14	1.15	16.7	18	34.7	1.07784	30	0	13.4	3.9
2	14	1	2010-02-14	2	2011-12-20	2012-01-23	1	2012-05-11	2	2012-05-18	NFI_AMI_OH	6	100	1.43	0.17	1.6	17.8	17.8	35.6	1	100	0	15	3.9
2	16	1	2010-02-14	2	2011-12-20	2012-01-23	1	2012-05-11	2	2012-05-18	NFI_AMI_OH	6	100	0.735	0.115	0.85	15.2	16	31.2	1.05263	60	0	15.4	3.7
2	17	1	2010-02-14	2	2011-12-20	2012-01-23	1	2012-05-11	2	2012-05-18	NFI_AMI_OH	6	100	1.05	0.1	1.15	17	14.5	31.5	0.852941	10	0	15.2	4
2	21	1	2010-02-14	2	2011-12-20	2012-01-23	1	2012-05-11	2	2012-05-18	NFI_AMI_OH	6	100	0.74	0.16	0.9	15.1	18.5	33.6	1.22517	30	0	14.8	3.9
2	22	1	2010-02-14	2	2011-07-30	2011-09-02	1	2011-12-20	2	2011-12-27	NFI_AMI_OH	6	100	0.855	0.095	0.95	19.8	15	34.8	0.757576	5	0	15.64	3.8
2	24	1	2010-02-14	2	2011-12-20	2012-01-23	1	2012-05-11	2	2012-05-18	NFI_AMI_OH	6	100	0.97	0.13	1.1	15.1	15.8	30.9	1.04636	10	0	14.8	3.8
2	25	1	2010-02-14	2	2011-08-29	2011-10-02	1	2012-01-19	2	2012-01-26	NFI_AMI_OH	6	100	0.715	0.135	0.85	15.2	17	32.2	1.11842	10	0	15.2	3.8
2	28	1	2010-02-14	2	2011-10-03	2011-11-06	1	2012-02-23	2	2012-03-01	NFI_AMI_OH	6	100	1.08	0.07	1.15	20	13.5	33.5	0.675	20	0	15	3.2
2	29	1	2010-02-14	2	2011-08-21	2011-09-24	1	2012-01-11	2	2012-01-18	NFI_AMI_OH	6	100	1.09	0.06	1.15	21.8	10.6	32.4	0.486239	15	0	13.8	3.9
2	30	1	2010-02-14	2	2011-08-29	2011-10-02	1	2012-01-19	2	2012-01-26	NFI_AMI_OH	6	100	1.04	0.06	1.1	20.7	11	31.7	0.531401	5	0	14.4	3.7
2	32	1	2010-02-14	2	2011-12-20	2012-01-23	1	2012-05-11	2	2012-05-18	NFI_AMI_OH	6	100	1.25	0.1	1.35	18	11.3	29.3	0.63	35	0	14.6	3.8
2	33	1	2010-02-14	2	2011-12-20	2012-01-23	1	2012-05-11	2	2012-05-18	NFI_AMI_OH	6	100	0.72	0.13	0.85	14.2	18	32.2	1.26761	20	0	15.8	3.7
2	43	1	2010-02-14	2	2011-09-07	2011-10-11	1	2012-01-28	2	2012-02-04	NFI_AMI_OH	6	100	0.92	0.08	1	19.1	13.7	32.8	0.717277	0	0	13.8	4
2	44	1	2010-02-14	2	2011-12-20	2012-01-23	1	2012-05-11	2	2012-05-18	NFI_AMI_OH	6	100	1	0.1	1.1	17.7	14.4	32.1	0.813559	50	0	14.8	3.8
2	45	1	2010-02-14	2	2011-08-21	2011-09-24	1	2012-01-11	2	2012-01-18	NFI_AMI_OH	6	100	0.945	0.055	1	20	10.5	30.5	0.525	35	0	15.4	4
2	46	1	2010-02-14	2	2011-12-20	2012-01-23	1	2012-05-11	2	2012-05-18	NFI_AMI_OH	6	100	1.12	0.08	1.2	19.3	13.4	32.7	0.694301	40	0	14.2	3.9
2	47	1	2010-02-14	2	2011-12-20	2012-01-23	1	2012-05-11	2	2012-05-18	NFI_AMI_OH	6	100	1.125	0.075	1.2	21.2	13.1	34.3	0.617925	10	0	15.4	4
2	51	1	2010-02-14	2	2011-12-20	2012-01-23	1	2012-05-11	2	2012-05-18	NFI_AMI_OH	6	100	0.8	0.1	0.9	17.5	17.1	34.6	0.977143	0	0	14.2	4
2	57	1	2010-02-14	2	2011-12-20	2012-01-23	1	2012-05-11	2	2012-05-18	NFI_AMI_OH	6	100	1.26	0.09	1.35	20	14.5	34.5	0.725	20	0	15.4	3.7
2	58	1	2010-02-14	2	2011-08-29	2011-10-02	1	2012-01-19	2	2012-01-26	NFI_AMI_OH	6	100	1.035	0.065	1.1	21.3	12.3	33.6	0.577465	0	0	14.2	3.8
2	59	1	2010-02-14	2	2011-12-20	2012-01-23	1	2012-05-11	2	2012-05-18	NFI_AMI_OH	6	100	0.79	0.11	0.9	15.4	17	32.4	1.1039	30	0	14.6	3.7
2	60	1	2010-02-14	2	2011-09-07	2011-10-11	1	2012-01-28	2	2012-02-04	NFI_AMI_OH	6	100	1.02	0.08	1.1	17.2	14.5	31.7	0.843023	75	0	14.6	4
4	3	2	2010-02-14	2	2011-09-07	2011-10-11	1	2012-01-28	2	2012-02-04	NFI_AMI_OH	6	100	1.11	0.09	1.2	21.5	13.2	34.7	0.613953	0	0	13.2	4
4	4	2	2010-02-14	2	2011-12-20	2012-01-23	1	2012-05-11	2	2012-05-18	NFI_AMI_OH	6	100	0.95	0.1	1.05	19.4	13.8	33.2	0.71134	0	0	14	3.9
4	5	2	2010-02-14	2	2011-09-07	2011-10-11	1	2012-01-28	2	2012-02-04	NFI_AMI_OH	6	100	1.06	0.09	1.15	19.2	13.5	32.7	0.703125	0	0	14.4	3.7
4	7	2	2010-02-14	2	2011-12-20	2012-01-23	1	2012-05-11	2	2012-05-18	NFI_AMI_OH	6	100	1.27	0.13	1.4	17.6	15.8	33.4	0.897727	75	0	15.2	4
4	8	2	2010-02-14	2	2011-08-29	2011-10-02	1	2012-01-19	2	2012-01-26	NFI_AMI_OH	6	100	0.955	0.095	1.05	16.5	14	30.5	0.848485	35	0	15.2	4
4	10	2	2010-02-14	2	2011-08-29	2011-10-02	1	2012-01-19	2	2012-01-26	NFI_AMI_OH	6	100	1.025	0.075	1.1	20	12.6	32.6	0.63	10	0	13.8	4
4	11	2	2010-02-14	2	2011-12-20	2012-01-23	1	2012-05-11	2	2012-05-18	NFI_AMI_OH	6	100	1.255	0.095	1.35	18.2	13.7	31.9	0.752747	30	0	14.4	3.9
4	12	2	2010-02-14	2	2011-08-27	2011-09-30	1	2012-01-17	2	2012-01-24	NFI_AMI_OH	6	100	0.97	0.08	1.05	18	12	30	0.666667	10	0	15.2	3.9
4	13	2	2010-02-14	2	2012-07-26	2012-08-29	1	2012-12-16	2	2012-12-23	NFI_AMI_OH	6	100	0.91	0.09	1	17	14	31	0.823529	30	0	15	3.9
4	14	2	2010-02-14	2	2011-12-20	2012-01-23	1	2012-05-11	2	2012-05-18	NFI_AMI_OH	6	100	1.18	0.12	1.3	16.6	19.1	35.7	1.1506	50	0	15	3.7
4	15	2	2010-02-14	2	2011-09-07	2011-10-11	1	2012-01-28	2	2012-02-04	NFI_AMI_OH	6	100	0.885	0.065	0.95	19	12.5	31.5	0.657895	0	0	14.6	3.7
4	17	2	2010-02-14	2	2011-12-20	2012-01-23	1	2012-05-11	2	2012-05-18	NFI_AMI_OH	6	100	1	0.1	1.1	15.5	15.7	31.2	1.0129	20	0	14	3.9
4	18	2	2010-02-14	2	2011-12-20	2012-01-23	1	2012-05-11	2	2012-05-18	NFI_AMI_OH	6	100	1.12	0.08	1.2	20	12	32	0.6	0	0	15	4
4	19	2	2010-02-14	2	2011-12-20	2012-01-23	1	2012-05-11	2	2012-05-18	NFI_AMI_OH	6	100	0.9	0.1	1	18	17	35	0.944444	0	0	15	4
4	20	2	2010-02-14	2	2011-08-06	2011-09-09	1	2011-12-27	2	2012-01-03	NFI_AMI_OH	6	100	0.96	0.09	1.05	20	14.5	34.5	0.725	0	0	13.8	3.8
4	21	2	2010-02-14	2	2011-07-30	2011-09-02	1	2011-12-20	2	2011-12-27	NFI_AMI_OH	6	100	1.15	0.1	1.25	19.5	13.5	33	0.692308	80	0	13	3.7
4	22	2	2010-02-14	2	2011-12-20	2012-01-23	1	2012-05-11	2	2012-05-18	NFI_AMI_OH	6	100	1.12	0.08	1.2	18.2	12.2	30.4	0.67033	80	0	15.2	3.7
4	23	2	2010-02-14	2	2011-12-20	2012-01-23	1	2012-05-11	2	2012-05-18	NFI_AMI_OH	6	100	1.1	0.1	1.2	19.6	14.3	33.9	0.729592	20	0	14.8	3.9
4	24	2	2010-02-14	2	2011-09-07	2011-10-11	1	2012-01-28	2	2012-02-04	NFI_AMI_OH	6	100	1.005	0.095	1.1	18.5	15.2	33.7	0.821622	0	0	15.6	3.9
4	27	2	2010-02-14	2	2011-12-20	2012-01-23	1	2012-05-11	2	2012-05-18	NFI_AMI_OH	6	100	1.1	0.1	1.2	17	14	31	0.823529	25	0	15	3.9
4	28	2	2010-02-14	2	2011-12-20	2012-01-23	1	2012-05-11	2	2012-05-18	NFI_AMI_OH	6	100	0.89	0.11	1	15	12.5	27.5	0.833333	30	0	14.6	3.6
4	29	2	2010-02-14	2	2011-12-20	2012-01-23	1	2012-05-11	2	2012-05-18	NFI_AMI_OH	6	100	0.945	0.105	1.05	17	15	32	0.882353	30	0	14	3.9
4	30	2	2010-02-14	2	2011-12-20	2012-01-23	1	2012-05-11	2	2012-05-18	NFI_AMI_OH	6	100	0.835	0.115	0.95	16	17	33	1.0625	50	0	15	3.7
4	31	2	2010-02-14	2	2011-08-28	2011-10-01	1	2012-01-18	2	2012-01-25	NFI_AMI_OH	6	100	1.145	0.105	1.25	16	13.8	29.8	0.8625	0	0	13.8	3.6
4	32	2	2010-02-14	2	2011-08-07	2011-09-10	1	2011-12-28	2	2012-01-04	NFI_AMI_OH	6	100	1.185	0.115	1.3	20	15	35	0.75	35	0	15	3.7
4	33	2	2010-02-14	2	2011-08-07	2011-09-10	1	2011-12-28	2	2012-01-04	NFI_AMI_OH	6	100	1	0.1	1.1	18	15	33	0.833333	40	0	13	4
4	34	2	2010-02-14	2	2011-12-20	2012-01-23	1	2012-05-11	2	2012-05-18	NFI_AMI_OH	6	100	1.105	0.095	1.2	19.3	16	35.3	0.829016	25	0	13	4
4	35	2	2010-02-14	2	2011-12-20	2012-01-23	1	2012-05-11	2	2012-05-18	NFI_AMI_OH	6	100	0.99	0.11	1.1	15.6	16	31.6	1.02564	20	0	14.6	3.6
4	37	2	2010-02-14	2	2011-12-20	2012-01-23	1	2012-05-11	2	2012-05-18	NFI_AMI_OH	6	100	1.3	0.1	1.4	19	14.9	33.9	0.784211	100	0	13.2	3.7
4	38	2	2010-02-14	2	2011-12-20	2012-01-23	1	2012-05-11	2	2012-05-18	NFI_AMI_OH	6	100	1.3	0.1	1.4	20.4	14.5	34.9	0.710784	30	0	14.8	3.9
4	39	2	2010-02-14	2	2011-12-20	2012-01-23	1	2012-05-11	2	2012-05-18	NFI_AMI_OH	6	100	1.22	0.18	1.4	17.6	19.8	37.4	1.125	10	0	15	3.8
4	40	2	2010-02-14	2	2011-12-20	2012-01-23	1	2012-05-11	2	2012-05-18	NFI_AMI_OH	6	100	1.2	0.1	1.3	18.5	15.2	33.7	0.821622	30	0	14.8	3.6
4	41	2	2010-02-14	2	2011-12-20	2012-01-23	1	2012-05-11	2	2012-05-18	NFI_AMI_OH	6	100	1.19	0.11	1.3	17.3	14.2	31.5	0.820809	20	0	15	3.9
4	42	2	2010-02-14	2	2011-09-07	2011-10-11	1	2012-01-28	2	2012-02-04	NFI_AMI_OH	6	100	0.99	0.11	1.1	18.5	15	33.5	0.810811	0	0	14.6	3.7
4	47	2	2010-02-14	2	2011-09-07	2011-10-11	1	2012-01-28	2	2012-02-04	NFI_AMI_OH	6	100	1.04	0.11	1.15	20.2	16	36.2	0.792079	0	0	14.4	3.5
4	52	2	2010-02-14	2	2011-12-20	2012-01-23	1	2012-05-11	2	2012-05-18	NFI_AMI_OH	6	100	1.09	0.11	1.2	19.3	16	35.3	0.829016	0	0	13.6	3.8
4	53	2	2010-02-14	2	2011-12-20	2012-01-23	1	2012-05-11	2	2012-05-18	NFI_AMI_OH	6	100	0.9	0.1	1	17.3	16.6	33.9	0.959538	0	0	15	3.6
4	54	2	2010-02-14	2	2011-08-29	2011-10-02	1	2012-01-19	2	2012-01-26	NFI_AMI_OH	6	100	0.935	0.065	1	21.5	12.3	33.8	0.572093	0	0	14.2	3.7
4	57	2	2010-02-14	2	2011-12-20	2012-01-23	1	2012-05-11	2	2012-05-18	NFI_AMI_OH	6	100	1.12	0.08	1.2	19.3	12.2	31.5	0.632124	15	0	15	3.7
4	58	2	2010-02-14	2	2011-07-30	2011-09-02	1	2011-12-20	2	2011-12-27	NFI_AMI_OH	6	100	1.03	0.12	1.15	17.5	16	33.5	0.914286	30	0	15	4
8	1	3	2010-02-14	2	2012-01-03	2012-02-06	1	2012-05-25	2	2012-06-01	NFI_AMI_OH	6	100	1.11	0.09	1.2	21	15.5	36.5	0.738095	90	0	13	3.2
8	2	3	2010-02-14	2	2012-01-03	2012-02-06	1	2012-05-25	2	2012-06-01	NFI_AMI_OH	6	100	0.945	0.055	1	23	12.5	35.5	0.543478	0	0	13.8	3.3
8	3	3	2010-02-14	2	2011-09-07	2011-10-11	1	2012-01-28	2	2012-02-04	NFI_AMI_OH	6	100	1.03	0.07	1.1	19	13.7	32.7	0.721053	25	0	14.4	3.7
8	4	3	2010-02-14	2	2011-09-07	2011-10-11	1	2012-01-28	2	2012-02-04	NFI_AMI_OH	6	100	0.84	0.11	0.95	18	16.3	34.3	0.905556	0	0	15.8	3.9
8	6	3	2010-02-14	2	2011-12-20	2012-01-23	1	2012-05-11	2	2012-05-18	NFI_AMI_OH	6	100	1.11	0.19	1.3	16.8	23.8	40.6	1.41667	100	0	13.2	3.8
8	7	3	2010-02-14	2	2011-08-01	2011-09-04	1	2011-12-22	2	2011-12-29	NFI_AMI_OH	6	100	0.9	0.1	1	17.5	16	33.5	0.914286	25	0	13.8	3.5
8	8	3	2010-02-14	2	2011-09-07	2011-10-11	1	2012-01-28	2	2012-02-04	NFI_AMI_OH	6	100	1.02	0.08	1.1	20.5	13.5	34	0.658537	0	0	13.4	4
8	9	3	2010-02-14	2	2011-09-07	2011-10-11	1	2012-01-28	2	2012-02-04	NFI_AMI_OH	6	100	1.36	0.09	1.45	19.5	16.3	35.8	0.835897	100	0	14	4
8	10	3	2010-02-14	2	2011-09-07	2011-10-11	1	2012-01-28	2	2012-02-04	NFI_AMI_OH	6	100	1.01	0.09	1.1	19.7	14	33.7	0.71066	0	0	15	3.9
8	12	3	2010-02-14	2	2011-08-01	2011-09-04	1	2011-12-22	2	2011-12-29	NFI_AMI_OH	6	100	0.97	0.08	1.05	21.3	14.3	35.6	0.671362	0	0	14.4	3.4
8	13	3	2010-02-14	2	2011-08-22	2011-09-25	1	2012-01-12	2	2012-01-19	NFI_AMI_OH	6	100	0.71	0.09	0.8	17.5	15.6	33.1	0.891429	5	0	15.6	3.9
8	14	3	2010-02-14	2	2011-08-01	2011-09-04	1	2011-12-22	2	2011-12-29	NFI_AMI_OH	6	100	0.925	0.075	1	20.9	14	34.9	0.669856	0	0	14	3.6
8	15	3	2010-02-14	2	2011-09-07	2011-10-11	1	2012-01-28	2	2012-02-04	NFI_AMI_OH	6	100	1.16	0.09	1.25	20.2	15.5	35.7	0.767327	50	0	15.6	4
8	16	3	2010-02-14	2	2011-12-20	2012-01-23	1	2012-05-11	2	2012-05-18	NFI_AMI_OH	6	100	1.005	0.145	1.15	17.7	17.9	35.6	1.0113	0	0	13.2	3.9
8	18	3	2010-02-14	2	2011-08-01	2011-09-04	1	2011-12-22	2	2011-12-29	NFI_AMI_OH	6	100	1.33	0.07	1.4	22	12.5	34.5	0.568182	70	0	15.2	3.8
8	19	3	2010-02-14	2	2011-09-07	2011-10-11	1	2012-01-28	2	2012-02-04	NFI_AMI_OH	6	100	0.983	0.017	1	16	15	31	0.9375	15	0	15.6	4
8	23	3	2010-02-14	2	2011-08-22	2011-09-25	1	2012-01-12	2	2012-01-19	NFI_AMI_OH	6	100	0.725	0.075	0.8	16.5	14.8	31.3	0.89697	10	0	15.2	3.7
8	24	3	2010-02-14	2	2011-09-07	2011-10-11	1	2012-01-28	2	2012-02-04	NFI_AMI_OH	6	100	1.02	0.08	1.1	20	12.7	32.7	0.635	40	0	13	3.8
8	25	3	2010-02-14	2	2011-08-01	2011-09-04	1	2011-12-22	2	2011-12-29	NFI_AMI_OH	6	100	1.23	0.07	1.3	22.5	12.5	35	0.555556	70	0	13.6	3.6
8	26	3	2010-02-14	2	2011-08-22	2011-09-25	1	2012-01-12	2	2012-01-19	NFI_AMI_OH	6	100	0.94	0.06	1	20.8	12.6	33.4	0.605769	40	0	15.6	4
8	27	3	2010-02-14	2	2012-01-03	2012-02-06	1	2012-05-25	2	2012-06-01	NFI_AMI_OH	6	100	1.075	0.075	1.15	21.5	13.7	35.2	0.637209	0	0	15.6	3.4
8	28	3	2010-02-14	2	2011-08-29	2011-10-02	1	2012-01-19	2	2012-01-26	NFI_AMI_OH	6	100	0.93	0.07	1	20	12.5	32.5	0.625	5	0	15.8	4
8	29	3	2010-02-14	2	2011-08-22	2011-09-25	1	2012-01-12	2	2012-01-19	NFI_AMI_OH	6	100	1.08	0.07	1.15	22.2	14	36.2	0.630631	55	0	13.6	4
8	31	3	2010-02-14	2	2011-09-07	2011-10-11	1	2012-01-28	2	2012-02-04	NFI_AMI_OH	6	100	1.095	0.055	1.15	20.2	12.8	33	0.633663	40	0	12.8	3.5
8	32	3	2010-02-14	2	2011-08-01	2011-09-04	1	2011-12-22	2	2011-12-29	NFI_AMI_OH	6	100	1.135	0.065	1.2	19	14	33	0.736842	45	0	14.6	4
8	33	3	2010-02-14	2	2011-12-20	2012-01-23	1	2012-05-11	2	2012-05-18	NFI_AMI_OH	6	100	0.94	0.16	1.1	16	19.8	35.8	1.2375	40	0	14.8	4
8	36	3	2010-02-14	2	2011-09-07	2011-10-11	1	2012-01-28	2	2012-02-04	NFI_AMI_OH	6	100	1.12	0.08	1.2	21.6	14	35.6	0.648148	15	0	15	3.8
8	38	3	2010-02-14	2	2011-09-07	2011-10-11	1	2012-01-28	2	2012-02-04	NFI_AMI_OH	6	100	1.06	0.09	1.15	22	15	37	0.681818	45	0	14.2	3.9
8	39	3	2010-02-14	2	2011-12-20	2012-01-23	1	2012-05-11	2	2012-05-18	NFI_AMI_OH	6	100	1.05	0.15	1.2	17.2	17.5	34.7	1.01744	10	0	13.8	3.5
8	40	3	2010-02-14	2	2011-12-20	2012-01-23	1	2012-05-11	2	2012-05-18	NFI_AMI_OH	6	100	1.14	0.11	1.25	20.6	17	37.6	0.825243	10	0	15.8	3.7
8	41	3	2010-02-14	2	2011-08-29	2011-10-02	1	2012-01-19	2	2012-01-26	NFI_AMI_OH	6	100	0.61	0.09	0.7	13.3	16	29.3	1.20301	50	0	13.4	3.8
8	42	3	2010-02-14	2	2011-12-20	2012-01-23	1	2012-05-11	2	2012-05-18	NFI_AMI_OH	6	100	1.03	0.17	1.2	17.5	20	37.5	1.14286	100	0	14.8	3.8
8	44	3	2010-02-14	2	2011-08-01	2011-09-04	1	2011-12-22	2	2011-12-29	NFI_AMI_OH	6	100	1.24	0.06	1.3	21	10.7	31.7	0.509524	0	0	15.4	3.7
8	45	3	2010-02-14	2	2011-08-22	2011-09-25	1	2012-01-12	2	2012-01-19	NFI_AMI_OH	6	100	0.8	0.1	0.9	19.5	18	37.5	0.923077	5	0	15.4	3.9
8	46	3	2010-02-14	2	2011-12-20	2012-01-23	1	2012-05-11	2	2012-05-18	NFI_AMI_OH	6	100	0.59	0.11	0.7	13	17	30	1.30769	70	0	12.2	3.9
8	47	3	2010-02-14	2	2011-08-22	2011-09-25	1	2012-01-12	2	2012-01-19	NFI_AMI_OH	6	100	1.19	0.06	1.25	23	13.7	36.7	0.595652	50	0	14.6	3.8
8	48	3	2010-02-14	2	2011-08-01	2011-09-04	1	2011-12-22	2	2011-12-29	NFI_AMI_OH	6	100	1.32	0.08	1.4	22	13	35	0.590909	80	0	14.6	3.8
8	49	3	2010-02-14	2	2011-08-22	2011-09-25	1	2012-01-12	2	2012-01-19	NFI_AMI_OH	6	100	0.705	0.095	0.8	15.6	15	30.6	0.961538	5	0	14	3.9
8	50	3	2010-02-14	2	2011-08-01	2011-09-04	1	2011-12-22	2	2011-12-29	NFI_AMI_OH	6	100	0.88	0.12	1	17.5	18.4	35.9	1.05143	10	0	13.6	3.6
8	51	3	2010-02-14	2	2011-12-20	2012-01-23	1	2012-05-11	2	2012-05-18	NFI_AMI_OH	6	100	1.595	0.105	1.7	22.3	14.4	36.7	0.64574	100	0	14.4	3.9
8	53	3	2010-02-14	2	2011-07-23	2011-08-26	1	2011-12-13	2	2011-12-20	NFI_AMI_OH	6	100	1.015	0.085	1.1	20.3	15.5	35.8	0.763547	25	0	15.2	3.9
8	54	3	2010-02-14	2	2011-08-29	2011-10-02	1	2012-01-19	2	2012-01-26	NFI_AMI_OH	6	100	0.685	0.065	0.75	16	10.5	26.5	0.65625	0	0	14.2	4
8	55	3	2010-02-14	2	2011-12-20	2012-01-23	1	2012-05-11	2	2012-05-18	NFI_AMI_OH	6	100	0.89	0.11	1	17	16	33	0.941176	25	0	14	4
8	56	3	2010-02-14	2	2011-12-20	2012-01-23	1	2012-05-11	2	2012-05-18	NFI_AMI_OH	6	100	0.79	0.11	0.9	12.8	17.5	30.3	1.36719	90	0	14	3.7
8	57	3	2010-02-14	2	2011-08-01	2011-09-04	1	2011-12-22	2	2011-12-29	NFI_AMI_OH	6	100	0.875	0.075	0.95	18	14.5	32.5	0.805556	0	0	14	3.7
8	58	3	2010-02-14	2	2011-07-23	2011-08-26	1	2011-12-13	2	2011-12-20	NFI_AMI_OH	6	100	1.03	0.07	1.1	18	13.5	31.5	0.75	20	0	14	4
8	59	3	2010-02-14	2	2011-08-01	2011-09-04	1	2011-12-22	2	2011-12-29	NFI_AMI_OH	6	100	1.32	0.08	1.4	22	15	37	0.681818	80	0	14.6	3.8
8	60	3	2010-02-14	2	2011-08-22	2011-09-25	1	2012-01-12	2	2012-01-19	NFI_AMI_OH	6	100	0.99	0.06	1.05	21.5	13.2	34.7	0.613953	45	0	13.2	3.7
8	3	4	2010-02-14	2	2011-09-07	2011-10-11	1	2012-01-28	2	2012-02-04	NFI_AMI_OH	6	100	1.025	0.075	1.1	21	13.2	34.2	0.628571	0	0	15.8	3.9
8	4	4	2010-02-14	2	2011-09-07	2011-10-11	1	2012-01-28	2	2012-02-04	NFI_AMI_OH	6	100	1.1	0.1	1.2	19	16.3	35.3	0.857895	0	0	15	4
8	5	4	2010-02-14	2	2011-10-03	2011-11-06	1	2012-02-23	2	2012-03-01	NFI_AMI_OH	6	100	0.92	0.08	1	19.3	15	34.3	0.777202	0	0	14.2	3.7
8	7	4	2010-02-14	2	2011-12-20	2012-01-23	1	2012-05-11	2	2012-05-18	NFI_AMI_OH	6	100	0.83	0.17	1	14.5	16.3	30.8	1.12414	0	0	14.2	3.8
8	8	4	2010-02-14	2	2011-10-03	2011-11-06	1	2012-02-23	2	2012-03-01	NFI_AMI_OH	6	100	0.875	0.075	0.95	18.7	13.5	32.2	0.721925	0	0	13.6	3.7
8	9	4	2010-02-14	2	2011-12-20	2012-01-23	1	2012-05-11	2	2012-05-18	NFI_AMI_OH	6	100	0.69	0.21	0.9	12.2	21.3	33.5	1.75	35	0	14.6	3.8
8	11	4	2010-02-14	2	2011-12-20	2012-01-23	1	2012-05-11	2	2012-05-18	NFI_AMI_OH	6	100	1.33	0.17	1.5	18.8	21	39.8	1.11702	0	0	13	3.9
8	12	4	2010-02-14	2	2011-09-07	2011-10-11	1	2012-01-28	2	2012-02-04	NFI_AMI_OH	6	100	0.955	0.095	1.05	16	17	33	1.0625	30	0	15	4
8	13	4	2010-02-14	2	2011-12-20	2012-01-23	1	2012-05-11	2	2012-05-18	NFI_AMI_OH	6	100	1.05	0.1	1.15	18	15	33	0.833333	80	0	15	3.9
8	14	4	2010-02-14	2	2011-09-07	2011-10-11	1	2012-01-28	2	2012-02-04	NFI_AMI_OH	6	100	0.99	0.06	1.05	19.3	11.2	30.5	0.580311	0	0	14.8	4
8	16	4	2010-02-14	2	2011-12-20	2012-01-23	1	2012-05-11	2	2012-05-18	NFI_AMI_OH	6	100	0.86	0.09	0.95	20.9	15	35.9	0.717703	0	0	13.4	3.6
8	17	4	2010-02-14	2	2011-08-17	2011-09-20	1	2012-01-07	2	2012-01-14	NFI_AMI_OH	6	100	1.15	0.1	1.25	20.2	16	36.2	0.792079	50	0	13.8	3.7
8	19	4	2010-02-14	2	2011-10-03	2011-11-06	1	2012-02-23	2	2012-03-01	NFI_AMI_OH	6	100	0.93	0.07	1	19.5	13	32.5	0.666667	0	0	14	3.8
8	21	4	2010-02-14	2	2011-08-22	2011-09-25	1	2012-01-12	2	2012-01-19	NFI_AMI_OH	6	100	0.69	0.06	0.75	18.3	10.5	28.8	0.57377	5	0	14.6	3.7
8	23	4	2010-02-14	2	2011-12-20	2012-01-23	1	2012-05-11	2	2012-05-18	NFI_AMI_OH	6	100	1.46	0.14	1.6	18	15.8	33.8	0.877778	100	0	14.4	3.9
8	24	4	2010-02-14	2	2011-08-01	2011-09-04	1	2011-12-22	2	2011-12-29	NFI_AMI_OH	6	100	1.2	0.1	1.3	19.8	14.6	34.4	0.737374	30	0	14.6	3.4
8	27	4	2010-02-14	2	2011-08-22	2011-09-25	1	2012-01-12	2	2012-01-19	NFI_AMI_OH	6	100	0.92	0.08	1	20.1	14.6	34.7	0.726368	30	0	15.2	3.7
8	28	4	2010-02-14	2	2011-08-01	2011-09-04	1	2011-12-22	2	2011-12-29	NFI_AMI_OH	6	100	1.135	0.085	1.22	21.7	13.5	35.2	0.62212	35	0	14.4	3.3
8	29	4	2010-02-14	2	2011-12-20	2012-01-23	1	2012-05-11	2	2012-05-18	NFI_AMI_OH	6	100	0.85	0.2	1.05	14.2	22.5	36.7	1.58451	0	0	15.4	3.8
8	31	4	2010-02-14	2	2011-12-20	2012-01-23	1	2012-05-11	2	2012-05-18	NFI_AMI_OH	6	100	0.85	0.15	1	15.6	17.2	32.8	1.10256	20	0	14.4	3.5
8	34	4	2010-02-14	2	2011-12-20	2012-01-23	1	2012-05-11	2	2012-05-18	NFI_AMI_OH	6	100	1.085	0.115	1.2	17.5	16.5	34	0.942857	100	0	15	4
8	35	4	2010-02-14	2	2012-01-03	2012-02-06	1	2012-05-25	2	2012-06-01	NFI_AMI_OH	6	100	0.89	0.11	1	19	18	37	0.947368	0	0	14.6	3.2
8	38	4	2010-02-14	2	2011-08-22	2011-09-25	1	2012-01-12	2	2012-01-19	NFI_AMI_OH	6	100	0.835	0.065	0.9	20.2	11.6	31.8	0.574257	5	0	15.2	3.8
8	39	4	2010-02-14	2	2011-08-01	2011-09-04	1	2011-12-22	2	2011-12-29	NFI_AMI_OH	6	100	1.1	0.1	1.2	20.2	15.7	35.9	0.777228	10	0	14.6	3.4
8	40	4	2010-02-14	2	2011-12-20	2012-01-23	1	2012-05-11	2	2012-05-18	NFI_AMI_OH	6	100	0.88	0.17	1.05	15	20.2	35.2	1.34667	30	0	14.4	3.8
8	41	4	2010-02-14	2	2011-09-07	2011-10-11	1	2012-01-28	2	2012-02-04	NFI_AMI_OH	6	100	0.87	0.08	0.95	17.5	14.3	31.8	0.817143	0	0	15.6	4
8	42	4	2010-02-14	2	2011-12-20	2012-01-23	1	2012-05-11	2	2012-05-18	NFI_AMI_OH	6	100	0.95	0.15	1.1	15.8	18.5	34.3	1.17089	80	0	14.8	3.9
8	44	4	2010-02-14	2	2011-12-20	2012-01-23	1	2012-05-11	2	2012-05-18	NFI_AMI_OH	6	100	0.865	0.135	1	15.6	18.5	34.1	1.1859	90	0	15.2	3.8
8	45	4	2010-02-14	2	2011-12-20	2012-01-23	1	2012-05-11	2	2012-05-18	NFI_AMI_OH	6	100	1.25	0.15	1.4	18.1	20	38.1	1.10497	80	0	13.6	4
8	46	4	2010-02-14	2	2011-08-01	2011-09-04	1	2011-12-22	2	2011-12-29	NFI_AMI_OH	6	100	0.98	0.07	1.05	22.3	11.5	33.8	0.515695	70	0	13.6	3.3
8	48	4	2010-02-14	2	2011-12-20	2012-01-23	1	2012-05-11	2	2012-05-18	NFI_AMI_OH	6	100	0.55	0.1	0.65	11.8	15.8	27.6	1.33898	0	0	14.8	4
8	50	4	2010-02-14	2	2011-12-20	2012-01-23	1	2012-05-11	2	2012-05-18	NFI_AMI_OH	6	100	0.65	0.15	0.8	13.5	18	31.5	1.33333	0	0	12.2	4
8	53	4	2010-02-14	2	2011-12-20	2012-01-23	1	2012-05-11	2	2012-05-18	NFI_AMI_OH	6	100	1.105	0.145	1.25	16.8	17.9	34.7	1.06548	100	0	13.4	3.7
8	54	4	2010-02-14	2	2011-12-20	2012-01-23	1	2012-05-11	2	2012-05-18	NFI_AMI_OH	6	100	1.25	0.15	1.4	20.2	16	36.2	0.792079	60	0	14.8	3.8
8	55	4	2010-02-14	2	2011-08-22	2011-09-25	1	2012-01-12	2	2012-01-19	NFI_AMI_OH	6	100	0.86	0.09	0.95	16.5	15.5	32	0.939394	50	0	15.6	3.7
8	56	4	2010-02-14	2	2011-08-01	2011-09-04	1	2011-12-22	2	2011-12-29	NFI_AMI_OH	6	100	0.81	0.09	0.9	17.8	18	35.8	1.01124	30	0	14.6	3.4
8	57	4	2010-02-14	2	2011-12-20	2012-01-23	1	2012-05-11	2	2012-05-18	NFI_AMI_OH	6	100	1.28	0.12	1.4	19.5	16	35.5	0.820513	80	0	14.4	3.6
8	58	4	2010-02-14	2	2011-12-20	2012-01-23	1	2012-05-11	2	2012-05-18	NFI_AMI_OH	6	100	1.23	0.17	1.4	19	17.5	36.5	0.921053	40	0	14	3.7
8	60	4	2010-02-14	2	2011-08-22	2011-09-25	1	2012-01-12	2	2012-01-19	NFI_AMI_OH	6	100	1.04	0.06	1.1	22	13.6	35.6	0.618182	5	0	15.8	3.9
3	7	1	2010-02-14	2	2011-08-02	2011-09-05	2	Not applicable	1	2011-12-27	NFI_NMI_FH	7	30	1.16	0.09	1.25	21.5	13.6	35.1	0.632558	20	0	16.4	3.7
3	8	1	2010-02-14	2	2011-09-03	2011-10-07	2	Not applicable	1	2012-01-31	NFI_NMI_FH	7	15	0.915	0.085	1	22	13.3	35.3	0.604545	20	0	15.8	4.3
3	9	1	2010-02-14	2	2011-08-21	2011-09-24	2	Not applicable	1	2012-01-19	NFI_NMI_FH	7	70	1.09	0.06	1.15	23	12	35	0.521739	15	0	13.8	4.5
3	11	1	2010-02-14	2	2011-08-21	2011-09-24	2	Not applicable	1	2012-01-19	NFI_NMI_FH	7	25	0.805	0.095	0.9	15	13.6	28.6	0.906667	80	0	15	4.3
3	12	1	2010-02-14	2	2011-07-30	2011-09-02	2	Not applicable	1	2011-12-27	NFI_NMI_FH	7	10	1.36	0.09	1.45	22	13	35	0.590909	100	0	12.6	3.9
3	14	1	2010-02-14	2	2011-07-30	2011-09-02	2	Not applicable	1	2011-12-27	NFI_NMI_FH	7	0	1.205	0.095	1.3	21.5	14	35.5	0.651163	30	0	15	4
3	15	1	2010-02-14	2	2011-08-21	2011-09-24	2	Not applicable	1	2012-01-19	NFI_NMI_FH	7	20	0.775	0.075	0.85	18.2	13.3	31.5	0.730769	5	0	14	3.9
3	16	1	2010-02-14	2	2011-12-20	2012-01-23	2	Not applicable	1	2012-05-15	NFI_NMI_FH	7	10	0.87	0.08	0.95	17.5	16	33.5	0.914286	25	0	16	4.2
3	20	1	2010-02-14	2	2011-08-21	2011-09-24	2	Not applicable	1	2012-01-19	NFI_NMI_FH	7	25	0.91	0.09	1	22	19.5	41.5	0.886364	20	0	15	4.3
3	21	1	2010-02-14	2	2011-08-21	2011-09-24	2	Not applicable	1	2012-01-19	NFI_NMI_FH	7	15	0.89	0.11	1	17	19.4	36.4	1.14118	15	0	15.4	4.1
3	22	1	2010-02-14	2	2011-08-21	2011-09-24	2	Not applicable	1	2012-01-19	NFI_NMI_FH	7	0	0.885	0.065	0.95	19.3	14.2	33.5	0.735751	15	0	14.2	3.8
3	23	1	2010-02-14	2	2011-12-20	2012-01-23	2	Not applicable	1	2012-05-15	NFI_NMI_FH	7	70	0.98	0.12	1.1	14.2	19.2	33.4	1.35211	80	0	17	4.4
3	24	1	2010-02-14	2	2011-12-20	2012-01-23	2	Not applicable	1	2012-05-15	NFI_NMI_FH	7	100	0.975	0.125	1.1	18.5	17	35.5	0.918919	40	0	16.2	4.1
3	26	1	2010-02-14	2	2011-12-20	2012-01-23	2	Not applicable	1	2012-05-15	NFI_NMI_FH	7	70	0.9	0.1	1	17.5	18	35.5	1.02857	60	0	17	4.2
3	27	1	2010-02-14	2	2011-10-03	2011-11-06	2	Not applicable	1	2012-03-04	NFI_NMI_FH	7	15	1.29	0.06	1.35	24	12	36	0.5	25	0	14.8	4.4
3	28	1	2010-02-14	2	2011-12-20	2012-01-23	2	Not applicable	1	2012-05-15	NFI_NMI_FH	7	5	0.985	0.115	1.1	16.5	17.5	34	1.06061	10	0	15.6	4.5
3	30	1	2010-02-14	2	2011-12-20	2012-01-23	2	Not applicable	1	2012-05-15	NFI_NMI_FH	7	85	1.44	0.11	1.55	20.4	16	36.4	0.784314	100	0	14.4	4.5
3	31	1	2010-02-14	2	2011-12-20	2012-01-23	2	Not applicable	1	2012-05-15	NFI_NMI_FH	7	35	0.97	0.13	1.1	17	18.5	35.5	1.08824	0	0	14.2	3.9
3	32	1	2010-02-14	2	2011-09-07	2011-10-11	2	Not applicable	1	2012-02-03	NFI_NMI_FH	7	100	1.4	0.05	1.45	22.5	10	32.5	0.444444	100	0	17.2	4
3	34	1	2010-02-14	2	2012-07-04	2012-08-07	2	Not applicable	1	2012-12-03	NFI_NMI_FH	7	50	1.125	0.075	1.2	21	14.2	35.2	0.67619	0	0	16.4	4.5
3	35	1	2010-02-14	2	2011-12-20	2012-01-23	2	Not applicable	1	2012-05-15	NFI_NMI_FH	7	50	0.9	0.1	1	17.3	15	32.3	0.867052	50	0	14	3.8
3	37	1	2010-02-14	2	2011-12-20	2012-01-23	2	Not applicable	1	2012-05-15	NFI_NMI_FH	7	70	0.945	0.105	1.05	20.5	15	35.5	0.731707	100	0	16.2	4.2
3	38	1	2010-02-14	2	2011-09-03	2011-10-07	2	Not applicable	1	2012-02-03	NFI_NMI_FH	7	30	0.8	0.1	0.9	20.5	14.7	35.2	0.717073	5	0	17	4.4
3	39	1	2010-02-14	2	2011-12-20	2012-01-23	2	Not applicable	1	2012-05-15	NFI_NMI_FH	7	15	0.91	0.09	1	16.2	14.5	30.7	0.895062	35	0	13.8	3.9
3	40	1	2010-02-14	2	2011-10-03	2011-11-06	2	Not applicable	1	2012-03-04	NFI_NMI_FH	7	5	1.155	0.095	1.25	20.3	13.6	33.9	0.669951	75	0	14.2	4.5
3	41	1	2010-02-14	2	2011-07-30	2011-09-02	2	Not applicable	1	2011-12-27	NFI_NMI_FH	7	5	1.43	0.07	1.5	21.3	13	34.3	0.610329	100	0	13	4.1
3	42	1	2010-02-14	2	2011-08-21	2011-09-24	2	Not applicable	1	2012-01-19	NFI_NMI_FH	7	70	1.04	0.06	1.1	22	11.4	33.4	0.518182	30	0	14	3.9
3	43	1	2010-02-14	2	2011-07-30	2011-09-02	2	Not applicable	1	2011-12-27	NFI_NMI_FH	7	0	1.055	0.095	1.15	19	14	33	0.736842	5	0	14.4	4
3	44	1	2010-02-14	2	2012-07-04	2012-08-07	2	Not applicable	1	2012-12-03	NFI_NMI_FH	7	25	1.07	0.08	1.15	18.5	13	31.5	0.702703	0	0	16	4.7
3	45	1	2010-02-14	2	2012-07-04	2012-08-07	2	Not applicable	1	2012-12-03	NFI_NMI_FH	7	100	0.94	0.06	1	19	12.5	31.5	0.657895	0	0	16.6	4
3	46	1	2010-02-14	2	2012-07-04	2012-08-07	2	Not applicable	1	2012-12-03	NFI_NMI_FH	7	25	1.12	0.08	1.2	20	14.5	34.5	0.725	70	0	14.6	4.5
3	47	1	2010-02-14	2	2011-12-20	2012-01-23	2	Not applicable	1	2012-05-15	NFI_NMI_FH	7	80	1.1	0.1	1.2	19	17.8	36.8	0.936842	100	0	16	4
3	49	1	2010-02-14	2	2011-12-20	2012-01-23	2	Not applicable	1	2012-05-15	NFI_NMI_FH	7	40	0.965	0.085	1.05	19	14.7	33.7	0.773684	40	0	16.8	4.1
3	50	1	2010-02-14	2	2012-07-04	2012-08-07	2	Not applicable	1	2012-12-03	NFI_NMI_FH	7	30	1.04	0.06	1.1	21.3	12.3	33.6	0.577465	100	0	14	4
3	54	1	2010-02-14	2	2011-10-03	2011-11-06	2	Not applicable	1	2012-03-04	NFI_NMI_FH	7	5	1.025	0.075	1.1	20.5	14.7	35.2	0.717073	35	0	14.4	4.5
3	55	1	2010-02-14	2	2011-10-03	2011-11-06	2	Not applicable	1	2012-03-04	NFI_NMI_FH	7	10	1.165	0.035	1.2	20	9.5	29.5	0.475	0	0	15.8	4.3
3	56	1	2010-02-14	2	2012-07-04	2012-08-07	2	Not applicable	1	2012-12-03	NFI_NMI_FH	7	15	0.82	0.08	0.9	19	14.5	33.5	0.763158	0	0	16.4	4.5
3	58	1	2010-02-14	2	2011-12-20	2012-01-23	2	Not applicable	1	2012-05-15	NFI_NMI_FH	7	30	1.09	0.11	1.2	19.3	15.6	34.9	0.80829	30	0	16.6	4.2
3	59	1	2010-02-14	2	2011-09-03	2011-10-07	2	Not applicable	1	2012-02-03	NFI_NMI_FH	7	5	1.52	0.13	1.65	21	14.5	35.5	0.690476	80	0	15.2	4.4
3	60	1	2010-02-14	2	2011-08-21	2011-09-24	2	Not applicable	1	2012-01-19	NFI_NMI_FH	7	35	0.97	0.08	1.05	21.3	15.4	36.7	0.723005	15	0	14.6	3.9
1	2	2	2010-02-14	2	2011-09-07	2011-10-11	2	Not applicable	1	2012-02-02	NFI_NMI_FH	7	5	0.85	0.1	0.95	17	15	32	0.882353	40	0	14.6	3.4
1	3	2	2010-02-14	2	2012-07-04	2012-08-07	2	Not applicable	1	2012-12-03	NFI_NMI_FH	7	20	1.24	0.06	1.3	23	12.5	35.5	0.543478	75	0	15.6	4.2
1	7	2	2010-02-14	2	2011-09-03	2011-10-07	2	Not applicable	1	2012-02-02	NFI_NMI_FH	7	10	0.85	0.1	0.95	19	16.5	35.5	0.868421	0	0	16.8	4.5
1	8	2	2010-02-14	2	2012-07-04	2012-08-07	2	Not applicable	1	2012-12-03	NFI_NMI_FH	7	30	0.93	0.07	1	20	12.5	32.5	0.625	70	0	16	4.5
1	9	2	2010-02-14	2	2012-07-04	2012-08-07	2	Not applicable	1	2012-12-03	NFI_NMI_FH	7	25	1.23	0.07	1.3	21	14.2	35.2	0.67619	70	0	15.8	4.3
1	14	2	2010-02-14	2	2012-07-04	2012-08-07	2	Not applicable	1	2012-12-03	NFI_NMI_FH	7	20	0.625	0.075	0.7	15.7	15	30.7	0.955414	35	0	15.2	4.1
1	15	2	2010-02-14	2	2011-07-30	2011-09-03	2	Not applicable	1	2011-12-27	NFI_NMI_FH	7	0	1.06	0.09	1.15	20.5	14.5	35	0.707317	5	0	13.4	3.9
1	17	2	2010-02-14	2	2011-08-29	2011-10-02	2	Not applicable	1	2012-01-19	NFI_NMI_FH	7	25	1.145	0.085	1.23	22.2	13.5	35.7	0.608108	10	0	16	3.9
1	21	2	2010-02-14	2	2011-12-20	2012-01-23	2	Not applicable	1	2012-05-14	NFI_NMI_FH	7	20	1.065	0.085	1.15	16.6	14.4	31	0.86747	90	0	17	4.5
1	24	2	2010-02-14	2	2011-07-30	2011-09-03	2	Not applicable	1	2011-12-27	NFI_NMI_FH	7	10	1.54	0.06	1.6	24	12	36	0.5	70	0	12.2	3.8
1	26	2	2010-02-14	2	2011-12-20	2012-01-23	2	Not applicable	1	2012-05-14	NFI_NMI_FH	7	25	1	0.1	1.1	17.6	16.8	34.4	0.954545	100	0	19.4	4.5
1	29	2	2010-02-14	2	2012-07-04	2012-08-07	2	Not applicable	1	2012-12-03	NFI_NMI_FH	7	15	1.09	0.06	1.15	21.5	13.3	34.8	0.618605	30	0	15.4	4.4
1	31	2	2010-02-14	2	2011-08-02	2011-09-05	2	Not applicable	1	2011-12-27	NFI_NMI_FH	7	10	0.85	0.1	0.95	19	15.5	34.5	0.815789	0	0	15.6	3.7
1	34	2	2010-02-14	2	2011-08-02	2011-09-05	2	Not applicable	1	2011-12-27	NFI_NMI_FH	7	5	1.22	0.08	1.3	22.5	12.4	34.9	0.551111	100	0	13.4	3.8
1	36	2	2010-02-14	2	2011-08-02	2011-09-05	2	Not applicable	1	2011-12-27	NFI_NMI_FH	7	10	1.115	0.085	1.2	22.5	15	37.5	0.666667	0	0	14.8	3.5
1	37	2	2010-02-14	2	2011-10-03	2011-11-06	2	Not applicable	1	2012-03-04	NFI_NMI_FH	7	10	1.21	0.09	1.3	22.3	14.3	36.6	0.641256	20	0	15.6	3.6
1	38	2	2010-02-14	2	2011-08-02	2011-09-05	2	Not applicable	1	2011-12-27	NFI_NMI_FH	7	10	1.1	0.1	1.2	20.3	17.2	37.5	0.847291	50	0	15.2	4.1
1	39	2	2010-02-14	2	2011-08-29	2011-10-02	2	Not applicable	1	2012-01-19	NFI_NMI_FH	7	25	1.175	0.075	1.25	21.8	12.7	34.5	0.582569	20	0	17.4	4.1
1	40	2	2010-02-14	2	2011-12-20	2012-01-23	2	Not applicable	1	2012-05-14	NFI_NMI_FH	7	90	1.19	0.11	1.3	18.2	19	37.2	1.04396	100	0	18.6	4.4
1	41	2	2010-02-14	2	2011-12-20	2012-01-23	2	Not applicable	1	2012-05-14	NFI_NMI_FH	7	90	1.18	0.12	1.3	19.5	18.5	38	0.948718	40	0	19.6	4.5
1	43	2	2010-02-14	2	2011-12-20	2012-01-23	2	Not applicable	1	2012-05-14	NFI_NMI_FH	7	30	1.2	0.1	1.3	19.6	14.9	34.5	0.760204	50	0	19	4.4
1	44	2	2010-02-14	2	2011-09-07	2011-10-11	2	Not applicable	1	2012-02-02	NFI_NMI_FH	7	15	1.21	0.09	1.3	19	14.3	33.3	0.752632	50	0	16.2	4.3
1	45	2	2010-02-14	2	2011-12-20	2012-01-23	2	Not applicable	1	2012-05-14	NFI_NMI_FH	7	40	1.085	0.115	1.2	18.6	18.6	37.2	1	50	0	18.8	4.3
1	51	2	2010-02-14	2	2011-10-03	2011-11-06	2	Not applicable	1	2012-03-04	NFI_NMI_FH	7	25	1.09	0.11	1.2	20.5	18	38.5	0.878049	90	0	13	3.5
1	52	2	2010-02-14	2	2011-11-26	2011-12-30	2	Not applicable	1	2012-04-20	NFI_NMI_FH	7	30	1.005	0.095	1.1	17.7	16.5	34.2	0.932203	15	0	17.6	4.2
1	55	2	2010-02-14	2	2011-08-29	2011-10-02	2	Not applicable	1	2012-01-19	NFI_NMI_FH	7	5	1.12	0.08	1.2	21.5	12.3	33.8	0.572093	35	0	16.1	4
1	56	2	2010-02-14	2	2011-07-30	2011-09-03	2	Not applicable	1	2011-12-27	NFI_NMI_FH	7	15	0.85	0.1	0.95	18	14.5	32.5	0.805556	15	0	14.2	4
1	57	2	2010-02-14	2	2011-07-30	2011-09-03	2	Not applicable	1	2011-12-27	NFI_NMI_FH	7	5	1.3	0.1	1.4	21	16.5	37.5	0.785714	90	0	12.6	3.8
1	58	2	2010-02-14	2	2011-08-21	2011-09-24	2	Not applicable	1	2012-01-19	NFI_NMI_FH	7	25	0.98	0.07	1.05	20.8	14.7	35.5	0.706731	15	0	14.4	3.9
1	59	2	2010-02-14	2	2011-08-21	2011-09-24	2	Not applicable	1	2012-01-19	NFI_NMI_FH	7	10	0.92	0.08	1	19	15.4	34.4	0.810526	15	0	13.6	3.9
1	60	2	2010-02-14	2	2011-09-07	2011-10-11	2	Not applicable	1	2012-02-02	NFI_NMI_FH	7	5	1.27	0.08	1.35	20.5	14.5	35	0.707317	100	0	15	3.9
6	1	3	2010-02-14	2	2011-08-29	2011-10-02	2	Not applicable	1	2012-01-19	NFI_NMI_FH	7	40	0.91	0.09	1	18.3	17.5	35.8	0.956284	5	0	15.8	4.1
6	2	3	2010-02-14	2	2011-08-21	2011-09-24	2	Not applicable	1	2012-01-19	NFI_NMI_FH	7	15	0.935	0.065	1	20.3	14.3	34.6	0.704433	5	0	13.4	3.8
6	3	3	2010-02-14	2	2012-01-03	2012-02-06	2	Not applicable	1	2012-06-03	NFI_NMI_FH	7	25	1.035	0.065	1.1	20.5	11.5	32	0.560976	20	0	14.2	3.9
6	4	3	2010-02-14	2	2011-08-29	2011-10-02	2	Not applicable	1	2012-01-19	NFI_NMI_FH	7	40	0.83	0.07	0.9	18	12.1	30.1	0.672222	0	0	15.8	4
6	6	3	2010-02-14	2	2011-07-20	2011-08-23	2	Not applicable	1	2011-12-17	NFI_NMI_FH	7	20	1.27	0.08	1.35	22	14.8	36.8	0.672727	100	0	12.6	3.4
6	10	3	2010-02-14	2	2011-12-20	2012-01-23	2	Not applicable	1	2012-05-15	NFI_NMI_FH	7	15	1.1	0.1	1.2	20	15	35	0.75	100	0	14.4	4
6	13	3	2010-02-14	2	2011-12-20	2012-01-23	2	Not applicable	1	2012-05-15	NFI_NMI_FH	7	90	0.825	0.075	0.9	15.8	9.5	25.3	0.601266	30	0	15.4	4.1
6	14	3	2010-02-14	2	2012-01-03	2012-02-06	2	Not applicable	1	2012-06-03	NFI_NMI_FH	7	5	1.025	0.075	1.1	21	13.4	34.4	0.638095	0	0	15	3.7
6	15	3	2010-02-14	2	2011-08-01	2011-09-04	2	Not applicable	1	2011-12-27	NFI_NMI_FH	7	40	1.21	0.09	1.3	21.5	13.5	35	0.627907	30	0	14.8	4.2
6	16	3	2010-02-14	2	2011-08-01	2011-09-04	2	Not applicable	1	2011-12-27	NFI_NMI_FH	7	10	0.765	0.085	0.85	20.2	16.4	36.6	0.811881	0	0	15.6	4.1
6	18	3	2010-02-14	2	2011-12-20	2012-01-23	2	Not applicable	1	2012-05-15	NFI_NMI_FH	7	0	1.205	0.095	1.3	20.7	13.4	34.1	0.647343	100	0	14.2	3.9
6	19	3	2010-02-14	2	2011-08-29	2011-10-02	2	Not applicable	1	2012-01-19	NFI_NMI_FH	7	50	0.77	0.09	0.86	16	11.3	27.3	0.70625	5	0	14.6	4
6	20	3	2010-02-14	2	2012-01-03	2012-02-06	2	Not applicable	1	2012-06-03	NFI_NMI_FH	7	35	1.04	0.06	1.1	21	12.2	33.2	0.580952	50	0	12.4	3.7
6	23	3	2010-02-14	2	2012-01-03	2012-02-06	2	Not applicable	1	2012-06-03	NFI_NMI_FH	7	10	1	0.1	1.1	19	16.5	35.5	0.868421	20	0	15	4.2
6	24	3	2010-02-14	2	2012-01-03	2012-02-06	2	Not applicable	1	2012-06-03	NFI_NMI_FH	7	45	0.96	0.09	1.05	19.5	15.2	34.7	0.779487	30	0	15.4	3.8
6	25	3	2010-02-14	2	2011-09-07	2011-10-11	2	Not applicable	1	2012-02-03	NFI_NMI_FH	7	90	0.98	0.07	1.05	17.3	12.7	30	0.734104	40	0	16	4.1
6	26	3	2010-02-14	2	2011-12-20	2012-01-23	2	Not applicable	1	2012-05-15	NFI_NMI_FH	7	90	1.2	0.1	1.3	17.9	15.6	33.5	0.871508	75	0	16.2	3.9
6	27	3	2010-02-14	2	2011-08-21	2011-09-24	2	Not applicable	1	2012-01-19	NFI_NMI_FH	7	70	0.92	0.08	1	20.5	16.5	37	0.804878	5	0	14.2	4.2
6	28	3	2010-02-14	2	2012-01-03	2012-02-06	2	Not applicable	1	2012-06-03	NFI_NMI_FH	7	30	0.93	0.07	1	19.5	13.7	33.2	0.702564	0	0	14.8	3.5
6	29	3	2010-02-14	2	2011-08-21	2011-09-24	2	Not applicable	1	2012-01-19	NFI_NMI_FH	7	25	0.89	0.08	0.97	22	15.7	37.7	0.713636	15	0	14	4.2
6	30	3	2010-02-14	2	2012-01-03	2012-02-06	2	Not applicable	1	2012-06-03	NFI_NMI_FH	7	5	0.93	0.07	1	21	13.8	34.8	0.657143	20	0	14.4	3.7
6	32	3	2010-02-14	2	2011-12-20	2012-01-23	2	Not applicable	1	2012-05-15	NFI_NMI_FH	7	40	1.01	0.09	1.1	19	18	37	0.947368	50	0	16.4	3.7
6	33	3	2010-02-14	2	2011-08-01	2011-09-04	2	Not applicable	1	2011-12-27	NFI_NMI_FH	7	20	0.975	0.075	1.05	20.5	13.7	34.2	0.668293	50	0	14.4	4.1
6	34	3	2010-02-14	2	2012-01-03	2012-02-06	2	Not applicable	1	2012-06-03	NFI_NMI_FH	7	35	1.1	0.1	1.2	21.5	18.7	40.2	0.869767	0	0	17	4.3
6	35	3	2010-02-14	2	2011-08-01	2011-09-04	2	Not applicable	1	2011-12-27	NFI_NMI_FH	7	70	1.185	0.065	1.25	22.2	14.2	36.4	0.63964	60	0	13.4	3.5
6	36	3	2010-02-14	2	2011-08-01	2011-09-04	2	Not applicable	1	2011-12-27	NFI_NMI_FH	7	50	1.215	0.085	1.3	23.2	15.7	38.9	0.676724	50	0	14.4	3.7
6	38	3	2010-02-14	2	2012-01-03	2012-02-06	2	Not applicable	1	2012-06-03	NFI_NMI_FH	7	10	1.03	0.07	1.1	21.3	14.4	35.7	0.676056	0	0	16.4	3.7
6	39	3	2010-02-14	2	2011-08-21	2011-09-24	2	Not applicable	1	2012-01-19	NFI_NMI_FH	7	30	0.845	0.055	0.9	20.3	13.4	33.7	0.660099	0	0	14	4.2
6	40	3	2010-02-14	2	2011-12-20	2012-01-23	2	Not applicable	1	2012-05-15	NFI_NMI_FH	7	20	1.06	0.09	1.15	18.5	15	33.5	0.810811	30	0	15	4
6	41	3	2010-02-14	2	2011-08-01	2011-09-04	2	Not applicable	1	2011-12-27	NFI_NMI_FH	7	60	1.215	0.135	1.35	19.7	18	37.7	0.913706	100	0	13.8	3.8
6	42	3	2010-02-14	2	2011-09-03	2011-10-07	2	Not applicable	1	2012-02-03	NFI_NMI_FH	7	20	0.99	0.08	1.07	22.5	11.7	34.2	0.52	85	0	15	4.5
6	43	3	2010-02-14	2	2011-08-21	2011-09-24	2	Not applicable	1	2012-01-19	NFI_NMI_FH	7	15	0.87	0.08	0.95	19	14.7	33.7	0.773684	5	0	14.6	4.2
6	46	3	2010-02-14	2	2011-08-01	2011-09-04	2	Not applicable	1	2011-12-27	NFI_NMI_FH	7	5	1.015	0.085	1.1	21	15.5	36.5	0.738095	30	0	14.2	3.6
6	47	3	2010-02-14	2	2011-09-03	2011-10-07	2	Not applicable	1	2012-02-03	NFI_NMI_FH	7	30	1.155	0.095	1.25	25	14.8	39.8	0.59	40	0	16.6	4.5
6	48	3	2010-02-14	2	2011-12-20	2012-01-23	2	Not applicable	1	2012-05-15	NFI_NMI_FH	7	90	1.27	0.08	1.35	21.5	15	36.5	0.697674	25	0	16.4	3.9
6	49	3	2010-02-14	2	2011-08-01	2011-09-04	2	Not applicable	1	2011-12-27	NFI_NMI_FH	7	15	1.08	0.07	1.15	21.5	12	33.5	0.55814	50	0	14.8	4.1
6	51	3	2010-02-14	2	2011-08-21	2011-09-24	2	Not applicable	1	2012-01-19	NFI_NMI_FH	7	10	0.9	0.1	1	18.2	17.1	35.3	0.93956	5	0	16	4.3
6	54	3	2010-02-14	2	2011-12-20	2012-01-23	2	Not applicable	1	2012-05-15	NFI_NMI_FH	7	60	1.21	0.09	1.3	21	13.5	34.5	0.642857	25	0	16.6	3.9
6	56	3	2010-02-14	2	2012-01-03	2012-02-06	2	Not applicable	1	2012-06-03	NFI_NMI_FH	7	25	1.115	0.085	1.2	22	14.7	36.7	0.668182	60	0	14.4	3.9
6	57	3	2010-02-14	2	2011-08-21	2011-09-24	2	Not applicable	1	2012-01-19	NFI_NMI_FH	7	35	0.925	0.075	1	25	16	41	0.64	5	0	14	4.3
6	59	3	2010-02-14	2	2011-08-29	2011-10-02	2	Not applicable	1	2012-01-19	NFI_NMI_FH	7	60	0.83	0.07	0.9	20.2	14.6	34.8	0.722772	10	0	14.8	3.9
6	1	4	2010-02-14	2	2012-07-04	2012-08-07	2	Not applicable	1	2012-12-04	NFI_NMI_FH	7	15	0.795	0.055	0.85	19	12.3	31.3	0.647368	0	0	13.4	4
6	2	4	2010-02-14	2	2011-08-01	2011-09-05	2	Not applicable	1	2011-12-27	NFI_NMI_FH	7	15	0.95	0.1	1.05	19.5	16.3	35.8	0.835897	60	0	13	3.6
6	4	4	2010-02-14	2	2012-07-04	2012-08-07	2	Not applicable	1	2012-12-04	NFI_NMI_FH	7	25	1.515	0.085	1.6	25	15	40	0.6	95	0	13.6	3.8
6	5	4	2010-02-14	2	2011-07-23	2011-08-26	2	Not applicable	1	2011-12-25	NFI_NMI_FH	7	35	1.12	0.08	1.2	20	13.7	33.7	0.685	60	0	14	3.8
6	6	4	2010-02-14	2	2011-08-22	2011-09-25	2	Not applicable	1	2012-01-19	NFI_NMI_FH	7	25	0.93	0.07	1	21.9	13.3	35.2	0.607306	10	0	14.2	4
6	8	4	2010-02-14	2	2011-08-01	2011-09-05	2	Not applicable	1	2011-12-27	NFI_NMI_FH	7	10	1.125	0.075	1.2	19.47	14.2	33.67	0.729327	20	0	14.8	3.6
6	9	4	2010-02-14	2	2011-08-22	2011-09-25	2	Not applicable	1	2012-01-19	NFI_NMI_FH	7	50	1.3	0.05	1.35	24.5	10.5	35	0.428571	50	0	14.4	3.7
6	10	4	2010-02-14	2	2012-07-04	2012-08-07	2	Not applicable	1	2012-12-04	NFI_NMI_FH	7	60	1.14	0.06	1.2	22.5	11.6	34.1	0.515556	0	0	15.2	3.9
6	13	4	2010-02-14	2	2011-08-01	2011-09-05	2	Not applicable	1	2011-12-27	NFI_NMI_FH	7	30	0.985	0.065	1.05	20.5	13.3	33.8	0.64878	0	0	15.4	3.8
6	15	4	2010-02-14	2	2011-07-20	2011-08-23	2	Not applicable	1	2011-12-19	NFI_NMI_FH	7	60	1.525	0.075	1.6	24.3	14.5	38.8	0.596708	40	0	12.2	3.7
6	17	4	2010-02-14	2	2011-08-29	2011-10-02	2	Not applicable	1	2012-01-19	NFI_NMI_FH	7	25	1.03	0.07	1.1	20	12.5	32.5	0.625	5	0	16	4
6	19	4	2010-02-14	2	2011-09-07	2011-10-11	2	Not applicable	1	2012-02-03	NFI_NMI_FH	7	25	1.07	0.08	1.15	20.4	15	35.4	0.735294	10	0	14	3.9
6	20	4	2010-02-14	2	2012-01-03	2012-02-06	2	Not applicable	1	2012-06-02	NFI_NMI_FH	7	25	0.925	0.075	1	18.5	13	31.5	0.702703	20	0	15	3.2
6	22	4	2010-02-14	2	2011-09-07	2011-10-11	2	Not applicable	1	2012-02-03	NFI_NMI_FH	7	5	0.83	0.12	0.95	16.8	17.4	34.2	1.03571	0	0	15.2	4
6	23	4	2010-02-14	2	2011-08-01	2011-09-05	2	Not applicable	1	2011-12-27	NFI_NMI_FH	7	30	1.325	0.075	1.4	22.4	13.8	36.2	0.616071	75	0	13	3.8
6	24	4	2010-02-14	2	2012-01-03	2012-02-06	2	Not applicable	1	2012-06-02	NFI_NMI_FH	7	5	1.08	0.07	1.15	21.5	13.2	34.7	0.613953	25	0	14	3.5
6	26	4	2010-02-14	2	2011-09-07	2011-10-11	2	Not applicable	1	2012-02-03	NFI_NMI_FH	7	25	1.085	0.065	1.15	21	12.5	33.5	0.595238	20	0	15	3.9
6	27	4	2010-02-14	2	2011-08-01	2011-09-05	2	Not applicable	1	2011-12-27	NFI_NMI_FH	7	15	1.14	0.06	1.2	21	11.2	32.2	0.533333	70	0	14.6	3.7
6	29	4	2010-02-14	2	2011-08-22	2011-09-25	2	Not applicable	1	2012-01-19	NFI_NMI_FH	7	50	0.945	0.055	1	20.2	10	30.2	0.49505	10	0	14.6	3.9
6	30	4	2010-02-14	2	2011-08-01	2011-09-05	2	Not applicable	1	2011-12-27	NFI_NMI_FH	7	20	1.125	0.075	1.2	22	12.7	34.7	0.577273	50	0	14.4	3.7
6	31	4	2010-02-14	2	2011-07-20	2011-08-23	2	Not applicable	1	2011-12-19	NFI_NMI_FH	7	5	1.31	0.09	1.4	21.6	16.2	37.8	0.75	30	0	12.8	4.1
6	32	4	2010-02-14	2	2011-07-20	2011-08-23	2	Not applicable	1	2011-12-19	NFI_NMI_FH	7	10	1.37	0.08	1.45	19.4	15.5	34.9	0.798969	90	0	11	3.8
6	34	4	2010-02-14	2	2011-07-20	2011-08-23	2	Not applicable	1	2011-12-19	NFI_NMI_FH	7	5	1.52	0.08	1.6	21.7	16.2	37.9	0.746544	100	0	11.8	3.8
6	37	4	2010-02-14	2	2012-07-04	2012-08-07	2	Not applicable	1	2012-12-04	NFI_NMI_FH	7	15	0.86	0.09	0.95	17.2	15.5	32.7	0.901163	0	0	16	3.9
6	38	4	2010-02-14	2	2012-01-03	2012-02-06	2	Not applicable	1	2012-06-02	NFI_NMI_FH	7	15	1.16	0.09	1.25	20.5	14.7	35.2	0.717073	40	0	15.8	3.5
6	40	4	2010-02-14	2	2012-01-03	2012-02-06	2	Not applicable	1	2012-06-02	NFI_NMI_FH	7	5	1.22	0.08	1.3	21.2	13.4	34.6	0.632075	80	0	14.2	3.5
6	41	4	2010-02-14	2	2011-12-20	2012-01-23	2	Not applicable	1	2012-05-15	NFI_NMI_FH	7	10	1.165	0.085	1.25	20.2	13.2	33.4	0.653465	50	0	16	4
6	42	4	2010-02-14	2	2012-07-04	2012-08-07	2	Not applicable	1	2012-12-04	NFI_NMI_FH	7	15	1.46	0.09	1.55	22	14.7	36.7	0.668182	90	0	14.4	3.9
6	51	4	2010-02-14	2	2011-08-29	2011-10-02	2	Not applicable	1	2012-01-19	NFI_NMI_FH	7	30	0.95	0.05	1	22.2	20.2	42.4	0.90991	0	0	14.8	3.9
6	57	4	2010-02-14	2	2011-08-21	2011-09-24	2	Not applicable	1	2012-01-19	NFI_NMI_FH	7	30	0.98	0.07	1.05	20	14	34	0.7	5	0	15.6	4.2
6	59	4	2010-02-14	2	2012-07-04	2012-08-07	2	Not applicable	1	2012-12-04	NFI_NMI_FH	7	20	0.84	0.11	0.95	18	14.5	32.5	0.805556	25	0	13.6	3.9
4	3	1	2010-02-14	2	2011-12-20	2012-01-23	2	Not applicable	2	2012-05-20	NFI_NMI_OH	8	25	1.305	0.095	1.4	21.2	15.3	36.5	0.721698	30	0	15	4.2
4	4	1	2010-02-14	2	2011-08-02	2011-09-05	2	Not applicable	2	2012-01-04	NFI_NMI_OH	8	25	1.28	0.07	1.35	21.5	13	34.5	0.604651	80	0	14	3.9
4	6	1	2010-02-14	2	2011-08-02	2011-09-05	2	Not applicable	2	2011-12-28	NFI_NMI_OH	8	25	1.255	0.095	1.35	20.5	14.5	35	0.707317	100	0	14.8	3.9
4	8	1	2010-02-14	2	2011-12-20	2012-01-23	2	Not applicable	2	2012-05-20	NFI_NMI_OH	8	25	1.05	0.1	1.15	19	15	34	0.789474	80	0	15	4.1
4	9	1	2010-02-14	2	2011-08-21	2011-09-24	2	Not applicable	2	2012-01-17	NFI_NMI_OH	8	25	0.94	0.06	1	22	12.4	34.4	0.563636	40	0	15.2	4.1
4	11	1	2010-02-14	2	2011-12-20	2012-01-23	2	Not applicable	2	2012-05-20	NFI_NMI_OH	8	25	1.16	0.09	1.25	20	14.5	34.5	0.725	50	0	14.2	4
4	12	1	2010-02-14	2	2011-08-21	2011-09-24	2	Not applicable	2	2012-01-20	NFI_NMI_OH	8	25	0.955	0.095	1.05	19	14	33	0.736842	35	0	15.2	4.1
4	14	1	2010-02-14	2	2011-10-03	2011-11-06	2	Not applicable	2	2012-03-05	NFI_NMI_OH	8	25	1.125	0.075	1.2	21	10.4	31.4	0.495238	75	0	15.2	4
4	15	1	2010-02-14	2	2012-12-19	2013-01-22	2	Not applicable	2	2013-05-22	NFI_NMI_OH	8	25	0.93	0.07	1	20	11	31	0.55	30	0	14	3.9
4	23	1	2010-02-14	2	2011-08-21	2011-09-24	2	Not applicable	2	2012-01-18	NFI_NMI_OH	8	25	1.01	0.09	1.1	18	13.6	31.6	0.755556	60	0	15	4.3
4	25	1	2010-02-14	2	2012-12-19	2013-01-22	2	Not applicable	2	2013-05-20	NFI_NMI_OH	8	25	1.07	0.08	1.15	19	14	33	0.736	20	0	14.2	3.8
4	24	1	2010-02-14	2	2011-10-03	2011-11-06	2	Not applicable	2	2012-03-05	NFI_NMI_OH	8	25	1.02	0.08	1.1	19.6	12.2	31.8	0.622449	60	0	14.2	3.7
4	26	1	2010-02-14	2	2011-10-03	2011-11-06	2	Not applicable	2	2012-03-05	NFI_NMI_OH	8	25	1.045	0.055	1.1	21	11.5	32.5	0.547619	25	0	15.4	4
4	27	1	2010-02-14	2	2011-10-03	2011-11-06	2	Not applicable	2	2012-03-05	NFI_NMI_OH	8	25	1.22	0.08	1.3	21.5	13	34.5	0.604651	80	0	15.2	4
4	28	1	2010-02-14	2	2011-10-03	2011-11-06	2	Not applicable	2	2012-03-05	NFI_NMI_OH	8	25	1.265	0.085	1.35	21.3	13	34.3	0.610329	85	0	14	3.8
4	29	1	2010-02-14	2	2011-08-21	2011-09-24	2	Not applicable	2	2012-01-19	NFI_NMI_OH	8	25	0.795	0.055	0.85	19.4	11.6	31	0.597938	10	0	15.2	4.2
4	32	1	2010-02-14	2	2012-07-04	2012-08-07	2	Not applicable	2	2012-12-03	NFI_NMI_OH	8	25	1.38	0.07	1.45	21.5	12.5	34	0.581395	100	0	14.8	4.2
4	35	1	2010-02-14	2	2011-08-02	2011-09-05	2	Not applicable	2	2012-01-05	NFI_NMI_OH	8	25	1.125	0.075	1.2	22.2	12.6	34.8	0.567568	10	0	15.8	4.2
4	40	1	2010-02-14	2	2012-07-04	2012-08-07	2	Not applicable	2	2012-12-01	NFI_NMI_OH	8	25	0.935	0.065	1	22	13	35	0.590909	0	0	17	4.5
4	41	1	2010-02-14	2	2011-12-20	2012-01-23	2	Not applicable	2	2012-05-21	NFI_NMI_OH	8	25	0.6	0.1	0.7	14.5	14.2	28.7	0.97931	0	0	15.4	4.1
4	42	1	2010-02-14	2	2011-12-20	2012-01-23	2	Not applicable	2	2012-05-21	NFI_NMI_OH	8	25	1.03	0.12	1.15	20	13.8	33.8	0.69	100	0	15	4.4
4	43	1	2010-02-14	2	2011-10-03	2011-11-06	2	Not applicable	2	2012-03-05	NFI_NMI_OH	8	25	1.03	0.07	1.1	20.2	13.5	33.7	0.668317	10	0	17	4.6
4	47	1	2010-02-14	2	2011-12-20	2012-01-23	2	Not applicable	2	2012-05-21	NFI_NMI_OH	8	25	1.12	0.08	1.2	18.5	12.5	31	0.675676	50	0	16.2	4.2
4	48	1	2010-02-14	2	2011-12-20	2012-01-23	2	Not applicable	2	2012-05-21	NFI_NMI_OH	8	25	0.935	0.065	1	16.5	13.2	29.7	0.8	20	0	16.2	4.1
4	49	1	2010-02-14	2	2011-08-29	2011-10-02	2	Not applicable	2	2012-01-30	NFI_NMI_OH	8	25	0.94	0.06	1	19	12	31	0.631579	10	0	16.8	4.4
4	50	1	2010-02-14	2	2012-07-04	2012-08-07	2	Not applicable	2	2012-12-03	NFI_NMI_OH	8	25	1.14	0.06	1.2	19.3	11.7	31	0.606218	100	0	13.2	3.8
4	53	1	2010-02-14	2	2012-07-04	2012-08-07	2	Not applicable	2	2012-12-06	NFI_NMI_OH	8	25	1.18	0.07	1.25	21.5	13	34.5	0.604651	70	0	16.2	4.5
4	54	1	2010-02-14	2	2011-12-20	2012-01-23	2	Not applicable	2	2012-05-21	NFI_NMI_OH	8	25	1.14	0.06	1.2	22	11.5	33.5	0.522727	20	0	16	4.1
4	56	1	2010-02-14	2	2011-12-20	2012-01-23	2	Not applicable	2	2012-05-19	NFI_NMI_OH	8	25	0.79	0.11	0.9	17	14	31	0.823	0	0	16.2	4
4	57	1	2010-02-14	2	2011-12-20	2012-01-23	2	Not applicable	2	2012-05-21	NFI_NMI_OH	8	25	1.07	0.08	1.15	19	14	33	0.736842	20	0	14.2	4.1
4	58	1	2010-02-14	2	2012-07-04	2012-08-07	2	Not applicable	2	2012-12-05	NFI_NMI_OH	8	25	0.89	0.06	0.95	18.7	13.3	32	0.71123	60	0	15.8	4.5
4	60	1	2010-02-14	2	2011-07-30	2011-09-02	2	Not applicable	2	2011-12-30	NFI_NMI_OH	8	25	0.94	0.06	1	21	12	33	0.571429	5	0	15	4
2	4	2	2010-02-14	2	2011-11-26	2011-12-30	2	Not applicable	2	2012-04-25	NFI_NMI_OH	8	25	1.01	0.09	1.1	17.3	14.5	31.8	0.83815	0	0	16.6	4.2
2	6	2	2010-02-14	2	2011-12-20	2012-01-23	2	Not applicable	2	2012-05-19	NFI_NMI_OH	8	25	1.09	0.11	1.2	19	14	33	0.736842	30	0	16.8	4.4
2	10	2	2010-02-14	2	2011-11-26	2011-12-30	2	Not applicable	2	2012-04-25	NFI_NMI_OH	8	25	0.96	0.09	1.05	15	12.5	27.5	0.833333	100	0	16.8	4.4
2	12	2	2010-02-14	2	2011-12-20	2012-01-23	2	Not applicable	2	2012-05-19	NFI_NMI_OH	8	25	0.7	0.1	0.8	14.5	16	30.5	1.10345	0	0	16.4	4.4
2	15	2	2010-02-14	2	2011-12-20	2012-01-23	2	Not applicable	2	2012-05-19	NFI_NMI_OH	8	25	0.86	0.14	1	19	15	34	0.789	20	0	17	4.6
2	18	2	2010-02-14	2	2011-11-26	2011-12-30	2	Not applicable	2	2012-04-25	NFI_NMI_OH	8	25	0.905	0.095	1	16	13	29	0.8125	50	0	17	4.4
2	20	2	2010-02-14	2	2011-07-30	2011-09-02	2	Not applicable	2	2011-12-30	NFI_NMI_OH	8	25	1.18	0.12	1.3	22	13.3	35.3	0.604545	30	0	16.8	4.6
2	21	2	2010-02-14	2	2011-07-30	2011-09-02	2	Not applicable	2	2011-12-30	NFI_NMI_OH	8	25	1.105	0.095	1.2	17	14.5	31.5	0.852941	15	0	15.6	4.4
2	28	2	2010-02-14	2	2011-09-07	2011-10-11	2	Not applicable	2	2012-02-09	NFI_NMI_OH	8	25	1.11	0.09	1.2	17.5	13.2	30.7	0.754286	30	0	17.2	4
2	29	2	2010-02-14	2	2011-12-20	2012-01-23	2	Not applicable	2	2012-05-21	NFI_NMI_OH	8	25	1.195	0.155	1.35	22	15.6	37.6	0.709	100	0	17.2	4.6
2	32	2	2010-02-14	2	2011-07-30	2011-09-02	2	Not applicable	2	2011-12-30	NFI_NMI_OH	8	25	1.21	0.09	1.3	20	14	34	0.7	40	0	14.6	4
2	33	2	2010-02-14	2	2011-07-30	2011-09-02	2	Not applicable	2	2011-12-30	NFI_NMI_OH	8	25	1.21	0.09	1.3	21	13	34	0.619048	30	0	13.2	4
2	34	2	2010-02-14	2	2011-08-21	2011-09-24	2	Not applicable	2	2012-01-16	NFI_NMI_OH	8	25	1.27	0.08	1.35	17	13.5	30.5	0.794118	0	0	14.2	4.6
2	35	2	2010-02-14	2	2011-09-07	2011-10-11	2	Not applicable	2	2012-02-09	NFI_NMI_OH	8	25	1.435	0.065	1.5	21.2	13	34.2	0.613208	30	0	15.8	3.9
2	37	2	2010-02-14	2	2012-07-04	2012-08-07	2	Not applicable	2	2012-12-01	NFI_NMI_OH	8	25	0.765	0.085	0.85	17.3	16.3	33.6	0.942197	0	0	15.2	4.2
2	38	2	2010-02-14	2	2011-12-20	2012-01-23	2	Not applicable	2	2012-05-21	NFI_NMI_OH	8	25	1.35	0.1	1.45	19.8	13.6	33.4	0.686869	80	0	15	4.5
2	39	2	2010-02-14	2	2011-08-02	2011-09-05	2	Not applicable	2	2012-01-04	NFI_NMI_OH	8	25	1.2	0.1	1.3	20.5	15.3	35.8	0.746341	100	0	14	3.8
2	41	2	2010-02-14	2	2012-07-04	2012-08-07	2	Not applicable	2	2012-12-02	NFI_NMI_OH	8	25	1.15	0.1	1.25	20.5	15.1	35.6	0.736585	50	0	17	4.4
2	42	2	2010-02-14	2	2011-12-20	2012-01-23	2	Not applicable	2	2012-05-20	NFI_NMI_OH	8	25	1.41	0.09	1.5	19.5	13	32.5	0.666667	25	0	16	4.5
2	44	2	2010-02-14	2	2011-12-20	2012-01-23	2	Not applicable	2	2012-05-21	NFI_NMI_OH	8	25	1.06	0.09	1.15	17	12	29	0.705882	30	0	16.4	4.5
2	50	2	2010-02-14	2	2012-07-04	2012-08-07	2	Not applicable	2	2012-12-05	NFI_NMI_OH	8	25	1.115	0.085	1.2	21	14	35	0.666667	0	0	17	4.3
2	51	2	2010-02-14	2	2011-12-20	2012-01-23	2	Not applicable	2	2012-05-21	NFI_NMI_OH	8	25	1.275	0.125	1.4	18.2	16.2	34.4	0.89011	60	0	15	4.6
2	53	2	2010-02-14	2	2011-10-03	2011-11-06	2	Not applicable	2	2012-03-05	NFI_NMI_OH	8	25	1.16	0.09	1.25	19	14	33	0.736842	50	0	15.8	4
2	54	2	2010-02-14	2	2011-12-20	2012-01-23	2	Not applicable	2	2012-05-21	NFI_NMI_OH	8	25	0.9	0.1	1	17	18	35	1.05882	0	0	16.2	4.1
2	55	2	2010-02-14	2	2011-12-20	2012-01-23	2	Not applicable	2	2012-05-19	NFI_NMI_OH	8	25	0.965	0.085	1.05	17.6	13.5	31.1	0.767045	30	0	17	4.3
2	60	2	2010-02-14	2	2011-12-20	2012-01-23	2	Not applicable	2	2012-05-19	NFI_NMI_OH	8	25	1.305	0.095	1.4	20.5	16	36.5	0.780488	90	0	15.8	4.2
5	5	3	2010-02-14	2	2011-12-20	2012-01-23	2	Not applicable	2	2012-05-19	NFI_NMI_OH	8	25	1.18	0.12	1.3	17.5	15.9	33.4	0.908571	0	0	15	3.9
5	6	3	2010-02-14	2	2011-08-29	2011-10-02	2	Not applicable	2	2012-01-30	NFI_NMI_OH	8	25	0.8	0.1	0.9	15.6	14.2	29.8	0.910256	5	0	15.8	4.2
5	11	3	2010-02-14	2	2011-08-29	2011-10-02	2	Not applicable	2	2012-01-30	NFI_NMI_OH	8	25	0.905	0.095	1	18.5	15.6	34.1	0.843243	20	0	16.2	4.2
5	13	3	2010-02-14	2	2011-08-29	2011-10-02	2	Not applicable	2	2012-01-30	NFI_NMI_OH	8	25	0.71	0.09	0.8	17.7	16.5	34.2	0.932203	0	0	16.4	4.1
5	14	3	2010-02-14	2	2011-08-21	2011-09-24	2	Not applicable	2	2012-01-20	NFI_NMI_OH	8	25	1.115	0.085	1.2	21	15.5	36.5	0.738095	30	0	15.2	4.2
5	15	3	2010-02-14	2	2012-07-04	2012-08-07	2	Not applicable	2	2012-12-01	NFI_NMI_OH	8	25	0.905	0.095	1	20.3	17.4	37.7	0.857143	20	0	16.2	4.2
5	22	3	2010-02-14	2	2011-08-29	2011-10-02	2	Not applicable	2	2012-01-27	NFI_NMI_OH	8	25	0.91	0.09	1	19	15.2	34.2	0.8	0	0	15.8	4.1
5	23	3	2010-02-14	2	2011-12-20	2012-01-23	2	Not applicable	2	2012-05-21	NFI_NMI_OH	8	25	1	0.1	1.1	18	12	30	0.666667	100	0	14.8	4.2
5	26	3	2010-02-14	2	2011-10-03	2011-11-06	2	Not applicable	2	2012-03-05	NFI_NMI_OH	8	25	1.29	0.11	1.4	22.3	18	40.3	0.807175	85	0	15	4.4
5	27	3	2010-02-14	2	2011-08-29	2011-10-02	2	Not applicable	2	2012-01-30	NFI_NMI_OH	8	25	0.965	0.085	1.05	19	14.3	33.3	0.752632	20	0	17.2	4.2
5	28	3	2010-02-14	2	2011-12-20	2012-01-23	2	Not applicable	2	2012-05-21	NFI_NMI_OH	8	25	1.15	0.15	1.3	16	19.5	35.5	1.21875	100	0	15.4	4.1
5	29	3	2010-02-14	2	2012-07-04	2012-08-07	2	Not applicable	2	2012-12-01	NFI_NMI_OH	8	25	0.93	0.07	1	21	13.2	34.2	0.628571	0	0	14.6	4.2
5	33	3	2010-02-14	2	2011-08-21	2011-09-24	2	Not applicable	2	2012-01-20	NFI_NMI_OH	8	25	1	0.1	1.1	19.8	15.6	35.4	0.787879	20	0	15.8	4.2
5	36	3	2010-02-14	2	2011-12-20	2012-01-23	2	Not applicable	2	2012-05-19	NFI_NMI_OH	8	25	0.67	0.13	0.8	13.2	18.4	31.6	1.394	0	0	16.4	3.9
5	37	3	2010-02-14	2	2011-12-20	2012-01-23	2	Not applicable	2	2012-05-19	NFI_NMI_OH	8	25	0.575	0.125	0.7	16.2	14.5	30.7	0.895062	0	0	16.2	3.9
5	38	3	2010-02-14	2	2012-07-04	2012-08-07	2	Not applicable	2	2012-12-03	NFI_NMI_OH	8	25	1.01	0.09	1.1	19.5	14	33.5	0.717949	0	0	16.4	4.3
5	40	3	2010-02-14	2	2011-12-20	2012-01-23	2	Not applicable	2	2012-05-19	NFI_NMI_OH	8	25	0.7	0.1	0.8	15.2	15.8	31	1.03947	50	0	16	4.1
5	41	3	2010-02-14	2	2012-07-04	2012-08-07	2	Not applicable	2	2012-12-03	NFI_NMI_OH	8	25	1.06	0.09	1.15	20.9	13.2	34.1	0.631579	0	0	15.2	4
5	43	3	2010-02-14	2	2012-07-04	2012-08-07	2	Not applicable	2	2012-12-03	NFI_NMI_OH	8	25	0.98	0.07	1.05	17.3	13.2	30.5	0.763006	75	0	15.6	4.3
5	44	3	2010-02-14	2	2011-12-20	2012-01-23	2	Not applicable	2	2012-05-19	NFI_NMI_OH	8	25	1.01	0.14	1.15	17.3	17.4	34.7	1.00578	0	0	16.2	4
5	46	3	2010-02-14	2	2012-07-04	2012-08-07	2	Not applicable	2	2012-12-04	NFI_NMI_OH	8	25	1.09	0.06	1.15	22	12	34	0.545455	25	0	15.4	4.3
5	49	3	2010-02-14	2	2011-08-21	2011-09-24	2	Not applicable	2	2012-01-20	NFI_NMI_OH	8	25	0.94	0.06	1	21	12.6	33.6	0.6	5	0	14.8	4.5
5	51	3	2010-02-14	2	2011-10-03	2011-11-06	2	Not applicable	2	2012-03-05	NFI_NMI_OH	8	25	1.165	0.085	1.25	18.5	14.3	32.8	0.772973	50	0	16	4.1
5	52	3	2010-02-14	2	2011-12-20	2012-01-23	2	Not applicable	2	2012-05-19	NFI_NMI_OH	8	25	0.925	0.075	1	16.2	9.5	25.7	0.58642	30	0	16	3.7
5	54	3	2010-02-14	2	2012-07-04	2012-08-07	2	Not applicable	2	2012-12-04	NFI_NMI_OH	8	25	1.1	0.1	1.2	23.5	15.7	39.2	0.668085	20	0	16.2	4.2
5	56	3	2010-02-14	2	2011-08-01	2011-09-04	2	Not applicable	2	2011-12-30	NFI_NMI_OH	8	25	1.155	0.095	1.25	21.3	16.3	37.6	0.765258	60	0	15	3.5
5	57	3	2010-02-14	2	2011-10-03	2011-11-06	2	Not applicable	2	2012-03-05	NFI_NMI_OH	8	25	1.28	0.07	1.35	22.4	13	35.4	0.580357	100	0	16	4.5
5	58	3	2010-02-14	2	2011-10-03	2011-11-06	2	Not applicable	2	2012-03-05	NFI_NMI_OH	8	25	1.225	0.075	1.3	20	14.5	34.5	0.725	0	0	17	4.1
5	59	3	2010-02-14	2	2011-10-03	2011-11-06	2	Not applicable	2	2012-03-05	NFI_NMI_OH	8	25	1.025	0.075	1.1	22.2	14.5	36.7	0.653153	20	0	16	4.4
5	60	3	2010-02-14	2	2012-07-04	2012-08-07	2	Not applicable	2	2012-12-04	NFI_NMI_OH	8	25	0.805	0.095	0.9	18	12.7	30.7	0.705556	0	0	15	3.9
5	1	4	2010-02-14	2	2011-10-03	2011-11-06	2	Not applicable	2	2012-03-05	NFI_NMI_OH	8	25	1.16	0.09	1.25	21	13.7	34.7	0.652381	35	0	14.5	3.9
5	3	4	2010-02-14	2	2012-01-03	2012-02-06	2	Not applicable	2	2012-06-02	NFI_NMI_OH	8	25	1.115	0.085	1.2	21	14	35	0.666667	50	0	15	3.8
5	8	4	2010-02-14	2	2011-08-22	2011-09-25	2	Not applicable	2	2012-01-24	NFI_NMI_OH	8	25	1.365	0.085	1.45	24	14.5	38.5	0.604167	10	0	16	4.3
5	10	4	2010-02-14	2	2011-10-03	2011-11-06	2	Not applicable	2	2012-03-05	NFI_NMI_OH	8	25	0.96	0.09	1.05	21.2	15.4	36.6	0.726415	10	0	14.8	4.2
5	14	4	2010-02-14	2	2011-10-03	2011-11-06	2	Not applicable	2	2012-03-05	NFI_NMI_OH	8	25	1.08	0.07	1.15	22.5	13.2	35.7	0.586667	10	0	16	4.2
5	15	4	2010-02-14	2	2011-08-29	2011-10-02	2	Not applicable	2	2012-01-28	NFI_NMI_OH	8	25	0.78	0.07	0.85	21.8	16	37.8	0.733945	0	0	15.6	4.1
5	16	4	2010-02-14	2	2011-08-01	2011-09-04	2	Not applicable	2	2011-12-30	NFI_NMI_OH	8	25	1.545	0.055	1.6	24.8	10.7	35.5	0.431452	75	0	15.4	3.4
5	17	4	2010-02-14	2	2011-12-20	2012-01-23	2	Not applicable	2	2012-05-19	NFI_NMI_OH	8	25	1.05	0.1	1.15	19.6	13.4	33	0.683673	0	0	16	3.4
5	18	4	2010-02-14	2	2011-12-20	2012-01-23	2	Not applicable	2	2012-05-21	NFI_NMI_OH	8	25	1.07	0.08	1.15	20.3	14.3	34.6	0.704433	20	0	16	3.9
5	20	4	2010-02-14	2	2012-07-04	2012-08-07	2	Not applicable	2	2012-12-02	NFI_NMI_OH	8	25	1.235	0.065	1.3	22	11	33	0.5	95	0	14	4.3
5	22	4	2010-02-14	2	2011-10-03	2011-11-06	2	Not applicable	2	2012-03-05	NFI_NMI_OH	8	25	1.11	0.09	1.2	20.7	16.5	37.2	0.797101	15	0	15.8	4
5	23	4	2010-02-14	2	2011-08-01	2011-09-04	2	Not applicable	2	2011-12-30	NFI_NMI_OH	8	25	1.035	0.065	1.1	19.6	12.2	31.8	0.622449	60	0	14.6	3.9
5	24	4	2010-02-14	2	2011-12-20	2012-01-23	2	Not applicable	2	2012-05-20	NFI_NMI_OH	8	25	0.92	0.08	1	17.6	13.5	31.1	0.767045	30	0	16	4.1
5	29	4	2010-02-14	2	2012-07-04	2012-08-07	2	Not applicable	2	2012-12-03	NFI_NMI_OH	8	25	1.05	0.1	1.15	17.4	16	33.4	0.91954	70	0	14.6	4
5	31	4	2010-02-14	2	2011-12-20	2012-01-23	2	Not applicable	2	2012-05-21	NFI_NMI_OH	8	25	1.35	0.15	1.5	18.5	16	34.5	0.864865	100	0	15	3.6
5	34	4	2010-02-14	2	2012-07-04	2012-08-07	2	Not applicable	2	2012-12-01	NFI_NMI_OH	8	25	1.065	0.085	1.15	19.5	13.5	33	0.692308	95	0	14.4	4.2
5	39	4	2010-02-14	2	2011-08-29	2011-10-02	2	Not applicable	2	2012-01-28	NFI_NMI_OH	8	25	0.99	0.11	1.1	20.4	17.3	37.7	0.848039	5	0	16	4.2
5	47	4	2010-02-14	2	2011-10-03	2011-11-06	2	Not applicable	2	2012-03-05	NFI_NMI_OH	8	25	1.05	0.1	1.15	19.5	14.5	34	0.74359	85	0	14	4.3
5	48	4	2010-02-14	2	2011-12-20	2012-01-23	2	Not applicable	2	2012-05-21	NFI_NMI_OH	8	25	0.905	0.095	1	17.2	14.3	31.5	0.831395	0	0	15	3.8
5	50	4	2010-02-14	2	2011-12-20	2012-01-23	2	Not applicable	2	2012-05-20	NFI_NMI_OH	8	25	1.23	0.12	1.35	19	14	33	0.736842	60	0	14.8	3.9
5	51	4	2010-02-14	2	2011-12-20	2012-01-23	2	Not applicable	2	2012-05-21	NFI_NMI_OH	8	25	1.105	0.095	1.2	22	13.2	35.2	0.6	50	0	15.2	4.1
5	52	4	2010-02-14	2	2011-08-01	2011-09-04	2	Not applicable	2	2011-12-30	NFI_NMI_OH	8	25	1.165	0.085	1.25	21	14.2	35.2	0.67619	75	0	15	3.9
5	53	4	2010-02-14	2	2011-08-01	2011-09-04	2	Not applicable	2	2011-12-30	NFI_NMI_OH	8	25	0.9	0.1	1	18	15	33	0.833333	40	0	15	3.8
5	54	4	2010-02-14	2	2011-09-03	2011-10-07	2	Not applicable	2	2012-01-30	NFI_NMI_OH	8	25	0.895	0.105	1	18	14.7	32.7	0.816667	60	0	14.2	4.3
5	55	4	2010-02-14	2	2011-09-03	2011-10-07	2	Not applicable	2	2012-01-30	NFI_NMI_OH	8	25	0.85	0.1	0.95	17	15.2	32.2	0.894118	40	0	17.2	4.3
5	57	4	2010-02-14	2	2011-12-20	2012-01-23	2	Not applicable	2	2012-05-21	NFI_NMI_OH	8	25	0.96	0.09	1.05	21.4	15	36.4	0.700935	35	0	15.4	4
5	59	4	2010-02-14	2	2011-08-01	2011-09-04	2	Not applicable	2	2011-12-30	NFI_NMI_OH	8	25	1.1	0.1	1.2	21	10.5	31.5	0.5	35	0	14.8	3.9
5	60	4	2010-02-14	2	2011-12-20	2012-01-23	2	Not applicable	2	2012-05-20	NFI_NMI_OH	8	25	0.91	0.09	1	18.6	13.4	32	0.72043	0	0	15.4	3.9

## Sheet: Exp. 2 Cv. Sugarloaf
Data Experiment 2, cv. Sugarloaf
Plot number (within block)	Plant number (within plot)	Block num-ber	Assumed planting date	Main factor: Flowering induction practice	Date Flowering induction	Date Inflorescence emergence	Split factor: Maturity induction practice	Date Artificial Maturity induction	Split-Split factor: Harvesting practice	Date Harvest	Treatment combination	Treatment combination code	Percentage skin colour (%)	Infructescence weight (kg)	Crown weight (kg)	Fruit weight (kg)	Infructescence length (cm)	Crown length (cm)	Fruit length (cm)	Ratio crown: infructescence length	Percentage Translucent flesh (%)	Percentage Internal browning (%)	TSS (°Brix)	Juice pH
7	1	1	2010-07-15	1	2011-05-04	2011-06-07	1	2011-09-24	1	2011-10-01	AFI_AMI_FH	1	100	1	0.2	1.2	18	23	41	1.27778	50	0	14.4	4
7	2	1	2010-07-15	1	2011-05-04	2011-06-07	1	2011-09-24	1	2011-10-01	AFI_AMI_FH	1	100	0.75	0.25	1	13	26	39	2	60	0	14.6	3.8
7	3	1	2010-07-15	1	2011-05-04	2011-06-07	1	2011-09-24	1	2011-10-01	AFI_AMI_FH	1	100	1.14	0.26	1.4	16.5	27	43.5	1.63636	45	0	14	3.6
7	4	1	2010-07-15	1	2011-05-04	2011-06-07	1	2011-09-24	1	2011-10-01	AFI_AMI_FH	1	100	0.8	0.2	1	15	23.2	38.2	1.54667	35	0	14.6	3.6
7	5	1	2010-07-15	1	2011-05-04	2011-06-07	1	2011-09-24	1	2011-10-01	AFI_AMI_FH	1	100	1.11	0.24	1.35	16	24	40	1.5	80	0	14.2	3.6
7	6	1	2010-07-15	1	2011-05-04	2011-06-07	1	2011-09-24	1	2011-10-01	AFI_AMI_FH	1	100	0.58	0.22	0.8	13.5	23.5	37	1.74074	35	0	15.8	3.7
7	7	1	2010-07-15	1	2011-05-04	2011-06-07	1	2011-09-24	1	2011-10-01	AFI_AMI_FH	1	100	0.575	0.225	0.8	14	24.5	38.5	1.75	60	0	14.8	3.7
7	8	1	2010-07-15	1	2011-05-04	2011-06-07	1	2011-09-24	1	2011-10-01	AFI_AMI_FH	1	100	1.13	0.17	1.3	17.5	22.25	39.75	1.27143	35	0	14.2	3.5
7	9	1	2010-07-15	1	2011-05-04	2011-06-07	1	2011-09-24	1	2011-10-01	AFI_AMI_FH	1	100	1.17	0.18	1.35	20	20.2	40.2	1.01	50	0	15.2	3.7
7	10	1	2010-07-15	1	2011-05-04	2011-06-07	1	2011-09-24	1	2011-10-01	AFI_AMI_FH	1	100	0.985	0.215	1.2	17	21	38	1.23529	40	0	14	3.8
7	11	1	2010-07-15	1	2011-05-04	2011-06-07	1	2011-09-24	1	2011-10-01	AFI_AMI_FH	1	100	1.32	0.23	1.55	19.5	23.5	43	1.20513	35	0	13	3.7
7	12	1	2010-07-15	1	2011-05-04	2011-06-07	1	2011-09-24	1	2011-10-01	AFI_AMI_FH	1	100	0.715	0.185	0.9	14	21	35	1.5	40	0	14.4	3.8
7	13	1	2010-07-15	1	2011-05-04	2011-06-07	1	2011-09-24	1	2011-10-01	AFI_AMI_FH	1	100	0.95	0.25	1.2	15	25.2	40.2	1.68	60	0	15	3.6
7	14	1	2010-07-15	1	2011-05-04	2011-06-07	1	2011-09-24	1	2011-10-01	AFI_AMI_FH	1	100	0.6	0.2	0.8	13	23	36	1.76923	35	0	14	3.8
7	15	1	2010-07-15	1	2011-05-04	2011-06-07	1	2011-09-24	1	2011-10-01	AFI_AMI_FH	1	100	0.96	0.19	1.15	17	22	39	1.29412	35	0	15	3.5
7	16	1	2010-07-15	1	2011-05-04	2011-06-07	1	2011-09-24	1	2011-10-01	AFI_AMI_FH	1	100	0.85	0.15	1	14.5	25.5	40	1.75862	40	0	12.2	3.7
7	17	1	2010-07-15	1	2011-05-04	2011-06-07	1	2011-09-24	1	2011-10-01	AFI_AMI_FH	1	100	0.91	0.19	1.1	14.5	22	36.5	1.51724	20	0	14	3.3
7	18	1	2010-07-15	1	2011-05-04	2011-06-07	1	2011-09-24	1	2011-10-01	AFI_AMI_FH	1	100	0.86	0.19	1.05	14.5	22.5	37	1.55172	35	0	15	3.7
7	19	1	2010-07-15	1	2011-05-04	2011-06-07	1	2011-09-24	1	2011-10-01	AFI_AMI_FH	1	100	0.76	0.14	0.9	15.5	20	35.5	1.29032	25	0	13.4	3.6
7	20	1	2010-07-15	1	2011-05-04	2011-06-07	1	2011-09-24	1	2011-10-01	AFI_AMI_FH	1	100	0.56	0.19	0.75	11.5	22.5	34	1.95652	35	0	14.2	3.5
7	21	1	2010-07-15	1	2011-05-04	2011-06-07	1	2011-09-24	1	2011-10-01	AFI_AMI_FH	1	100	1.02	0.18	1.2	17	22	39	1.29412	45	0	13.8	3.7
7	22	1	2010-07-15	1	2011-05-04	2011-06-07	1	2011-09-24	1	2011-10-01	AFI_AMI_FH	1	100	0.65	0.2	0.85	13.5	24.5	38	1.81481	40	0	14.6	3.4
7	23	1	2010-07-15	1	2011-05-04	2011-06-07	1	2011-09-24	1	2011-10-01	AFI_AMI_FH	1	100	1.155	0.245	1.4	16	23.5	39.5	1.46875	80	0	14.6	3.7
7	24	1	2010-07-15	1	2011-05-04	2011-06-07	1	2011-09-24	1	2011-10-01	AFI_AMI_FH	1	100	1.54	0.21	1.75	19	25	44	1.31579	85	0	14.8	3.7
7	25	1	2010-07-15	1	2011-05-04	2011-06-07	1	2011-09-24	1	2011-10-01	AFI_AMI_FH	1	100	0.945	0.155	1.1	17	21	38	1.23529	40	0	14.2	3.7
7	26	1	2010-07-15	1	2011-05-04	2011-06-07	1	2011-09-24	1	2011-10-01	AFI_AMI_FH	1	100	0.945	0.205	1.15	15.5	24	39.5	1.54839	40	0	15.2	3.9
7	27	1	2010-07-15	1	2011-05-04	2011-06-07	1	2011-09-24	1	2011-10-01	AFI_AMI_FH	1	100	0.815	0.185	1	14.5	23	37.5	1.58621	40	0	15	3.6
7	28	1	2010-07-15	1	2011-05-04	2011-06-07	1	2011-09-24	1	2011-10-01	AFI_AMI_FH	1	100	1.03	0.17	1.2	18	22	40	1.22222	35	0	14.4	3.8
7	29	1	2010-07-15	1	2011-05-04	2011-06-07	1	2011-09-24	1	2011-10-01	AFI_AMI_FH	1	100	1.01	0.14	1.15	17.5	24	41.5	1.37143	40	0	14.4	3.6
7	30	1	2010-07-15	1	2011-05-04	2011-06-07	1	2011-09-24	1	2011-10-01	AFI_AMI_FH	1	100	0.9	0.15	1.05	15.5	19	34.5	1.22581	45	0	15	3.7
7	31	1	2010-07-15	1	2011-05-04	2011-06-07	1	2011-09-24	1	2011-10-01	AFI_AMI_FH	1	100	0.99	0.16	1.15	15	24	39	1.6	100	0	15.4	3.7
7	32	1	2010-07-15	1	2011-05-04	2011-06-07	1	2011-09-24	1	2011-10-01	AFI_AMI_FH	1	100	1.055	0.145	1.2	17	19.5	36.5	1.14706	55	0	15	3.6
7	33	1	2010-07-15	1	2011-05-04	2011-06-07	1	2011-09-24	1	2011-10-01	AFI_AMI_FH	1	100	0.95	0.15	1.1	16	20	36	1.25	45	0	14.2	3.6
7	34	1	2010-07-15	1	2011-05-04	2011-06-07	1	2011-09-24	1	2011-10-01	AFI_AMI_FH	1	100	0.79	0.16	0.95	14.5	20.2	34.7	1.3931	35	0	13.4	3.9
7	35	1	2010-07-15	1	2011-05-04	2011-06-07	1	2011-09-24	1	2011-10-01	AFI_AMI_FH	1	100	0.75	0.15	0.9	13	22	35	1.69231	40	0	14.4	3.7
7	36	1	2010-07-15	1	2011-05-04	2011-06-07	1	2011-09-24	1	2011-10-01	AFI_AMI_FH	1	100	0.355	0.145	0.5	9	24	33	2.66667	37	0	13.4	3.7
7	37	1	2010-07-15	1	2011-05-04	2011-06-07	1	2011-09-24	1	2011-10-01	AFI_AMI_FH	1	100	0.39	0.16	0.55	9	25	34	2.77778	45	0	13	3.6
7	38	1	2010-07-15	1	2011-05-04	2011-06-07	1	2011-09-24	1	2011-10-01	AFI_AMI_FH	1	100	0.52	0.23	0.75	11	28	39	2.54545	25	0	14	3.5
7	39	1	2010-07-15	1	2011-05-04	2011-06-07	1	2011-09-24	1	2011-10-01	AFI_AMI_FH	1	100	1.005	0.195	1.2	15.6	22	37.6	1.41026	37	0	14.8	3.5
7	40	1	2010-07-15	1	2011-05-04	2011-06-07	1	2011-09-24	1	2011-10-01	AFI_AMI_FH	1	100	0.84	0.16	1	15	21.8	36.8	1.45333	34	0	14.6	3.7
7	41	1	2010-07-15	1	2011-05-04	2011-06-07	1	2011-09-24	1	2011-10-01	AFI_AMI_FH	1	100	0.91	0.19	1.1	15	23	38	1.53333	37	0	15	3.7
7	42	1	2010-07-15	1	2011-05-04	2011-06-07	1	2011-09-24	1	2011-10-01	AFI_AMI_FH	1	100	0.54	0.16	0.7	13	18.5	31.5	1.42308	50	0	13.2	3.2
7	43	1	2010-07-15	1	2011-05-04	2011-06-07	1	2011-09-24	1	2011-10-01	AFI_AMI_FH	1	100	1.2	0.2	1.4	17.5	21.5	39	1.22857	45	0	14.2	3.6
7	44	1	2010-07-15	1	2011-05-04	2011-06-07	1	2011-09-24	1	2011-10-01	AFI_AMI_FH	1	100	1.01	0.19	1.2	16.6	23	39.6	1.38554	70	0	15.2	3.8
7	45	1	2010-07-15	1	2011-05-04	2011-06-07	1	2011-09-24	1	2011-10-01	AFI_AMI_FH	1	100	1.09	0.16	1.25	18	20.2	38.2	1.12222	60	0	14.6	3.6
7	46	1	2010-07-15	1	2011-05-04	2011-06-07	1	2011-09-24	1	2011-10-01	AFI_AMI_FH	1	100	0.38	0.12	0.5	9.5	23.5	33	2.47368	35	0	13.4	3.7
7	47	1	2010-07-15	1	2011-05-04	2011-06-07	1	2011-09-24	1	2011-10-01	AFI_AMI_FH	1	100	0.72	0.13	0.85	13.5	19	32.5	1.40741	50	0	15.8	3.6
7	48	1	2010-07-15	1	2011-05-04	2011-06-07	1	2011-09-24	1	2011-10-01	AFI_AMI_FH	1	100	0.655	0.195	0.85	13	24	37	1.84615	35	0	14.8	3.4
7	49	1	2010-07-15	1	2011-05-04	2011-06-07	1	2011-09-24	1	2011-10-01	AFI_AMI_FH	1	100	0.65	0.2	0.85	13	22.5	35.5	1.73077	35	0	14	3.6
7	50	1	2010-07-15	1	2011-05-04	2011-06-07	1	2011-09-24	1	2011-10-01	AFI_AMI_FH	1	100	0.4	0.15	0.55	10.5	21	31.5	2	35	0	13.6	3.7
7	51	1	2010-07-15	1	2011-05-04	2011-06-07	1	2011-09-24	1	2011-10-01	AFI_AMI_FH	1	100	0.91	0.19	1.1	15.2	23	38.2	1.51316	35	0	14.6	3.9
7	52	1	2010-07-15	1	2011-05-04	2011-06-07	1	2011-09-24	1	2011-10-01	AFI_AMI_FH	1	100	0.36	0.14	0.5	10	20	30	2	35	0	15.8	3.4
7	53	1	2010-07-15	1	2011-05-04	2011-06-07	1	2011-09-24	1	2011-10-01	AFI_AMI_FH	1	100	0.88	0.12	1	15	18	33	1.2	35	0	13.8	3.6
7	54	1	2010-07-15	1	2011-05-04	2011-06-07	1	2011-09-24	1	2011-10-01	AFI_AMI_FH	1	100	1.05	0.2	1.25	17	23.5	40.5	1.38235	50	0	14.8	3.8
7	55	1	2010-07-15	1	2011-05-04	2011-06-07	1	2011-09-24	1	2011-10-01	AFI_AMI_FH	1	100	0.55	0.15	0.7	11.5	19.5	31	1.69565	37	0	14	3.9
7	56	1	2010-07-15	1	2011-05-04	2011-06-07	1	2011-09-24	1	2011-10-01	AFI_AMI_FH	1	100	0.79	0.16	0.95	15	20	35	1.33333	35	0	14.4	3.8
7	57	1	2010-07-15	1	2011-05-04	2011-06-07	1	2011-09-24	1	2011-10-01	AFI_AMI_FH	1	100	0.67	0.13	0.8	12.5	24.5	37	1.96	35	0	13.2	3.6
7	58	1	2010-07-15	1	2011-05-04	2011-06-07	1	2011-09-24	1	2011-10-01	AFI_AMI_FH	1	100	1.05	0.15	1.2	17.5	17.6	35.1	1.00571	37	0	14	3.8
7	59	1	2010-07-15	1	2011-05-04	2011-06-07	1	2011-09-24	1	2011-10-01	AFI_AMI_FH	1	100	0.75	0.15	0.9	14.5	17.4	31.9	1.2	60	0	13.8	3.8
7	60	1	2010-07-15	1	2011-05-04	2011-06-07	1	2011-09-24	1	2011-10-01	AFI_AMI_FH	1	100	0.86	0.19	1.05	16	22	38	1.375	35	0	15	3.6
2	1	2	2010-07-15	1	2011-05-04	2011-06-07	1	2011-09-24	1	2011-10-01	AFI_AMI_FH	1	100	0.82	0.18	1	13	20.4	33.4	1.56923	35	0	17	3.9
2	2	2	2010-07-15	1	2011-05-04	2011-06-07	1	2011-09-24	1	2011-10-01	AFI_AMI_FH	1	100	0.95	0.2	1.15	16	21	37	1.3125	45	0	15	3.7
2	3	2	2010-07-15	1	2011-05-04	2011-06-07	1	2011-09-24	1	2011-10-01	AFI_AMI_FH	1	100	1.42	0.18	1.6	18	19.2	37.2	1.06667	50	0	13	3.8
2	4	2	2010-07-15	1	2011-05-04	2011-06-07	1	2011-09-24	1	2011-10-01	AFI_AMI_FH	1	100	1.52	0.18	1.7	19	24	43	1.26316	50	0	15	3.9
2	5	2	2010-07-15	1	2011-05-04	2011-06-07	1	2011-09-24	1	2011-10-01	AFI_AMI_FH	1	100	1.155	0.195	1.35	16.2	21	37.2	1.2963	70	0	16	3.9
2	6	2	2010-07-15	1	2011-05-04	2011-06-07	1	2011-09-24	1	2011-10-01	AFI_AMI_FH	1	100	0.8	0.2	1	14.5	22.5	37	1.55172	40	0	15	3.7
2	7	2	2010-07-15	1	2011-05-04	2011-06-07	1	2011-09-24	1	2011-10-01	AFI_AMI_FH	1	100	1.29	0.21	1.5	18.5	23	41.5	1.24324	45	0	14.2	3.7
2	8	2	2010-07-15	1	2011-05-04	2011-06-07	1	2011-09-24	1	2011-10-01	AFI_AMI_FH	1	100	0.82	0.18	1	15	20.5	35.5	1.36667	45	0	15.8	3.8
2	9	2	2010-07-15	1	2011-05-04	2011-06-07	1	2011-09-24	1	2011-10-01	AFI_AMI_FH	1	100	0.875	0.175	1.05	16	19.5	35.5	1.21875	45	0	15.2	3.7
2	10	2	2010-07-15	1	2011-05-04	2011-06-07	1	2011-09-24	1	2011-10-01	AFI_AMI_FH	1	100	1.005	0.195	1.2	16	22	38	1.375	45	0	14.8	3.8
2	11	2	2010-07-15	1	2011-05-04	2011-06-07	1	2011-09-24	1	2011-10-01	AFI_AMI_FH	1	100	0.875	0.125	1	15	21.2	36.2	1.41333	55	0	14.2	3.7
2	12	2	2010-07-15	1	2011-05-04	2011-06-07	1	2011-09-24	1	2011-10-01	AFI_AMI_FH	1	100	1.365	0.135	1.5	16	22	38	1.375	35	0	15.4	3.9
2	13	2	2010-07-15	1	2011-05-04	2011-06-07	1	2011-09-24	1	2011-10-01	AFI_AMI_FH	1	100	0.745	0.205	0.95	13	22.5	35.5	1.73077	50	0	15.4	3.8
2	14	2	2010-07-15	1	2011-05-04	2011-06-07	1	2011-09-24	1	2011-10-01	AFI_AMI_FH	1	100	0.5	0.2	0.7	10.5	23	33.5	2.19048	45	0	15	3.7
2	15	2	2010-07-15	1	2011-05-04	2011-06-07	1	2011-09-24	1	2011-10-01	AFI_AMI_FH	1	100	0.88	0.22	1.1	13.5	24	37.5	1.77778	45	0	15.6	3.8
2	16	2	2010-07-15	1	2011-05-04	2011-06-07	1	2011-09-24	1	2011-10-01	AFI_AMI_FH	1	100	1.35	0.2	1.55	18.5	23.2	41.7	1.25405	70	0	15	3.8
2	17	2	2010-07-15	1	2011-05-04	2011-06-07	1	2011-09-24	1	2011-10-01	AFI_AMI_FH	1	100	1.06	0.24	1.3	15.5	24.5	40	1.58065	70	0	15.4	3.7
2	18	2	2010-07-15	1	2011-05-04	2011-06-07	1	2011-09-24	1	2011-10-01	AFI_AMI_FH	1	100	0.59	0.16	0.75	12	21	33	1.75	40	0	15.2	3.7
2	19	2	2010-07-15	1	2011-05-04	2011-06-07	1	2011-09-24	1	2011-10-01	AFI_AMI_FH	1	100	1.09	0.21	1.3	15.5	23	38.5	1.48387	50	0	15	3.9
2	20	2	2010-07-15	1	2011-05-04	2011-06-07	1	2011-09-24	1	2011-10-01	AFI_AMI_FH	1	100	0.93	0.22	1.15	14.5	23.5	38	1.62069	50	0	16.4	3.7
2	21	2	2010-07-15	1	2011-05-04	2011-06-07	1	2011-09-24	1	2011-10-01	AFI_AMI_FH	1	100	0.69	0.16	0.85	13	27	40	2.07692	35	0	15.2	3.8
2	22	2	2010-07-15	1	2011-05-04	2011-06-07	1	2011-09-24	1	2011-10-01	AFI_AMI_FH	1	100	1.02	0.18	1.2	14.5	20.5	35	1.41379	45	0	15.2	3.9
2	23	2	2010-07-15	1	2011-05-04	2011-06-07	1	2011-09-24	1	2011-10-01	AFI_AMI_FH	1	100	0.96	0.24	1.2	14	24	38	1.71429	60	0	15.8	3.7
2	24	2	2010-07-15	1	2011-05-04	2011-06-07	1	2011-09-24	1	2011-10-01	AFI_AMI_FH	1	100	0.65	0.2	0.85	11.5	23	34.5	2	40	0	15.4	3.7
2	25	2	2010-07-15	1	2011-05-04	2011-06-07	1	2011-09-24	1	2011-10-01	AFI_AMI_FH	1	100	1.35	0.2	1.55	18	24	42	1.33333	70	0	15	3.8
2	26	2	2010-07-15	1	2011-05-04	2011-06-07	1	2011-09-24	1	2011-10-01	AFI_AMI_FH	1	100	0.74	0.16	0.9	14	18.5	32.5	1.32143	35	0	15	3.7
2	27	2	2010-07-15	1	2011-05-04	2011-06-07	1	2011-09-24	1	2011-10-01	AFI_AMI_FH	1	100	1.3	0.2	1.5	15	22	37	1.46667	40	0	14.2	3.8
2	28	2	2010-07-15	1	2011-05-04	2011-06-07	1	2011-09-24	1	2011-10-01	AFI_AMI_FH	1	100	1.5	0.2	1.7	19.3	22	41.3	1.1399	60	0	14.4	3.6
2	29	2	2010-07-15	1	2011-05-04	2011-06-07	1	2011-09-24	1	2011-10-01	AFI_AMI_FH	1	100	0.725	0.175	0.9	12.2	20.3	32.5	1.66393	45	0	16.2	3.6
2	30	2	2010-07-15	1	2011-05-04	2011-06-07	1	2011-09-24	1	2011-10-01	AFI_AMI_FH	1	100	0.76	0.19	0.95	13.5	23.5	37	1.74074	35	0	16.2	3.7
2	31	2	2010-07-15	1	2011-05-04	2011-06-07	1	2011-09-24	1	2011-10-01	AFI_AMI_FH	1	100	0.92	0.18	1.1	15.5	23	38.5	1.48387	45	0	16.6	3.7
2	32	2	2010-07-15	1	2011-05-04	2011-06-07	1	2011-09-24	1	2011-10-01	AFI_AMI_FH	1	100	0.775	0.175	0.95	12.4	22.5	34.9	1.81452	40	0	15.2	3.7
2	33	2	2010-07-15	1	2011-05-04	2011-06-07	1	2011-09-24	1	2011-10-01	AFI_AMI_FH	1	100	0.76	0.19	0.95	13.8	23	36.8	1.66667	35	0	14.8	3.7
2	34	2	2010-07-15	1	2011-05-04	2011-06-07	1	2011-09-24	1	2011-10-01	AFI_AMI_FH	1	100	0.72	0.18	0.9	13.8	21	34.8	1.52174	35	0	15.2	3.7
2	35	2	2010-07-15	1	2011-05-04	2011-06-07	1	2011-09-24	1	2011-10-01	AFI_AMI_FH	1	100	0.725	0.175	0.9	12	22.8	34.8	1.9	40	0	15.8	3.6
2	36	2	2010-07-15	1	2011-05-04	2011-06-07	1	2011-09-24	1	2011-10-01	AFI_AMI_FH	1	100	0.59	0.16	0.75	13	23	36	1.76923	37	0	14.8	3.6
2	37	2	2010-07-15	1	2011-05-04	2011-06-07	1	2011-09-24	1	2011-10-01	AFI_AMI_FH	1	100	0.72	0.18	0.9	14.5	20.5	35	1.41379	40	0	14.4	3.7
2	38	2	2010-07-15	1	2011-05-04	2011-06-07	1	2011-09-24	1	2011-10-01	AFI_AMI_FH	1	100	1.05	0.2	1.25	18	21.7	39.7	1.20556	70	0	14.8	3.7
2	39	2	2010-07-15	1	2011-05-04	2011-06-07	1	2011-09-24	1	2011-10-01	AFI_AMI_FH	1	100	0.645	0.155	0.8	10.6	21	31.6	1.98113	40	0	14.6	3.6
2	40	2	2010-07-15	1	2011-05-04	2011-06-07	1	2011-09-24	1	2011-10-01	AFI_AMI_FH	1	100	1.045	0.105	1.15	16	22	38	1.375	55	0	14	3.7
2	41	2	2010-07-15	1	2011-05-04	2011-06-07	1	2011-09-24	1	2011-10-01	AFI_AMI_FH	1	100	0.73	0.17	0.9	11.8	21.7	33.5	1.83898	40	0	15	3.9
2	42	2	2010-07-15	1	2011-05-04	2011-06-07	1	2011-09-24	1	2011-10-01	AFI_AMI_FH	1	100	0.95	0.2	1.15	15	22.2	37.2	1.48	55	0	14.8	3.5
2	43	2	2010-07-15	1	2011-05-04	2011-06-07	1	2011-09-24	1	2011-10-01	AFI_AMI_FH	1	100	1.21	0.19	1.4	18	25	43	1.38889	55	0	15	3.7
2	44	2	2010-07-15	1	2011-05-04	2011-06-07	1	2011-09-24	1	2011-10-01	AFI_AMI_FH	1	100	0.935	0.165	1.1	15.2	23.3	38.5	1.53289	70	0	16.4	3.7
2	45	2	2010-07-15	1	2011-05-04	2011-06-07	1	2011-09-24	1	2011-10-01	AFI_AMI_FH	1	100	1.415	0.235	1.65	18	23.2	41.2	1.28889	60	0	15.4	3.9
2	46	2	2010-07-15	1	2011-05-04	2011-06-07	1	2011-09-24	1	2011-10-01	AFI_AMI_FH	1	100	0.925	0.175	1.1	15.5	21	36.5	1.35484	45	0	15.2	3.6
2	47	2	2010-07-15	1	2011-05-04	2011-06-07	1	2011-09-24	1	2011-10-01	AFI_AMI_FH	1	100	1.165	0.185	1.35	17	22	39	1.29412	50	0	15.2	3.7
2	48	2	2010-07-15	1	2011-05-04	2011-06-07	1	2011-09-24	1	2011-10-01	AFI_AMI_FH	1	100	1.305	0.195	1.5	19	23	42	1.21053	60	0	14.4	3.7
2	49	2	2010-07-15	1	2011-05-04	2011-06-07	1	2011-09-24	1	2011-10-01	AFI_AMI_FH	1	100	0.595	0.205	0.8	11.5	23.6	35.1	2.05217	35	0	16.2	3.7
2	50	2	2010-07-15	1	2011-05-04	2011-06-07	1	2011-09-24	1	2011-10-01	AFI_AMI_FH	1	100	1.265	0.235	1.5	17.5	24.8	42.3	1.41714	60	0	15.2	3.7
2	51	2	2010-07-15	1	2011-05-04	2011-06-07	1	2011-09-24	1	2011-10-01	AFI_AMI_FH	1	100	0.615	0.185	0.8	13	22	35	1.69231	35	0	15.5	3.6
2	52	2	2010-07-15	1	2011-05-04	2011-06-07	1	2011-09-24	1	2011-10-01	AFI_AMI_FH	1	100	0.99	0.21	1.2	12.6	25.3	37.9	2.00794	60	0	15.6	3.7
2	53	2	2010-07-15	1	2011-05-04	2011-06-07	1	2011-09-24	1	2011-10-01	AFI_AMI_FH	1	100	0.475	0.225	0.7	11	23	34	2.09091	40	0	15	3.7
2	54	2	2010-07-15	1	2011-05-04	2011-06-07	1	2011-09-24	1	2011-10-01	AFI_AMI_FH	1	100	0.735	0.165	0.9	12	24	36	2	40	0	16.2	3.6
2	55	2	2010-07-15	1	2011-05-04	2011-06-07	1	2011-09-24	1	2011-10-01	AFI_AMI_FH	1	100	1.27	0.18	1.45	19.5	21	40.5	1.07692	50	0	15.8	3.7
2	56	2	2010-07-15	1	2011-05-04	2011-06-07	1	2011-09-24	1	2011-10-01	AFI_AMI_FH	1	100	0.985	0.165	1.15	15	20.2	35.2	1.34667	60	0	15.8	3.7
2	57	2	2010-07-15	1	2011-05-04	2011-06-07	1	2011-09-24	1	2011-10-01	AFI_AMI_FH	1	100	0.75	0.15	0.9	14	21	35	1.5	40	0	16	3.7
2	58	2	2010-07-15	1	2011-05-04	2011-06-07	1	2011-09-24	1	2011-10-01	AFI_AMI_FH	1	100	0.625	0.175	0.8	13	21	34	1.61538	45	0	15	3.8
2	59	2	2010-07-15	1	2011-05-04	2011-06-07	1	2011-09-24	1	2011-10-01	AFI_AMI_FH	1	100	0.7	0.2	0.9	13	23.5	36.5	1.80769	40	0	14.8	3.8
2	60	2	2010-07-15	1	2011-05-04	2011-06-07	1	2011-09-24	1	2011-10-01	AFI_AMI_FH	1	100	0.96	0.19	1.15	15	22	37	1.46667	50	0	16	3.7
7	1	3	2010-07-15	1	2011-05-04	2011-06-07	1	2011-09-24	1	2011-10-02	AFI_AMI_FH	1	100	0.96	0.19	1.15	17	22.5	39.5	1.32353	35	0	14.8	3.5
7	2	3	2010-07-15	1	2011-05-04	2011-06-07	1	2011-09-24	1	2011-10-02	AFI_AMI_FH	1	100	0.9	0.2	1.1	15.5	25	40.5	1.6129	35	0	14.6	3.3
7	3	3	2010-07-15	1	2011-05-04	2011-06-07	1	2011-09-24	1	2011-10-02	AFI_AMI_FH	1	100	0.865	0.185	1.05	16	23	39	1.4375	35	0	14	3.4
7	4	3	2010-07-15	1	2011-05-04	2011-06-07	1	2011-09-24	1	2011-10-02	AFI_AMI_FH	1	100	0.66	0.19	0.85	13	22	35	1.69231	37	0	15.2	3.5
7	5	3	2010-07-15	1	2011-05-04	2011-06-07	1	2011-09-24	1	2011-10-02	AFI_AMI_FH	1	100	0.95	0.2	1.15	15.5	23.5	39	1.51613	50	0	14.4	3.7
7	6	3	2010-07-15	1	2011-05-04	2011-06-07	1	2011-09-24	1	2011-10-02	AFI_AMI_FH	1	100	0.325	0.125	0.45	10	23	33	2.3	35	0	12.4	3.4
7	7	3	2010-07-15	1	2011-05-04	2011-06-07	1	2011-09-24	1	2011-10-02	AFI_AMI_FH	1	100	0.49	0.11	0.6	11	19.5	30.5	1.77273	35	0	13	3.3
7	8	3	2010-07-15	1	2011-05-04	2011-06-07	1	2011-09-24	1	2011-10-02	AFI_AMI_FH	1	100	1.05	0.15	1.2	17.3	23	40.3	1.32948	40	0	14.2	3.8
7	9	3	2010-07-15	1	2011-05-04	2011-06-07	1	2011-09-24	1	2011-10-02	AFI_AMI_FH	1	100	0.79	0.21	1	14.2	26	40.2	1.83099	40	0	11.8	3.4
7	10	3	2010-07-15	1	2011-05-04	2011-06-07	1	2011-09-24	1	2011-10-02	AFI_AMI_FH	1	100	0.61	0.19	0.8	14	25.5	39.5	1.82143	40	0	12.8	3.6
7	11	3	2010-07-15	1	2011-05-04	2011-06-07	1	2011-09-24	1	2011-10-02	AFI_AMI_FH	1	100	1.175	0.225	1.4	17.5	25	42.5	1.42857	45	0	14	3.4
7	12	3	2010-07-15	1	2011-05-04	2011-06-07	1	2011-09-24	1	2011-10-02	AFI_AMI_FH	1	100	0.57	0.18	0.75	14	23	37	1.64286	40	0	11.8	3.3
7	13	3	2010-07-15	1	2011-05-04	2011-06-07	1	2011-09-24	1	2011-10-02	AFI_AMI_FH	1	100	1.04	0.16	1.2	18.5	19	37.5	1.02703	35	0	14.2	3.8
7	14	3	2010-07-15	1	2011-05-04	2011-06-07	1	2011-09-24	1	2011-10-02	AFI_AMI_FH	1	100	1.41	0.14	1.55	24.3	23	47.3	0.946502	40	0	14.8	3.7
7	15	3	2010-07-15	1	2011-05-04	2011-06-07	1	2011-09-24	1	2011-10-02	AFI_AMI_FH	1	100	0.6	0.15	0.75	13.2	23	36.2	1.74242	45	0	12	3.2
7	16	3	2010-07-15	1	2011-05-04	2011-06-07	1	2011-09-24	1	2011-10-02	AFI_AMI_FH	1	100	1.33	0.22	1.55	20	23	43	1.15	45	0	14	3.3
7	17	3	2010-07-15	1	2011-05-04	2011-06-07	1	2011-09-24	1	2011-10-02	AFI_AMI_FH	1	100	0.77	0.18	0.95	14.5	25	39.5	1.72414	40	0	14.2	3.3
7	18	3	2010-07-15	1	2011-05-04	2011-06-07	1	2011-09-24	1	2011-10-02	AFI_AMI_FH	1	100	1.12	0.23	1.35	17	24	41	1.41176	60	0	15	3.5
7	19	3	2010-07-15	1	2011-05-04	2011-06-07	1	2011-09-24	1	2011-10-02	AFI_AMI_FH	1	100	0.98	0.22	1.2	16	23	39	1.4375	45	0	13.8	3.3
7	20	3	2010-07-15	1	2011-05-04	2011-06-07	1	2011-09-24	1	2011-10-02	AFI_AMI_FH	1	100	1.67	0.18	1.85	22	21	43	0.954545	45	0	14.4	3.8
7	21	3	2010-07-15	1	2011-05-04	2011-06-07	1	2011-09-24	1	2011-10-02	AFI_AMI_FH	1	100	0.86	0.19	1.05	16	23	39	1.4375	45	0	13.4	3.2
7	22	3	2010-07-15	1	2011-05-04	2011-06-07	1	2011-09-24	1	2011-10-02	AFI_AMI_FH	1	100	1.86	0.19	2.05	25	21	46	0.84	40	0	14	3.7
7	23	3	2010-07-15	1	2011-05-04	2011-06-07	1	2011-09-24	1	2011-10-02	AFI_AMI_FH	1	100	0.98	0.17	1.15	17	22	39	1.29412	37	0	15	3.7
7	24	3	2010-07-15	1	2011-05-04	2011-06-07	1	2011-09-24	1	2011-10-02	AFI_AMI_FH	1	100	0.93	0.17	1.1	16.5	20	36.5	1.21212	35	0	13.4	3
7	25	3	2010-07-15	1	2011-05-04	2011-06-07	1	2011-09-24	1	2011-10-02	AFI_AMI_FH	1	100	0.87	0.18	1.05	15.5	21.2	36.7	1.36774	40	0	15.2	3.3
7	26	3	2010-07-15	1	2011-05-04	2011-06-07	1	2011-09-24	1	2011-10-02	AFI_AMI_FH	1	100	0.815	0.185	1	15	24.5	39.5	1.63333	40	0	13.2	3.6
7	27	3	2010-07-15	1	2011-05-04	2011-06-07	1	2011-09-24	1	2011-10-02	AFI_AMI_FH	1	100	0.79	0.16	0.95	16	21	37	1.3125	45	0	13.8	3.6
7	28	3	2010-07-15	1	2011-05-04	2011-06-07	1	2011-09-24	1	2011-10-02	AFI_AMI_FH	1	100	1.58	0.22	1.8	21	23	44	1.09524	90	0	14.2	3.7
7	29	3	2010-07-15	1	2011-05-04	2011-06-07	1	2011-09-24	1	2011-10-02	AFI_AMI_FH	1	100	0.92	0.18	1.1	17.5	21.5	39	1.22857	40	0	13.6	3.2
7	30	3	2010-07-15	1	2011-05-04	2011-06-07	1	2011-09-24	1	2011-10-02	AFI_AMI_FH	1	100	0.82	0.18	1	15	20	35	1.33333	45	0	13.6	3.3
7	31	3	2010-07-15	1	2011-05-04	2011-06-07	1	2011-09-24	1	2011-10-02	AFI_AMI_FH	1	100	1.04	0.21	1.25	16	24	40	1.5	60	0	16	4
7	32	3	2010-07-15	1	2011-05-04	2011-06-07	1	2011-09-24	1	2011-10-02	AFI_AMI_FH	1	100	0.595	0.205	0.8	13	24	37	1.84615	40	0	14.8	3.4
7	33	3	2010-07-15	1	2011-05-04	2011-06-07	1	2011-09-24	1	2011-10-02	AFI_AMI_FH	1	100	0.58	0.22	0.8	12	24	36	2	40	0	14.6	3.2
7	34	3	2010-07-15	1	2011-05-04	2011-06-07	1	2011-09-24	1	2011-10-02	AFI_AMI_FH	1	100	0.86	0.19	1.05	15.5	21	36.5	1.35484	40	0	14.8	3.3
7	35	3	2010-07-15	1	2011-05-04	2011-06-07	1	2011-09-24	1	2011-10-02	AFI_AMI_FH	1	100	1.2	0.2	1.4	17	23	40	1.35294	40	0	14	3.2
7	36	3	2010-07-15	1	2011-05-04	2011-06-07	1	2011-09-24	1	2011-10-02	AFI_AMI_FH	1	100	0.92	0.18	1.1	16	20	36	1.25	40	0	15	3.8
7	37	3	2010-07-15	1	2011-05-04	2011-06-07	1	2011-09-24	1	2011-10-02	AFI_AMI_FH	1	100	1.39	0.21	1.6	21.5	22.5	44	1.04651	40	0	13.6	3.7
7	38	3	2010-07-15	1	2011-05-04	2011-06-07	1	2011-09-24	1	2011-10-02	AFI_AMI_FH	1	100	0.635	0.165	0.8	13	25	38	1.92308	40	0	13.2	3.3
7	39	3	2010-07-15	1	2011-05-04	2011-06-07	1	2011-09-24	1	2011-10-02	AFI_AMI_FH	1	100	0.87	0.23	1.1	15	25	40	1.66667	45	0	13.6	3.3
7	40	3	2010-07-15	1	2011-05-04	2011-06-07	1	2011-09-24	1	2011-10-02	AFI_AMI_FH	1	100	0.6	0.2	0.8	13	22	35	1.69231	40	0	12.6	3.3
7	41	3	2010-07-15	1	2011-05-04	2011-06-07	1	2011-09-24	1	2011-10-02	AFI_AMI_FH	1	100	0.87	0.18	1.05	15	21	36	1.4	40	0	13.4	3.3
7	42	3	2010-07-15	1	2011-05-04	2011-06-07	1	2011-09-24	1	2011-10-02	AFI_AMI_FH	1	100	0.38	0.17	0.55	10	23	33	2.3	40	0	13.2	3.3
7	43	3	2010-07-15	1	2011-05-04	2011-06-07	1	2011-09-24	1	2011-10-02	AFI_AMI_FH	1	100	0.45	0.15	0.6	11.5	21	32.5	1.82609	35	0	12.6	3.2
7	44	3	2010-07-15	1	2011-05-04	2011-06-07	1	2011-09-24	1	2011-10-02	AFI_AMI_FH	1	100	0.96	0.19	1.15	16	21.2	37.2	1.325	40	0	15.6	3.9
7	45	3	2010-07-15	1	2011-05-04	2011-06-07	1	2011-09-24	1	2011-10-02	AFI_AMI_FH	1	100	1.23	0.22	1.45	19	22.5	41.5	1.18421	45	0	13.8	3.6
7	46	3	2010-07-15	1	2011-05-04	2011-06-07	1	2011-09-24	1	2011-10-02	AFI_AMI_FH	1	100	0.36	0.14	0.5	9	22.5	31.5	2.5	40	0	13.4	3.4
7	47	3	2010-07-15	1	2011-05-04	2011-06-07	1	2011-09-24	1	2011-10-02	AFI_AMI_FH	1	100	0.55	0.15	0.7	11	19	30	1.72727	40	0	13.4	3.2
7	48	3	2010-07-15	1	2011-05-04	2011-06-07	1	2011-09-24	1	2011-10-02	AFI_AMI_FH	1	100	0.545	0.155	0.7	13	21	34	1.61538	37	0	14.6	3.5
7	49	3	2010-07-15	1	2011-05-04	2011-06-07	1	2011-09-24	1	2011-10-02	AFI_AMI_FH	1	100	0.81	0.24	1.05	14.5	25	39.5	1.72414	45	0	13.8	3.2
7	50	3	2010-07-15	1	2011-05-04	2011-06-07	1	2011-09-24	1	2011-10-02	AFI_AMI_FH	1	100	1.115	0.185	1.3	19	22	41	1.15789	40	0	13.2	3.7
7	51	3	2010-07-15	1	2011-05-04	2011-06-07	1	2011-09-24	1	2011-10-02	AFI_AMI_FH	1	100	1.04	0.16	1.2	19	23	42	1.21053	40	0	14	3.8
7	52	3	2010-07-15	1	2011-05-04	2011-06-07	1	2011-09-24	1	2011-10-02	AFI_AMI_FH	1	100	1.7	0.15	1.85	23.2	21	44.2	0.905172	40	0	13.2	3.7
7	53	3	2010-07-15	1	2011-05-04	2011-06-07	1	2011-09-24	1	2011-10-02	AFI_AMI_FH	1	100	0.98	0.22	1.2	16	23	39	1.4375	40	0	14	3.8
7	54	3	2010-07-15	1	2011-05-04	2011-06-07	1	2011-09-24	1	2011-10-02	AFI_AMI_FH	1	100	0.615	0.185	0.8	13.5	23.2	36.7	1.71852	40	0	13.6	3.7
7	55	3	2010-07-15	1	2011-05-04	2011-06-07	1	2011-09-24	1	2011-10-02	AFI_AMI_FH	1	100	0.59	0.16	0.75	13.5	24	37.5	1.77778	40	0	14.2	3.7
7	56	3	2010-07-15	1	2011-05-04	2011-06-07	1	2011-09-24	1	2011-10-02	AFI_AMI_FH	1	100	1.04	0.21	1.25	18	22	40	1.22222	40	0	14	3.8
7	57	3	2010-07-15	1	2011-05-04	2011-06-07	1	2011-09-24	1	2011-10-02	AFI_AMI_FH	1	100	1.02	0.23	1.25	17	23.2	40.2	1.36471	40	0	14.4	3.6
7	58	3	2010-07-15	1	2011-05-04	2011-06-07	1	2011-09-24	1	2011-10-02	AFI_AMI_FH	1	100	0.67	0.18	0.85	13.5	24	37.5	1.77778	40	0	11.8	3.7
7	59	3	2010-07-15	1	2011-05-04	2011-06-07	1	2011-09-24	1	2011-10-02	AFI_AMI_FH	1	100	0.745	0.205	0.95	14	25	39	1.78571	40	0	13.4	3.6
7	60	3	2010-07-15	1	2011-05-04	2011-06-07	1	2011-09-24	1	2011-10-02	AFI_AMI_FH	1	100	0.39	0.16	0.55	11.5	21	32.5	1.82609	40	0	13.4	3.4
1	1	4	2010-07-15	1	2011-05-04	2011-06-07	1	2011-09-24	1	2011-10-02	AFI_AMI_FH	1	100	0.74	0.2	0.94	13.5	25.7	39.2	1.9037	45	0	14.6	3.7
1	2	4	2010-07-15	1	2011-05-04	2011-06-07	1	2011-09-24	1	2011-10-02	AFI_AMI_FH	1	100	0.93	0.16	1.09	17	23	40	1.35294	40	0	13	3.8
1	3	4	2010-07-15	1	2011-05-04	2011-06-07	1	2011-09-24	1	2011-10-02	AFI_AMI_FH	1	100	1.095	0.175	1.27	17.5	20.6	38.1	1.17714	45	0	14	3.8
1	4	4	2010-07-15	1	2011-05-04	2011-06-07	1	2011-09-24	1	2011-10-02	AFI_AMI_FH	1	100	0.885	0.225	1.11	13.5	27.7	41.2	2.05185	45	0	15.8	3.7
1	5	4	2010-07-15	1	2011-05-04	2011-06-07	1	2011-09-24	1	2011-10-02	AFI_AMI_FH	1	100	0.72	0.22	0.94	13	26	39	2	50	0	15	3.7
1	6	4	2010-07-15	1	2011-05-04	2011-06-07	1	2011-09-24	1	2011-10-02	AFI_AMI_FH	1	100	0.63	0.21	0.84	12	26	38	2.16667	45	0	14	3.9
1	7	4	2010-07-15	1	2011-05-04	2011-06-07	1	2011-09-24	1	2011-10-02	AFI_AMI_FH	1	100	0.835	0.165	1	15	24	39	1.6	40	0	14.2	3.7
1	8	4	2010-07-15	1	2011-05-04	2011-06-07	1	2011-09-24	1	2011-10-02	AFI_AMI_FH	1	100	0.54	0.2	0.74	13.5	24	37.5	1.77778	40	0	15	3.7
1	9	4	2010-07-15	1	2011-05-04	2011-06-07	1	2011-09-24	1	2011-10-02	AFI_AMI_FH	1	100	0.86	0.17	1.03	17	22	39	1.29412	50	0	14	3.8
1	10	4	2010-07-15	1	2011-05-04	2011-06-07	1	2011-09-24	1	2011-10-02	AFI_AMI_FH	1	100	0.76	0.22	0.98	16	25	41	1.5625	50	0	15	3.7
1	11	4	2010-07-15	1	2011-05-04	2011-06-07	1	2011-09-24	1	2011-10-02	AFI_AMI_FH	1	100	0.815	0.135	0.95	15.5	19	34.5	1.22581	45	0	13.4	3.8
1	12	4	2010-07-15	1	2011-05-04	2011-06-07	1	2011-09-24	1	2011-10-02	AFI_AMI_FH	1	100	0.84	0.2	1.04	13.5	23	36.5	1.7037	45	0	14.8	3.8
1	13	4	2010-07-15	1	2011-05-04	2011-06-07	1	2011-09-24	1	2011-10-02	AFI_AMI_FH	1	100	1.1	0.19	1.29	18	22.1	40.1	1.22778	45	0	13.6	3.9
1	14	4	2010-07-15	1	2011-05-04	2011-06-07	1	2011-09-24	1	2011-10-02	AFI_AMI_FH	1	100	1.225	0.225	1.45	17.5	23.2	40.7	1.32571	50	0	14	3.7
1	15	4	2010-07-15	1	2011-05-04	2011-06-07	1	2011-09-24	1	2011-10-02	AFI_AMI_FH	1	100	0.49	0.16	0.65	12	25	37	2.08333	45	0	13.2	3.8
1	16	4	2010-07-15	1	2011-05-04	2011-06-07	1	2011-09-24	1	2011-10-02	AFI_AMI_FH	1	100	1.105	0.195	1.3	18.5	23	41.5	1.24324	50	0	15	3.8
1	17	4	2010-07-15	1	2011-05-04	2011-06-07	1	2011-09-24	1	2011-10-02	AFI_AMI_FH	1	100	1.21	0.18	1.39	18.5	23	41.5	1.24324	50	0	13.8	3.8
1	18	4	2010-07-15	1	2011-05-04	2011-06-07	1	2011-09-24	1	2011-10-02	AFI_AMI_FH	1	100	0.82	0.18	1	15	22	37	1.46667	55	0	13.8	3.6
1	19	4	2010-07-15	1	2011-05-04	2011-06-07	1	2011-09-24	1	2011-10-02	AFI_AMI_FH	1	100	0.785	0.215	1	14	23	37	1.64286	45	0	15.2	3.7
1	20	4	2010-07-15	1	2011-05-04	2011-06-07	1	2011-09-24	1	2011-10-02	AFI_AMI_FH	1	100	1.02	0.18	1.2	15.5	21.5	37	1.3871	60	0	15	3.8
1	21	4	2010-07-15	1	2011-05-04	2011-06-07	1	2011-09-24	1	2011-10-02	AFI_AMI_FH	1	100	0.54	0.21	0.75	12	24	36	2	45	0	15	3.7
1	22	4	2010-07-15	1	2011-05-04	2011-06-07	1	2011-09-24	1	2011-10-02	AFI_AMI_FH	1	100	1.07	0.18	1.25	16.5	22	38.5	1.33333	47	0	15.8	3.8
1	23	4	2010-07-15	1	2011-05-04	2011-06-07	1	2011-09-24	1	2011-10-02	AFI_AMI_FH	1	100	0.995	0.155	1.15	18	21	39	1.16667	45	0	15.2	3.8
1	24	4	2010-07-15	1	2011-05-04	2011-06-07	1	2011-09-24	1	2011-10-02	AFI_AMI_FH	1	100	0.68	0.14	0.82	14	21	35	1.5	55	0	14.6	3.7
1	25	4	2010-07-15	1	2011-05-04	2011-06-07	1	2011-09-24	1	2011-10-02	AFI_AMI_FH	1	100	1.135	0.165	1.3	16	20	36	1.25	45	0	14.8	3.8
1	26	4	2010-07-15	1	2011-05-04	2011-06-07	1	2011-09-24	1	2011-10-02	AFI_AMI_FH	1	100	0.82	0.22	1.04	13.5	26	39.5	1.92593	45	0	15.2	3.8
1	27	4	2010-07-15	1	2011-05-04	2011-06-07	1	2011-09-24	1	2011-10-02	AFI_AMI_FH	1	100	0.59	0.21	0.8	13	22	35	1.69231	40	0	14.8	3.8
1	28	4	2010-07-15	1	2011-05-04	2011-06-07	1	2011-09-24	1	2011-10-02	AFI_AMI_FH	1	100	1.28	0.17	1.45	18.5	23	41.5	1.24324	55	0	14.4	3.8
1	29	4	2010-07-15	1	2011-05-04	2011-06-07	1	2011-09-24	1	2011-10-02	AFI_AMI_FH	1	100	0.76	0.16	0.92	15	22	37	1.46667	60	0	14.2	3.8
1	30	4	2010-07-15	1	2011-05-04	2011-06-07	1	2011-09-24	1	2011-10-02	AFI_AMI_FH	1	100	1.37	0.18	1.55	19	21	40	1.10526	45	0	13.4	3.8
1	31	4	2010-07-15	1	2011-05-04	2011-06-07	1	2011-09-24	1	2011-10-02	AFI_AMI_FH	1	100	0.7	0.15	0.85	14.5	20	34.5	1.37931	45	0	13.2	3.8
1	32	4	2010-07-15	1	2011-05-04	2011-06-07	1	2011-09-24	1	2011-10-02	AFI_AMI_FH	1	100	1.165	0.135	1.3	18.5	21.5	40	1.16216	40	0	14.2	3.8
1	33	4	2010-07-15	1	2011-05-04	2011-06-07	1	2011-09-24	1	2011-10-02	AFI_AMI_FH	1	100	1.03	0.17	1.2	18	22	40	1.22222	45	0	15.2	3.8
1	34	4	2010-07-15	1	2011-05-04	2011-06-07	1	2011-09-24	1	2011-10-02	AFI_AMI_FH	1	100	1.035	0.165	1.2	18	20.3	38.3	1.12778	45	0	15	3.8
1	35	4	2010-07-15	1	2011-05-04	2011-06-07	1	2011-09-24	1	2011-10-02	AFI_AMI_FH	1	100	1.18	0.22	1.4	16.5	22	38.5	1.33333	45	0	14.2	3.7
1	36	4	2010-07-15	1	2011-05-04	2011-06-07	1	2011-09-24	1	2011-10-02	AFI_AMI_FH	1	100	0.865	0.175	1.04	15	21.2	36.2	1.41333	45	0	15	3.7
1	37	4	2010-07-15	1	2011-05-04	2011-06-07	1	2011-09-24	1	2011-10-02	AFI_AMI_FH	1	100	1.275	0.175	1.45	18.5	22	40.5	1.18919	50	0	14.8	3.9
1	38	4	2010-07-15	1	2011-05-04	2011-06-07	1	2011-09-24	1	2011-10-02	AFI_AMI_FH	1	100	0.85	0.15	1	14.5	23	37.5	1.58621	50	0	15.2	3.8
1	39	4	2010-07-15	1	2011-05-04	2011-06-07	1	2011-09-24	1	2011-10-02	AFI_AMI_FH	1	100	0.46	0.14	0.6	11	20	31	1.81818	45	0	14.2	3.9
1	40	4	2010-07-15	1	2011-05-04	2011-06-07	1	2011-09-24	1	2011-10-02	AFI_AMI_FH	1	100	0.515	0.135	0.65	12	20.2	32.2	1.68333	40	0	12.6	3.7
1	41	4	2010-07-15	1	2011-05-04	2011-06-07	1	2011-09-24	1	2011-10-02	AFI_AMI_FH	1	100	1.445	0.155	1.6	20.5	22.3	42.8	1.0878	40	0	14.8	3.8
1	42	4	2010-07-15	1	2011-05-04	2011-06-07	1	2011-09-24	1	2011-10-02	AFI_AMI_FH	1	100	1.335	0.165	1.5	19	21	40	1.10526	45	0	15.8	3.7
1	43	4	2010-07-15	1	2011-05-04	2011-06-07	1	2011-09-24	1	2011-10-02	AFI_AMI_FH	1	100	1.215	0.135	1.35	19	22.5	41.5	1.18421	40	0	15.8	3.7
1	44	4	2010-07-15	1	2011-05-04	2011-06-07	1	2011-09-24	1	2011-10-02	AFI_AMI_FH	1	100	1.16	0.19	1.35	16.5	22.5	39	1.36364	40	0	14.2	3.8
1	45	4	2010-07-15	1	2011-05-04	2011-06-07	1	2011-09-24	1	2011-10-02	AFI_AMI_FH	1	100	0.935	0.165	1.1	16.5	21.5	38	1.30303	45	0	15	3.6
1	46	4	2010-07-15	1	2011-05-04	2011-06-07	1	2011-09-24	1	2011-10-02	AFI_AMI_FH	1	100	1.05	0.15	1.2	18	20	38	1.11111	55	0	15.2	3.7
1	47	4	2010-07-15	1	2011-05-04	2011-06-07	1	2011-09-24	1	2011-10-02	AFI_AMI_FH	1	100	0.63	0.17	0.8	13	22.5	35.5	1.73077	50	0	14.4	3.8
1	48	4	2010-07-15	1	2011-05-04	2011-06-07	1	2011-09-24	1	2011-10-02	AFI_AMI_FH	1	100	0.725	0.165	0.89	13	24	37	1.84615	55	0	16	3.8
1	49	4	2010-07-15	1	2011-05-04	2011-06-07	1	2011-09-24	1	2011-10-02	AFI_AMI_FH	1	100	1.17	0.18	1.35	15.5	22.5	38	1.45161	60	0	14.6	3.9
1	50	4	2010-07-15	1	2011-05-04	2011-06-07	1	2011-09-24	1	2011-10-02	AFI_AMI_FH	1	100	0.81	0.16	0.97	14.5	21.2	35.7	1.46207	45	0	14.2	3.8
1	51	4	2010-07-15	1	2011-05-04	2011-06-07	1	2011-09-24	1	2011-10-02	AFI_AMI_FH	1	100	0.73	0.17	0.9	14	21.2	35.2	1.51429	45	0	14	3.7
1	52	4	2010-07-15	1	2011-05-04	2011-06-07	1	2011-09-24	1	2011-10-02	AFI_AMI_FH	1	100	0.91	0.14	1.05	17	19.3	36.3	1.13529	45	0	13.6	3.7
1	53	4	2010-07-15	1	2011-05-04	2011-06-07	1	2011-09-24	1	2011-10-02	AFI_AMI_FH	1	100	0.975	0.175	1.15	15.5	22	37.5	1.41935	40	0	15.2	3.8
1	54	4	2010-07-15	1	2011-05-04	2011-06-07	1	2011-09-24	1	2011-10-02	AFI_AMI_FH	1	100	0.6	0.16	0.76	11.5	23.3	34.8	2.02609	45	0	15	3.7
1	55	4	2010-07-15	1	2011-05-04	2011-06-07	1	2011-09-24	1	2011-10-02	AFI_AMI_FH	1	100	1.065	0.185	1.25	17.2	22	39.2	1.27907	45	0	13	3.7
1	56	4	2010-07-15	1	2011-05-04	2011-06-07	1	2011-09-24	1	2011-10-02	AFI_AMI_FH	1	100	0.91	0.14	1.05	15.5	21	36.5	1.35484	45	0	14.8	3.8
1	57	4	2010-07-15	1	2011-05-04	2011-06-07	1	2011-09-24	1	2011-10-02	AFI_AMI_FH	1	100	0.895	0.155	1.05	13.5	21	34.5	1.55556	50	0	14.6	3.8
1	58	4	2010-07-15	1	2011-05-04	2011-06-07	1	2011-09-24	1	2011-10-02	AFI_AMI_FH	1	100	0.59	0.16	0.75	13	23.5	36.5	1.80769	50	0	14	3.8
1	59	4	2010-07-15	1	2011-05-04	2011-06-07	1	2011-09-24	1	2011-10-02	AFI_AMI_FH	1	100	1.495	0.165	1.66	20	20.5	40.5	1.025	45	0	13	3.7
1	60	4	2010-07-15	1	2011-05-04	2011-06-07	1	2011-09-24	1	2011-10-02	AFI_AMI_FH	1	100	0.84	0.15	0.99	12.4	22	34.4	1.77419	45	0	14.6	3.7
5	1	1	2010-07-15	1	2011-05-04	2011-06-07	1	2011-09-24	2	2011-10-01	AFI_AMI_OH	2	100	0.885	0.215	1.1	15	23.2	38.2	1.54667	30	0	14.6	3.6
5	2	1	2010-07-15	1	2011-05-04	2011-06-07	1	2011-09-24	2	2011-10-01	AFI_AMI_OH	2	100	1.315	0.135	1.45	19.5	20	39.5	1.02564	35	0	15	3.7
5	3	1	2010-07-15	1	2011-05-04	2011-06-07	1	2011-09-24	2	2011-10-01	AFI_AMI_OH	2	100	0.875	0.125	1	16	16.7	32.7	1.04375	30	0	14.6	3.7
5	4	1	2010-07-15	1	2011-05-04	2011-06-07	1	2011-09-24	2	2011-10-01	AFI_AMI_OH	2	100	0.75	0.2	0.95	14	23.4	37.4	1.67143	30	0	14.8	3.7
5	5	1	2010-07-15	1	2011-05-04	2011-06-07	1	2011-09-24	2	2011-10-01	AFI_AMI_OH	2	100	1.07	0.18	1.25	16	19	35	1.1875	30	0	14	3.7
5	6	1	2010-07-15	1	2011-05-04	2011-06-07	1	2011-09-24	2	2011-10-01	AFI_AMI_OH	2	100	1.25	0.2	1.45	18	21	39	1.16667	40	0	15.2	3.6
5	7	1	2010-07-15	1	2011-05-04	2011-06-07	1	2011-09-24	2	2011-10-01	AFI_AMI_OH	2	100	0.89	0.21	1.1	14.5	23	37.5	1.58621	30	0	13.8	3.7
5	8	1	2010-07-15	1	2011-05-04	2011-06-07	1	2011-09-24	2	2011-10-01	AFI_AMI_OH	2	100	0.85	0.2	1.05	13.3	23.5	36.8	1.76692	35	0	11.6	3.4
5	9	1	2010-07-15	1	2011-05-04	2011-06-07	1	2011-09-24	2	2011-10-01	AFI_AMI_OH	2	100	1.16	0.19	1.35	18.2	23.1	41.3	1.26923	30	0	15.6	3.7
5	10	1	2010-07-15	1	2011-05-04	2011-06-07	1	2011-09-24	2	2011-10-01	AFI_AMI_OH	2	100	0.845	0.205	1.05	14	22.5	36.5	1.60714	30	0	14.2	3.6
5	11	1	2010-07-15	1	2011-05-04	2011-06-07	1	2011-09-24	2	2011-10-01	AFI_AMI_OH	2	100	0.91	0.19	1.1	14	22	36	1.57143	32	0	14.8	3.7
5	12	1	2010-07-15	1	2011-05-04	2011-06-07	1	2011-09-24	2	2011-10-01	AFI_AMI_OH	2	100	0.93	0.12	1.05	14.3	21	35.3	1.46853	35	0	15.2	3.6
5	13	1	2010-07-15	1	2011-05-04	2011-06-07	1	2011-09-24	2	2011-10-01	AFI_AMI_OH	2	100	0.92	0.18	1.1	15	22.8	37.8	1.52	30	0	15.6	3.7
5	14	1	2010-07-15	1	2011-05-04	2011-06-07	1	2011-09-24	2	2011-10-01	AFI_AMI_OH	2	100	0.92	0.18	1.1	14.5	22.5	37	1.55172	35	0	14	3.6
5	15	1	2010-07-15	1	2011-05-04	2011-06-07	1	2011-09-24	2	2011-10-01	AFI_AMI_OH	2	100	0.71	0.14	0.85	12.5	19	31.5	1.52	30	0	15.2	3.6
5	16	1	2010-07-15	1	2011-05-04	2011-06-07	1	2011-09-24	2	2011-10-01	AFI_AMI_OH	2	100	1.1	0.2	1.3	15	24	39	1.6	35	0	15.8	3.7
5	17	1	2010-07-15	1	2011-05-04	2011-06-07	1	2011-09-24	2	2011-10-01	AFI_AMI_OH	2	100	0.685	0.165	0.85	12.5	19.5	32	1.56	30	0	15	3.7
5	18	1	2010-07-15	1	2011-05-04	2011-06-07	1	2011-09-24	2	2011-10-01	AFI_AMI_OH	2	100	1.02	0.18	1.2	15	21	36	1.4	35	0	15.2	3.7
5	19	1	2010-07-15	1	2011-05-04	2011-06-07	1	2011-09-24	2	2011-10-01	AFI_AMI_OH	2	100	1.26	0.24	1.5	15	25	40	1.66667	30	0	13.6	3.6
5	20	1	2010-07-15	1	2011-05-04	2011-06-07	1	2011-09-24	2	2011-10-01	AFI_AMI_OH	2	100	1.02	0.18	1.2	15.5	23.5	39	1.51613	35	0	14.8	3.7
5	21	1	2010-07-15	1	2011-05-04	2011-06-07	1	2011-09-24	2	2011-10-01	AFI_AMI_OH	2	100	1.295	0.155	1.45	16.5	18	34.5	1.09091	50	0	14.8	3.7
5	22	1	2010-07-15	1	2011-05-04	2011-06-07	1	2011-09-24	2	2011-10-01	AFI_AMI_OH	2	100	0.795	0.205	1	13	21	34	1.61538	30	0	16	3.7
5	23	1	2010-07-15	1	2011-05-04	2011-06-07	1	2011-09-24	2	2011-10-01	AFI_AMI_OH	2	100	0.94	0.21	1.15	15	23.2	38.2	1.54667	30	0	15.2	3.8
5	24	1	2010-07-15	1	2011-05-04	2011-06-07	1	2011-09-24	2	2011-10-01	AFI_AMI_OH	2	100	1.27	0.23	1.5	16	22.5	38.5	1.40625	45	0	15.2	3.7
5	25	1	2010-07-15	1	2011-05-04	2011-06-07	1	2011-09-24	2	2011-10-01	AFI_AMI_OH	2	100	0.83	0.17	1	13	21	34	1.61538	30	0	15.4	3.7
5	26	1	2010-07-15	1	2011-05-04	2011-06-07	1	2011-09-24	2	2011-10-01	AFI_AMI_OH	2	100	1.29	0.16	1.45	17	18.6	35.6	1.09412	35	0	16	3.7
5	27	1	2010-07-15	1	2011-05-04	2011-06-07	1	2011-09-24	2	2011-10-01	AFI_AMI_OH	2	100	0.81	0.19	1	12.7	22	34.7	1.73228	30	0	15.2	3.6
5	28	1	2010-07-15	1	2011-05-04	2011-06-07	1	2011-09-24	2	2011-10-01	AFI_AMI_OH	2	100	1.09	0.21	1.3	15.4	23.7	39.1	1.53896	30	0	15	3.7
5	29	1	2010-07-15	1	2011-05-04	2011-06-07	1	2011-09-24	2	2011-10-01	AFI_AMI_OH	2	100	0.845	0.205	1.05	13.3	23	36.3	1.72932	30	0	15	3.7
5	30	1	2010-07-15	1	2011-05-04	2011-06-07	1	2011-09-24	2	2011-10-01	AFI_AMI_OH	2	100	0.775	0.225	1	12.5	17.5	30	1.4	30	0	14.6	3.7
5	31	1	2010-07-15	1	2011-05-04	2011-06-07	1	2011-09-24	2	2011-10-01	AFI_AMI_OH	2	100	0.96	0.14	1.1	16	19	35	1.1875	30	0	15	3.7
5	32	1	2010-07-15	1	2011-05-04	2011-06-07	1	2011-09-24	2	2011-10-01	AFI_AMI_OH	2	100	0.915	0.185	1.1	14.5	23	37.5	1.58621	35	0	14.2	3.7
5	33	1	2010-07-15	1	2011-05-04	2011-06-07	1	2011-09-24	2	2011-10-01	AFI_AMI_OH	2	100	0.86	0.14	1	14	19	33	1.35714	25	0	12	3.5
5	34	1	2010-07-15	1	2011-05-04	2011-06-07	1	2011-09-24	2	2011-10-01	AFI_AMI_OH	2	100	1.325	0.175	1.5	19.5	21	40.5	1.07692	30	0	15.6	3.6
5	35	1	2010-07-15	1	2011-05-04	2011-06-07	1	2011-09-24	2	2011-10-01	AFI_AMI_OH	2	100	1.105	0.195	1.3	16.5	23.5	40	1.42424	25	0	14.8	3.6
5	36	1	2010-07-15	1	2011-05-04	2011-06-07	1	2011-09-24	2	2011-10-01	AFI_AMI_OH	2	100	1.4	0.2	1.6	20	24	44	1.2	35	0	13	3.4
5	37	1	2010-07-15	1	2011-05-04	2011-06-07	1	2011-09-24	2	2011-10-01	AFI_AMI_OH	2	100	1.2	0.2	1.4	16.5	23.5	40	1.42424	40	0	14.8	3.8
5	38	1	2010-07-15	1	2011-05-04	2011-06-07	1	2011-09-24	2	2011-10-01	AFI_AMI_OH	2	100	0.715	0.185	0.9	12.5	21	33.5	1.68	25	0	15	3.7
5	39	1	2010-07-15	1	2011-05-04	2011-06-07	1	2011-09-24	2	2011-10-01	AFI_AMI_OH	2	100	0.68	0.17	0.85	11.5	20	31.5	1.73913	30	0	14.6	3.6
5	40	1	2010-07-15	1	2011-05-04	2011-06-07	1	2011-09-24	2	2011-10-01	AFI_AMI_OH	2	100	0.95	0.2	1.15	15	24.7	39.7	1.64667	40	0	15.6	3.6
5	41	1	2010-07-15	1	2011-05-04	2011-06-07	1	2011-09-24	2	2011-10-01	AFI_AMI_OH	2	100	0.64	0.16	0.8	11	21	32	1.90909	25	0	14.4	3.7
5	42	1	2010-07-15	1	2011-05-04	2011-06-07	1	2011-09-24	2	2011-10-01	AFI_AMI_OH	2	100	1.38	0.22	1.6	18.5	23	41.5	1.24324	50	0	15.2	3.7
5	43	1	2010-07-15	1	2011-05-04	2011-06-07	1	2011-09-24	2	2011-10-01	AFI_AMI_OH	2	100	0.385	0.165	0.55	9	19.5	28.5	2.16667	30	0	13.8	3.7
5	44	1	2010-07-15	1	2011-05-04	2011-06-07	1	2011-09-24	2	2011-10-01	AFI_AMI_OH	2	100	0.84	0.21	1.05	14	23	37	1.64286	30	0	15.6	3.6
5	45	1	2010-07-15	1	2011-05-04	2011-06-07	1	2011-09-24	2	2011-10-01	AFI_AMI_OH	2	100	1.085	0.215	1.3	16.5	23.2	39.7	1.40606	30	0	14.8	3.6
5	46	1	2010-07-15	1	2011-05-04	2011-06-07	1	2011-09-24	2	2011-10-01	AFI_AMI_OH	2	100	0.41	0.19	0.6	9	22.5	31.5	2.5	25	0	14.6	3.6
5	47	1	2010-07-15	1	2011-05-04	2011-06-07	1	2011-09-24	2	2011-10-01	AFI_AMI_OH	2	100	0.355	0.145	0.5	8.7	17.5	26.2	2.01149	25	0	13.8	3.7
5	48	1	2010-07-15	1	2011-05-04	2011-06-07	1	2011-09-24	2	2011-10-01	AFI_AMI_OH	2	100	1.93	0.17	2.1	22.5	19.5	42	0.866667	60	0	14.8	3.8
5	49	1	2010-07-15	1	2011-05-04	2011-06-07	1	2011-09-24	2	2011-10-01	AFI_AMI_OH	2	100	1.57	0.18	1.75	18	23	41	1.27778	30	0	14.8	3.7
5	50	1	2010-07-15	1	2011-05-04	2011-06-07	1	2011-09-24	2	2011-10-01	AFI_AMI_OH	2	100	1.165	0.185	1.35	18	23	41	1.27778	30	0	15	3.7
5	51	1	2010-07-15	1	2011-05-04	2011-06-07	1	2011-09-24	2	2011-10-01	AFI_AMI_OH	2	100	1.28	0.22	1.5	14.5	27.6	42.1	1.90345	80	0	14.2	3.8
5	52	1	2010-07-15	1	2011-05-04	2011-06-07	1	2011-09-24	2	2011-10-01	AFI_AMI_OH	2	100	1.36	0.19	1.55	18.3	23.2	41.5	1.26776	35	0	14.2	3.7
5	53	1	2010-07-15	1	2011-05-04	2011-06-07	1	2011-09-24	2	2011-10-01	AFI_AMI_OH	2	100	1.41	0.19	1.6	17	23.4	40.4	1.37647	60	0	15	3.8
5	54	1	2010-07-15	1	2011-05-04	2011-06-07	1	2011-09-24	2	2011-10-01	AFI_AMI_OH	2	100	0.645	0.205	0.85	10.3	23.8	34.1	2.31068	25	0	14.8	3.7
5	55	1	2010-07-15	1	2011-05-04	2011-06-07	1	2011-09-24	2	2011-10-01	AFI_AMI_OH	2	100	0.54	0.16	0.7	10	20.8	30.8	2.08	25	0	13.8	3.7
5	56	1	2010-07-15	1	2011-05-04	2011-06-07	1	2011-09-24	2	2011-10-01	AFI_AMI_OH	2	100	1.575	0.175	1.75	20	22.6	42.6	1.13	35	0	15.6	3.7
5	57	1	2010-07-15	1	2011-05-04	2011-06-07	1	2011-09-24	2	2011-10-01	AFI_AMI_OH	2	100	1.275	0.175	1.45	17.2	22.7	39.9	1.31977	30	0	15.6	3.8
5	58	1	2010-07-15	1	2011-05-04	2011-06-07	1	2011-09-24	2	2011-10-01	AFI_AMI_OH	2	100	0.94	0.21	1.15	13.4	24.8	38.2	1.85075	40	0	14.8	3.8
5	59	1	2010-07-15	1	2011-05-04	2011-06-07	1	2011-09-24	2	2011-10-01	AFI_AMI_OH	2	100	0.805	0.195	1	12.4	24.2	36.6	1.95161	30	0	15.8	3.6
5	60	1	2010-07-15	1	2011-05-04	2011-06-07	1	2011-09-24	2	2011-10-01	AFI_AMI_OH	2	100	0.625	0.175	0.8	12.4	23.8	36.2	1.91935	25	0	13.2	3.6
3	1	2	2010-07-15	1	2011-05-04	2011-06-07	1	2011-09-24	2	2011-10-01	AFI_AMI_OH	2	100	0.75	0.2	0.95	14	23	37	1.64286	30	0	15	3.5
3	2	2	2010-07-15	1	2011-05-04	2011-06-07	1	2011-09-24	2	2011-10-01	AFI_AMI_OH	2	100	1.04	0.21	1.25	17.5	25	42.5	1.42857	25	0	14.8	3.2
3	3	2	2010-07-15	1	2011-05-04	2011-06-07	1	2011-09-24	2	2011-10-01	AFI_AMI_OH	2	100	1.25	0.2	1.45	18	24	42	1.33333	30	0	13	3.6
3	4	2	2010-07-15	1	2011-05-04	2011-06-07	1	2011-09-24	2	2011-10-01	AFI_AMI_OH	2	100	1.74	0.16	1.9	15.5	23	38.5	1.48387	30	0	13	3.3
3	5	2	2010-07-15	1	2011-05-04	2011-06-07	1	2011-09-24	2	2011-10-01	AFI_AMI_OH	2	100	1.11	0.19	1.3	16.5	25.5	42	1.54545	40	0	15.6	3.3
3	6	2	2010-07-15	1	2011-05-04	2011-06-07	1	2011-09-24	2	2011-10-01	AFI_AMI_OH	2	100	1.015	0.235	1.25	14.5	26.5	41	1.82759	30	0	14.6	3.4
3	7	2	2010-07-15	1	2011-05-04	2011-06-07	1	2011-09-24	2	2011-10-01	AFI_AMI_OH	2	100	0.99	0.21	1.2	15.5	27	42.5	1.74194	30	0	15.4	3.6
3	8	2	2010-07-15	1	2011-05-04	2011-06-07	1	2011-09-24	2	2011-10-01	AFI_AMI_OH	2	100	0.925	0.175	1.1	16	24	40	1.5	30	0	15.2	3.5
3	9	2	2010-07-15	1	2011-05-04	2011-06-07	1	2011-09-24	2	2011-10-01	AFI_AMI_OH	2	100	0.53	0.17	0.7	11.5	21	32.5	1.82609	30	0	14.8	3.5
3	10	2	2010-07-15	1	2011-05-04	2011-06-07	1	2011-09-24	2	2011-10-01	AFI_AMI_OH	2	100	0.93	0.17	1.1	15.5	22	37.5	1.41935	25	0	14.6	3.5
3	11	2	2010-07-15	1	2011-05-04	2011-06-07	1	2011-09-24	2	2011-10-01	AFI_AMI_OH	2	100	0.93	0.17	1.1	17	25	42	1.47059	30	0	14.6	3.4
3	12	2	2010-07-15	1	2011-05-04	2011-06-07	1	2011-09-24	2	2011-10-01	AFI_AMI_OH	2	100	0.77	0.18	0.95	14.5	21.5	36	1.48276	30	0	14.6	3.2
3	13	2	2010-07-15	1	2011-05-04	2011-06-07	1	2011-09-24	2	2011-10-01	AFI_AMI_OH	2	100	0.8	0.2	1	15	25.5	40.5	1.7	30	0	15	3.4
3	14	2	2010-07-15	1	2011-05-04	2011-06-07	1	2011-09-24	2	2011-10-01	AFI_AMI_OH	2	100	0.84	0.16	1	15	23	38	1.53333	30	0	15.2	3.3
3	15	2	2010-07-15	1	2011-05-04	2011-06-07	1	2011-09-24	2	2011-10-01	AFI_AMI_OH	2	100	0.91	0.19	1.1	17	25	42	1.47059	30	0	14	3.4
3	16	2	2010-07-15	1	2011-05-04	2011-06-07	1	2011-09-24	2	2011-10-01	AFI_AMI_OH	2	100	0.62	0.18	0.8	14	23.5	37.5	1.67857	30	0	14	3.4
3	17	2	2010-07-15	1	2011-05-04	2011-06-07	1	2011-09-24	2	2011-10-01	AFI_AMI_OH	2	100	0.565	0.185	0.75	13	25	38	1.92308	30	0	14.8	3.8
3	18	2	2010-07-15	1	2011-05-04	2011-06-07	1	2011-09-24	2	2011-10-01	AFI_AMI_OH	2	100	0.72	0.18	0.9	13.5	22.5	36	1.66667	30	0	15.2	3.3
3	19	2	2010-07-15	1	2011-05-04	2011-06-07	1	2011-09-24	2	2011-10-01	AFI_AMI_OH	2	100	0.6	0.2	0.8	11.5	25	36.5	2.17391	30	0	15.2	3.3
3	20	2	2010-07-15	1	2011-05-04	2011-06-07	1	2011-09-24	2	2011-10-01	AFI_AMI_OH	2	100	0.76	0.14	0.9	14	21.5	35.5	1.53571	30	0	14.6	3.3
3	21	2	2010-07-15	1	2011-05-04	2011-06-07	1	2011-09-24	2	2011-10-01	AFI_AMI_OH	2	100	0.58	0.17	0.75	12	24	36	2	30	0	14	3.6
3	22	2	2010-07-15	1	2011-05-04	2011-06-07	1	2011-09-24	2	2011-10-01	AFI_AMI_OH	2	100	0.97	0.18	1.15	17.5	23.5	41	1.34286	30	0	13.6	3.2
3	23	2	2010-07-15	1	2011-05-04	2011-06-07	1	2011-09-24	2	2011-10-01	AFI_AMI_OH	2	100	0.995	0.205	1.2	16.5	26	42.5	1.57576	35	0	14.2	3.8
3	24	2	2010-07-15	1	2011-05-04	2011-06-07	1	2011-09-24	2	2011-10-01	AFI_AMI_OH	2	100	0.77	0.18	0.95	15.5	21	36.5	1.35484	30	0	14.8	3.4
3	25	2	2010-07-15	1	2011-05-04	2011-06-07	1	2011-09-24	2	2011-10-01	AFI_AMI_OH	2	100	0.995	0.205	1.2	16	26.5	42.5	1.65625	40	0	13.8	3.6
3	26	2	2010-07-15	1	2011-05-04	2011-06-07	1	2011-09-24	2	2011-10-01	AFI_AMI_OH	2	100	1.275	0.225	1.5	14	25	39	1.78571	30	0	15.2	3.3
3	27	2	2010-07-15	1	2011-05-04	2011-06-07	1	2011-09-24	2	2011-10-01	AFI_AMI_OH	2	100	0.76	0.19	0.95	11	25.5	36.5	2.31818	25	0	15	3.3
3	28	2	2010-07-15	1	2011-05-04	2011-06-07	1	2011-09-24	2	2011-10-01	AFI_AMI_OH	2	100	1.3	0.2	1.5	15	22	37	1.46667	30	0	14.4	3.4
3	29	2	2010-07-15	1	2011-05-04	2011-06-07	1	2011-09-24	2	2011-10-01	AFI_AMI_OH	2	100	0.76	0.19	0.95	14.5	25	39.5	1.72414	35	0	15	3.5
3	30	2	2010-07-15	1	2011-05-04	2011-06-07	1	2011-09-24	2	2011-10-01	AFI_AMI_OH	2	100	0.32	0.13	0.45	9.5	19	28.5	2	30	0	12.8	3.4
3	31	2	2010-07-15	1	2011-05-04	2011-06-07	1	2011-09-24	2	2011-10-01	AFI_AMI_OH	2	100	0.82	0.18	1	14.5	21.5	36	1.48276	30	0	15	3.6
3	32	2	2010-07-15	1	2011-05-04	2011-06-07	1	2011-09-24	2	2011-10-01	AFI_AMI_OH	2	100	1.245	0.255	1.5	13.5	26	39.5	1.92593	30	0	14.8	3.5
3	33	2	2010-07-15	1	2011-05-04	2011-06-07	1	2011-09-24	2	2011-10-01	AFI_AMI_OH	2	100	1.15	0.15	1.3	19.5	21.5	41	1.10256	25	0	15	3.3
3	34	2	2010-07-15	1	2011-05-04	2011-06-07	1	2011-09-24	2	2011-10-01	AFI_AMI_OH	2	100	0.75	0.2	0.95	15	24.5	39.5	1.63333	30	0	13.6	3.3
3	35	2	2010-07-15	1	2011-05-04	2011-06-07	1	2011-09-24	2	2011-10-01	AFI_AMI_OH	2	100	1	0.2	1.2	15	24	39	1.6	30	0	15.6	3.5
3	36	2	2010-07-15	1	2011-05-04	2011-06-07	1	2011-09-24	2	2011-10-01	AFI_AMI_OH	2	100	0.99	0.16	1.15	18	21.5	39.5	1.19444	25	0	15.8	3.8
3	37	2	2010-07-15	1	2011-05-04	2011-06-07	1	2011-09-24	2	2011-10-01	AFI_AMI_OH	2	100	1.005	0.145	1.15	17	22	39	1.29412	35	0	14.6	3.9
3	38	2	2010-07-15	1	2011-05-04	2011-06-07	1	2011-09-24	2	2011-10-01	AFI_AMI_OH	2	100	0.59	0.16	0.75	12	20	32	1.66667	30	0	15	3.6
3	39	2	2010-07-15	1	2011-05-04	2011-06-07	1	2011-09-24	2	2011-10-01	AFI_AMI_OH	2	100	0.95	0.15	1.1	18.5	23	41.5	1.24324	30	0	13.6	3.8
3	40	2	2010-07-15	1	2011-05-04	2011-06-07	1	2011-09-24	2	2011-10-01	AFI_AMI_OH	2	100	1.195	0.205	1.4	19	25	44	1.31579	35	0	15	3.3
3	41	2	2010-07-15	1	2011-05-04	2011-06-07	1	2011-09-24	2	2011-10-01	AFI_AMI_OH	2	100	0.58	0.17	0.75	14	27	41	1.92857	30	0	13.8	3.5
3	42	2	2010-07-15	1	2011-05-04	2011-06-07	1	2011-09-24	2	2011-10-01	AFI_AMI_OH	2	100	0.79	0.21	1	14.5	25.3	39.8	1.74483	30	0	14	3.6
3	43	2	2010-07-15	1	2011-05-04	2011-06-07	1	2011-09-24	2	2011-10-01	AFI_AMI_OH	2	100	1.315	0.185	1.5	19	23.5	42.5	1.23684	32	0	14.8	3.8
3	44	2	2010-07-15	1	2011-05-04	2011-06-07	1	2011-09-24	2	2011-10-01	AFI_AMI_OH	2	100	1.32	0.18	1.5	15	25	40	1.66667	35	0	14.6	3.4
3	45	2	2010-07-15	1	2011-05-04	2011-06-07	1	2011-09-24	2	2011-10-01	AFI_AMI_OH	2	100	0.91	0.19	1.1	15.5	24	39.5	1.54839	30	0	15.2	3.5
3	46	2	2010-07-15	1	2011-05-04	2011-06-07	1	2011-09-24	2	2011-10-01	AFI_AMI_OH	2	100	1.06	0.19	1.25	17.5	23.5	41	1.34286	30	0	15	3.7
3	47	2	2010-07-15	1	2011-05-04	2011-06-07	1	2011-09-24	2	2011-10-01	AFI_AMI_OH	2	100	1.05	0.2	1.25	16.5	23.5	40	1.42424	30	0	14.2	3.4
3	48	2	2010-07-15	1	2011-05-04	2011-06-07	1	2011-09-24	2	2011-10-01	AFI_AMI_OH	2	100	1.3	0.2	1.5	20	24	44	1.2	30	0	14.4	3.5
3	49	2	2010-07-15	1	2011-05-04	2011-06-07	1	2011-09-24	2	2011-10-01	AFI_AMI_OH	2	100	1.19	0.21	1.4	17	27	44	1.58824	30	0	13.2	3.4
3	50	2	2010-07-15	1	2011-05-04	2011-06-07	1	2011-09-24	2	2011-10-01	AFI_AMI_OH	2	100	0.49	0.21	0.7	10.5	21.5	32	2.04762	30	0	14	3.6
3	51	2	2010-07-15	1	2011-05-04	2011-06-07	1	2011-09-24	2	2011-10-01	AFI_AMI_OH	2	100	1.23	0.22	1.45	18.5	24	42.5	1.2973	30	0	14.8	3.5
3	52	2	2010-07-15	1	2011-05-04	2011-06-07	1	2011-09-24	2	2011-10-01	AFI_AMI_OH	2	100	1.75	0.2	1.95	13.5	24.5	38	1.81481	30	0	15	3.4
3	53	2	2010-07-15	1	2011-05-04	2011-06-07	1	2011-09-24	2	2011-10-01	AFI_AMI_OH	2	100	0.35	0.15	0.5	10	23	33	2.3	30	0	14	3.7
3	54	2	2010-07-15	1	2011-05-04	2011-06-07	1	2011-09-24	2	2011-10-01	AFI_AMI_OH	2	100	1.55	0.15	1.7	21.5	22.5	44	1.04651	40	0	13.8	3.6
3	55	2	2010-07-15	1	2011-05-04	2011-06-07	1	2011-09-24	2	2011-10-01	AFI_AMI_OH	2	100	1.675	0.225	1.9	20.5	26.5	47	1.29268	35	0	14.8	3.8
3	56	2	2010-07-15	1	2011-05-04	2011-06-07	1	2011-09-24	2	2011-10-01	AFI_AMI_OH	2	100	0.745	0.205	0.95	13.5	26	39.5	1.92593	30	0	15.6	3.6
3	57	2	2010-07-15	1	2011-05-04	2011-06-07	1	2011-09-24	2	2011-10-01	AFI_AMI_OH	2	100	0.8	0.2	1	15	25	40	1.66667	30	0	14.8	3.6
3	58	2	2010-07-15	1	2011-05-04	2011-06-07	1	2011-09-24	2	2011-10-01	AFI_AMI_OH	2	100	0.935	0.215	1.15	15	24.5	39.5	1.63333	35	0	15.4	3.2
3	59	2	2010-07-15	1	2011-05-04	2011-06-07	1	2011-09-24	2	2011-10-01	AFI_AMI_OH	2	100	1.02	0.18	1.2	19	25.5	44.5	1.34211	30	0	15	3.3
3	60	2	2010-07-15	1	2011-05-04	2011-06-07	1	2011-09-24	2	2011-10-01	AFI_AMI_OH	2	100	0.825	0.175	1	15.5	24	39.5	1.54839	25	0	14.5	3.4
8	1	3	2010-07-15	1	2011-05-04	2011-06-07	1	2011-09-24	2	2011-10-02	AFI_AMI_OH	2	100	0.89	0.16	1.05	16.5	21	37.5	1.27273	32	0	15	3.6
8	2	3	2010-07-15	1	2011-05-04	2011-06-07	1	2011-09-24	2	2011-10-02	AFI_AMI_OH	2	100	0.655	0.145	0.8	13.5	21.5	35	1.59259	30	0	14.2	3.7
8	3	3	2010-07-15	1	2011-05-04	2011-06-07	1	2011-09-24	2	2011-10-02	AFI_AMI_OH	2	100	0.61	0.19	0.8	13	25	38	1.92308	32	0	14.1	3.7
8	4	3	2010-07-15	1	2011-05-04	2011-06-07	1	2011-09-24	2	2011-10-02	AFI_AMI_OH	2	100	0.755	0.245	1	13.5	28	41.5	2.07407	50	0	15	3.9
8	5	3	2010-07-15	1	2011-05-04	2011-06-07	1	2011-09-24	2	2011-10-02	AFI_AMI_OH	2	100	1.19	0.16	1.35	21.5	22	43.5	1.02326	35	0	11.4	3.8
8	6	3	2010-07-15	1	2011-05-04	2011-06-07	1	2011-09-24	2	2011-10-02	AFI_AMI_OH	2	100	0.73	0.17	0.9	14.5	23.5	38	1.62069	27	0	14.4	3.9
8	7	3	2010-07-15	1	2011-05-04	2011-06-07	1	2011-09-24	2	2011-10-02	AFI_AMI_OH	2	100	1.145	0.155	1.3	21	23	44	1.09524	40	0	13.8	3.9
8	8	3	2010-07-15	1	2011-05-04	2011-06-07	1	2011-09-24	2	2011-10-02	AFI_AMI_OH	2	100	0.665	0.185	0.85	13.5	26	39.5	1.92593	30	0	13.8	3.9
8	9	3	2010-07-15	1	2011-05-04	2011-06-07	1	2011-09-24	2	2011-10-02	AFI_AMI_OH	2	100	1.34	0.16	1.5	22.5	20	42.5	0.888889	40	0	14.2	3.9
8	10	3	2010-07-15	1	2011-05-04	2011-06-07	1	2011-09-24	2	2011-10-02	AFI_AMI_OH	2	100	0.765	0.185	0.95	14.5	23.5	38	1.62069	30	0	15	4
8	11	3	2010-07-15	1	2011-05-04	2011-06-07	1	2011-09-24	2	2011-10-02	AFI_AMI_OH	2	100	1.44	0.21	1.65	18.5	27	45.5	1.45946	70	0	15.2	3.6
8	12	3	2010-07-15	1	2011-05-04	2011-06-07	1	2011-09-24	2	2011-10-02	AFI_AMI_OH	2	100	0.54	0.16	0.7	14	22	36	1.57143	30	0	11.8	3.7
8	13	3	2010-07-15	1	2011-05-04	2011-06-07	1	2011-09-24	2	2011-10-02	AFI_AMI_OH	2	100	1.025	0.175	1.2	16.5	22	38.5	1.33333	45	0	14.8	4
8	14	3	2010-07-15	1	2011-05-04	2011-06-07	1	2011-09-24	2	2011-10-02	AFI_AMI_OH	2	100	0.73	0.17	0.9	16	22	38	1.375	30	0	14	3.9
8	15	3	2010-07-15	1	2011-05-04	2011-06-07	1	2011-09-24	2	2011-10-02	AFI_AMI_OH	2	100	1.19	0.21	1.4	17	27	44	1.58824	45	0	13.4	3.8
8	16	3	2010-07-15	1	2011-05-04	2011-06-07	1	2011-09-24	2	2011-10-02	AFI_AMI_OH	2	100	1.12	0.18	1.3	20.5	25.5	46	1.2439	35	0	14.4	3.7
8	17	3	2010-07-15	1	2011-05-04	2011-06-07	1	2011-09-24	2	2011-10-02	AFI_AMI_OH	2	100	0.64	0.16	0.8	14.5	21	35.5	1.44828	30	0	14.2	3.9
8	18	3	2010-07-15	1	2011-05-04	2011-06-07	1	2011-09-24	2	2011-10-02	AFI_AMI_OH	2	100	1.165	0.185	1.35	21.5	24.5	46	1.13953	50	0	13.8	3.9
8	19	3	2010-07-15	1	2011-05-04	2011-06-07	1	2011-09-24	2	2011-10-02	AFI_AMI_OH	2	100	0.865	0.235	1.1	15.5	27.5	43	1.77419	35	0	15.4	3.9
8	20	3	2010-07-15	1	2011-05-04	2011-06-07	1	2011-09-24	2	2011-10-02	AFI_AMI_OH	2	100	1.3	0.1	1.4	19	17.5	36.5	0.921053	60	0	15.2	3.9
8	21	3	2010-07-15	1	2011-05-04	2011-06-07	1	2011-09-24	2	2011-10-02	AFI_AMI_OH	2	100	0.825	0.175	1	15	22.5	37.5	1.5	30	0	14.2	3.6
8	22	3	2010-07-15	1	2011-05-04	2011-06-07	1	2011-09-24	2	2011-10-02	AFI_AMI_OH	2	100	1.29	0.21	1.5	19.5	23	42.5	1.17949	35	0	14.2	3.8
8	23	3	2010-07-15	1	2011-05-04	2011-06-07	1	2011-09-24	2	2011-10-02	AFI_AMI_OH	2	100	0.73	0.17	0.9	14.5	24	38.5	1.65517	35	0	15	3.9
8	24	3	2010-07-15	1	2011-05-04	2011-06-07	1	2011-09-24	2	2011-10-02	AFI_AMI_OH	2	100	0.785	0.165	0.95	15.5	25	40.5	1.6129	30	0	13.8	3.4
8	25	3	2010-07-15	1	2011-05-04	2011-06-07	1	2011-09-24	2	2011-10-02	AFI_AMI_OH	2	100	1.32	0.13	1.45	17.5	24	41.5	1.37143	35	0	14.6	3.6
8	26	3	2010-07-15	1	2011-05-04	2011-06-07	1	2011-09-24	2	2011-10-02	AFI_AMI_OH	2	100	0.625	0.175	0.8	14	25	39	1.78571	30	0	13.4	3.6
8	27	3	2010-07-15	1	2011-05-04	2011-06-07	1	2011-09-24	2	2011-10-02	AFI_AMI_OH	2	100	0.63	0.17	0.8	14	24.5	38.5	1.75	30	0	13.6	3.7
8	28	3	2010-07-15	1	2011-05-04	2011-06-07	1	2011-09-24	2	2011-10-02	AFI_AMI_OH	2	100	0.62	0.18	0.8	14	21	35	1.5	30	0	13.4	3.6
8	29	3	2010-07-15	1	2011-05-04	2011-06-07	1	2011-09-24	2	2011-10-02	AFI_AMI_OH	2	100	0.775	0.225	1	14.5	24	38.5	1.65517	30	0	14.8	3.9
8	30	3	2010-07-15	1	2011-05-04	2011-06-07	1	2011-09-24	2	2011-10-02	AFI_AMI_OH	2	100	0.94	0.16	1.1	16.5	22	38.5	1.33333	35	0	15	3.7
8	31	3	2010-07-15	1	2011-05-04	2011-06-07	1	2011-09-24	2	2011-10-02	AFI_AMI_OH	2	100	1.335	0.165	1.5	20	22	42	1.1	35	0	13.8	3.9
8	32	3	2010-07-15	1	2011-05-04	2011-06-07	1	2011-09-24	2	2011-10-02	AFI_AMI_OH	2	100	0.28	0.17	0.45	9	23	32	2.55556	30	0	14.4	3.7
8	33	3	2010-07-15	1	2011-05-04	2011-06-07	1	2011-09-24	2	2011-10-02	AFI_AMI_OH	2	100	0.825	0.175	1	16.5	22	38.5	1.33333	60	0	13.2	3.8
8	34	3	2010-07-15	1	2011-05-04	2011-06-07	1	2011-09-24	2	2011-10-02	AFI_AMI_OH	2	100	1.115	0.185	1.3	17.5	26	43.5	1.48571	90	0	14.2	3.8
8	35	3	2010-07-15	1	2011-05-04	2011-06-07	1	2011-09-24	2	2011-10-02	AFI_AMI_OH	2	100	1.065	0.235	1.3	16.5	25.5	42	1.54545	60	0	14.2	3.8
8	36	3	2010-07-15	1	2011-05-04	2011-06-07	1	2011-09-24	2	2011-10-02	AFI_AMI_OH	2	100	0.9	0.2	1.1	15	25	40	1.66667	35	0	14.8	3.6
8	37	3	2010-07-15	1	2011-05-04	2011-06-07	1	2011-09-24	2	2011-10-02	AFI_AMI_OH	2	100	1.415	0.235	1.65	21	26.5	47.5	1.2619	65	0	13.8	3.7
8	38	3	2010-07-15	1	2011-05-04	2011-06-07	1	2011-09-24	2	2011-10-02	AFI_AMI_OH	2	100	0.7	0.2	0.9	14.5	24	38.5	1.65517	40	0	14.6	3.5
8	39	3	2010-07-15	1	2011-05-04	2011-06-07	1	2011-09-24	2	2011-10-02	AFI_AMI_OH	2	100	0.68	0.22	0.9	13.5	26	39.5	1.92593	40	0	14.8	3.7
8	40	3	2010-07-15	1	2011-05-04	2011-06-07	1	2011-09-24	2	2011-10-02	AFI_AMI_OH	2	100	0.5	0.2	0.7	11.5	25.3	36.8	2.2	35	0	14.2	3.8
8	41	3	2010-07-15	1	2011-05-04	2011-06-07	1	2011-09-24	2	2011-10-02	AFI_AMI_OH	2	100	1.125	0.175	1.3	19.5	23	42.5	1.17949	50	0	14.8	3.8
8	42	3	2010-07-15	1	2011-05-04	2011-06-07	1	2011-09-24	2	2011-10-02	AFI_AMI_OH	2	100	1.34	0.16	1.5	22.5	20.5	43	0.911111	35	0	14.8	3.8
8	43	3	2010-07-15	1	2011-05-04	2011-06-07	1	2011-09-24	2	2011-10-02	AFI_AMI_OH	2	100	0.74	0.21	0.95	13.5	25.3	38.8	1.87407	45	0	15.2	3.9
8	44	3	2010-07-15	1	2011-05-04	2011-06-07	1	2011-09-24	2	2011-10-02	AFI_AMI_OH	2	100	0.75	0.15	0.9	15	20	35	1.33333	35	0	15	3.7
8	45	3	2010-07-15	1	2011-05-04	2011-06-07	1	2011-09-24	2	2011-10-02	AFI_AMI_OH	2	100	0.905	0.195	1.1	15.5	26	41.5	1.67742	50	0	15	3.8
8	46	3	2010-07-15	1	2011-05-04	2011-06-07	1	2011-09-24	2	2011-10-02	AFI_AMI_OH	2	100	1.25	0.15	1.4	21	21.5	42.5	1.02381	35	0	14.2	3.7
8	47	3	2010-07-15	1	2011-05-04	2011-06-07	1	2011-09-24	2	2011-10-02	AFI_AMI_OH	2	100	1.1	0.2	1.3	16	26.5	42.5	1.65625	35	0	15.6	3.8
8	48	3	2010-07-15	1	2011-05-04	2011-06-07	1	2011-09-24	2	2011-10-02	AFI_AMI_OH	2	100	0.8	0.2	1	15.5	22	37.5	1.41935	30	0	14.8	3.8
8	49	3	2010-07-15	1	2011-05-04	2011-06-07	1	2011-09-24	2	2011-10-02	AFI_AMI_OH	2	100	0.635	0.115	0.75	7	20.5	27.5	2.92857	25	0	11	3.6
8	50	3	2010-07-15	1	2011-05-04	2011-06-07	1	2011-09-24	2	2011-10-02	AFI_AMI_OH	2	100	0.345	0.155	0.5	9.5	21	30.5	2.21053	30	0	13.4	3.7
8	51	3	2010-07-15	1	2011-05-04	2011-06-07	1	2011-09-24	2	2011-10-02	AFI_AMI_OH	2	100	0.46	0.19	0.65	11.5	22.5	34	1.95652	35	0	14.6	3.9
8	52	3	2010-07-15	1	2011-05-04	2011-06-07	1	2011-09-24	2	2011-10-02	AFI_AMI_OH	2	100	0.56	0.19	0.75	13.5	24	37.5	1.77778	30	0	14	3.7
8	53	3	2010-07-15	1	2011-05-04	2011-06-07	1	2011-09-24	2	2011-10-02	AFI_AMI_OH	2	100	1.59	0.16	1.75	13	21	34	1.61538	30	0	13.8	3.5
8	54	3	2010-07-15	1	2011-05-04	2011-06-07	1	2011-09-24	2	2011-10-02	AFI_AMI_OH	2	100	0.78	0.17	0.95	15.5	23	38.5	1.48387	30	0	13.6	3.7
8	55	3	2010-07-15	1	2011-05-04	2011-06-07	1	2011-09-24	2	2011-10-02	AFI_AMI_OH	2	100	1.01	0.19	1.2	15	25	40	1.66667	35	0	14	3.9
8	56	3	2010-07-15	1	2011-05-04	2011-06-07	1	2011-09-24	2	2011-10-02	AFI_AMI_OH	2	100	1.025	0.175	1.2	18.5	23.3	41.8	1.25946	30	0	13.8	3.6
8	57	3	2010-07-15	1	2011-05-04	2011-06-07	1	2011-09-24	2	2011-10-02	AFI_AMI_OH	2	100	1.53	0.17	1.7	20.5	23	43.5	1.12195	55	0	14.2	3.7
8	58	3	2010-07-15	1	2011-05-04	2011-06-07	1	2011-09-24	2	2011-10-02	AFI_AMI_OH	2	100	0.9	0.2	1.1	16.5	25.5	42	1.54545	35	0	14	3.8
8	59	3	2010-07-15	1	2011-05-04	2011-06-07	1	2011-09-24	2	2011-10-02	AFI_AMI_OH	2	100	0.52	0.18	0.7	12	23.3	35.3	1.94167	30	0	15.4	3.8
8	60	3	2010-07-15	1	2011-05-04	2011-06-07	1	2011-09-24	2	2011-10-02	AFI_AMI_OH	2	100	1.52	0.13	1.65	26	18.5	44.5	0.711538	50	0	14.4	3.7
3	1	4	2010-07-15	1	2011-05-04	2011-06-07	1	2011-09-24	2	2011-10-02	AFI_AMI_OH	2	100	1.65	0.15	1.8	20.8	20.5	41.3	0.985577	60	0	15.2	3.8
3	2	4	2010-07-15	1	2011-05-04	2011-06-07	1	2011-09-24	2	2011-10-02	AFI_AMI_OH	2	100	1.42	0.18	1.6	21	22	43	1.04762	50	0	14.4	3.7
3	3	4	2010-07-15	1	2011-05-04	2011-06-07	1	2011-09-24	2	2011-10-02	AFI_AMI_OH	2	100	0.9	0.2	1.1	14.5	25	39.5	1.72414	45	0	15.4	3.7
3	4	4	2010-07-15	1	2011-05-04	2011-06-07	1	2011-09-24	2	2011-10-02	AFI_AMI_OH	2	100	1.27	0.18	1.45	20	19.5	39.5	0.975	60	0	15.2	3.8
3	5	4	2010-07-15	1	2011-05-04	2011-06-07	1	2011-09-24	2	2011-10-02	AFI_AMI_OH	2	100	1.265	0.185	1.45	15	22	37	1.46667	60	0	14.4	3.9
3	6	4	2010-07-15	1	2011-05-04	2011-06-07	1	2011-09-24	2	2011-10-02	AFI_AMI_OH	2	100	0.785	0.115	0.9	13.3	21.5	34.8	1.61654	30	0	14.2	3.7
3	7	4	2010-07-15	1	2011-05-04	2011-06-07	1	2011-09-24	2	2011-10-02	AFI_AMI_OH	2	100	1.065	0.185	1.25	10.6	22.6	33.2	2.13208	30	0	14.6	3.7
3	8	4	2010-07-15	1	2011-05-04	2011-06-07	1	2011-09-24	2	2011-10-02	AFI_AMI_OH	2	100	1.25	0.2	1.45	15.4	25.9	41.3	1.68182	45	0	16	3.7
3	9	4	2010-07-15	1	2011-05-04	2011-06-07	1	2011-09-24	2	2011-10-02	AFI_AMI_OH	2	100	1.255	0.195	1.45	17	23.2	40.2	1.36471	35	0	15.2	4
3	10	4	2010-07-15	1	2011-05-04	2011-06-07	1	2011-09-24	2	2011-10-02	AFI_AMI_OH	2	100	1.3	0.15	1.45	19	20	39	1.05263	55	0	15.8	3.7
3	11	4	2010-07-15	1	2011-05-04	2011-06-07	1	2011-09-24	2	2011-10-02	AFI_AMI_OH	2	100	1.56	0.19	1.75	21	22.5	43.5	1.07143	50	0	15.2	3.8
3	12	4	2010-07-15	1	2011-05-04	2011-06-07	1	2011-09-24	2	2011-10-02	AFI_AMI_OH	2	100	0.805	0.195	1	14.5	22.5	37	1.55172	50	0	15	3.8
3	13	4	2010-07-15	1	2011-05-04	2011-06-07	1	2011-09-24	2	2011-10-02	AFI_AMI_OH	2	100	0.8	0.2	1	14.5	24	38.5	1.65517	30	0	15.4	3.7
3	14	4	2010-07-15	1	2011-05-04	2011-06-07	1	2011-09-24	2	2011-10-02	AFI_AMI_OH	2	100	0.755	0.195	0.95	12.4	23.9	36.3	1.92742	30	0	14.6	3.7
3	15	4	2010-07-15	1	2011-05-04	2011-06-07	1	2011-09-24	2	2011-10-02	AFI_AMI_OH	2	100	1.075	0.225	1.3	14.3	24	38.3	1.67832	40	0	14.2	3.5
3	16	4	2010-07-15	1	2011-05-04	2011-06-07	1	2011-09-24	2	2011-10-02	AFI_AMI_OH	2	100	1.29	0.21	1.5	18.5	26.5	45	1.43243	35	0	15	3.8
3	17	4	2010-07-15	1	2011-05-04	2011-06-07	1	2011-09-24	2	2011-10-02	AFI_AMI_OH	2	100	0.925	0.175	1.1	14.8	22	36.8	1.48649	35	0	15.4	3.8
3	18	4	2010-07-15	1	2011-05-04	2011-06-07	1	2011-09-24	2	2011-10-02	AFI_AMI_OH	2	100	1.13	0.22	1.35	15.4	25.6	41	1.66234	33	0	15.6	3.9
3	19	4	2010-07-15	1	2011-05-04	2011-06-07	1	2011-09-24	2	2011-10-02	AFI_AMI_OH	2	100	0.945	0.155	1.1	15.7	21.2	36.9	1.35032	30	0	14.2	3.8
3	20	4	2010-07-15	1	2011-05-04	2011-06-07	1	2011-09-24	2	2011-10-02	AFI_AMI_OH	2	100	0.74	0.16	0.9	13.7	21.5	35.2	1.56934	60	0	14.8	3.6
3	21	4	2010-07-15	1	2011-05-04	2011-06-07	1	2011-09-24	2	2011-10-02	AFI_AMI_OH	2	100	1.05	0.2	1.25	16.5	24.3	40.8	1.47273	60	0	15	3.6
3	22	4	2010-07-15	1	2011-05-04	2011-06-07	1	2011-09-24	2	2011-10-02	AFI_AMI_OH	2	100	1.095	0.155	1.25	16.2	19.5	35.7	1.2037	60	0	14.4	3.9
3	23	4	2010-07-15	1	2011-05-04	2011-06-07	1	2011-09-24	2	2011-10-02	AFI_AMI_OH	2	100	0.775	0.175	0.95	12.5	22.4	34.9	1.792	35	0	15	3.8
3	24	4	2010-07-15	1	2011-05-04	2011-06-07	1	2011-09-24	2	2011-10-02	AFI_AMI_OH	2	100	1.35	0.25	1.6	17.4	21	38.4	1.2069	60	0	14.8	3.8
3	25	4	2010-07-15	1	2011-05-04	2011-06-07	1	2011-09-24	2	2011-10-02	AFI_AMI_OH	2	100	0.825	0.225	1.05	13.4	24.6	38	1.83582	30	0	14.2	3.8
3	26	4	2010-07-15	1	2011-05-04	2011-06-07	1	2011-09-24	2	2011-10-02	AFI_AMI_OH	2	100	0.56	0.24	0.8	13	24.5	37.5	1.88462	30	0	14	3.7
3	27	4	2010-07-15	1	2011-05-04	2011-06-07	1	2011-09-24	2	2011-10-02	AFI_AMI_OH	2	100	0.625	0.175	0.8	13	23	36	1.76923	30	0	15	3.6
3	28	4	2010-07-15	1	2011-05-04	2011-06-07	1	2011-09-24	2	2011-10-02	AFI_AMI_OH	2	100	1.12	0.18	1.3	15	21.8	36.8	1.45333	35	0	14.2	3.8
3	29	4	2010-07-15	1	2011-05-04	2011-06-07	1	2011-09-24	2	2011-10-02	AFI_AMI_OH	2	100	0.81	0.19	1	13.4	22.6	36	1.68657	35	0	14.8	3.6
3	30	4	2010-07-15	1	2011-05-04	2011-06-07	1	2011-09-24	2	2011-10-02	AFI_AMI_OH	2	100	1.1	0.2	1.3	18	22.5	40.5	1.25	30	0	15.2	3.8
3	31	4	2010-07-15	1	2011-05-04	2011-06-07	1	2011-09-24	2	2011-10-02	AFI_AMI_OH	2	100	0.615	0.135	0.75	13.5	19	32.5	1.40741	35	0	15	3.7
3	32	4	2010-07-15	1	2011-05-04	2011-06-07	1	2011-09-24	2	2011-10-02	AFI_AMI_OH	2	100	1.165	0.185	1.35	19.5	21.3	40.8	1.09231	30	0	14	3.6
3	33	4	2010-07-15	1	2011-05-04	2011-06-07	1	2011-09-24	2	2011-10-02	AFI_AMI_OH	2	100	0.92	0.23	1.15	12.7	24.3	37	1.91339	60	0	15.2	3.9
3	34	4	2010-07-15	1	2011-05-04	2011-06-07	1	2011-09-24	2	2011-10-02	AFI_AMI_OH	2	100	0.91	0.19	1.1	13.4	23.4	36.8	1.74627	55	0	14.8	3.8
3	35	4	2010-07-15	1	2011-05-04	2011-06-07	1	2011-09-24	2	2011-10-02	AFI_AMI_OH	2	100	1.33	0.22	1.55	18	23.7	41.7	1.31667	55	0	15.8	3.7
3	36	4	2010-07-15	1	2011-05-04	2011-06-07	1	2011-09-24	2	2011-10-02	AFI_AMI_OH	2	100	0.79	0.21	1	13.2	23.5	36.7	1.7803	40	0	13.6	3.7
3	37	4	2010-07-15	1	2011-05-04	2011-06-07	1	2011-09-24	2	2011-10-02	AFI_AMI_OH	2	100	0.795	0.205	1	11.2	25.3	36.5	2.25893	30	0	14.2	3.5
3	38	4	2010-07-15	1	2011-05-04	2011-06-07	1	2011-09-24	2	2011-10-02	AFI_AMI_OH	2	100	0.785	0.215	1	13.5	25	38.5	1.85185	35	0	15.4	3.7
3	39	4	2010-07-15	1	2011-05-04	2011-06-07	1	2011-09-24	2	2011-10-02	AFI_AMI_OH	2	100	1.375	0.225	1.6	17	24.7	41.7	1.45294	35	0	15.4	3.7
3	40	4	2010-07-15	1	2011-05-04	2011-06-07	1	2011-09-24	2	2011-10-02	AFI_AMI_OH	2	100	0.58	0.17	0.75	11.4	23	34.4	2.01754	30	0	14.2	3.8
3	41	4	2010-07-15	1	2011-05-04	2011-06-07	1	2011-09-24	2	2011-10-02	AFI_AMI_OH	2	100	0.285	0.115	0.4	11	18.3	29.3	1.66364	30	0	14.2	3.6
3	42	4	2010-07-15	1	2011-05-04	2011-06-07	1	2011-09-24	2	2011-10-02	AFI_AMI_OH	2	100	1.15	0.2	1.35	15.3	22.6	37.9	1.47712	40	0	13.2	3.4
3	43	4	2010-07-15	1	2011-05-04	2011-06-07	1	2011-09-24	2	2011-10-02	AFI_AMI_OH	2	100	0.91	0.24	1.15	12.6	25.4	38	2.01587	40	0	16.2	3.6
3	44	4	2010-07-15	1	2011-05-04	2011-06-07	1	2011-09-24	2	2011-10-02	AFI_AMI_OH	2	100	0.555	0.195	0.75	11.2	21.8	33	1.94643	30	0	14.6	3.6
3	45	4	2010-07-15	1	2011-05-04	2011-06-07	1	2011-09-24	2	2011-10-02	AFI_AMI_OH	2	100	0.585	0.215	0.8	12	25.5	37.5	2.125	30	0	15.8	3.6
3	46	4	2010-07-15	1	2011-05-04	2011-06-07	1	2011-09-24	2	2011-10-02	AFI_AMI_OH	2	100	1.23	0.17	1.4	18.5	24	42.5	1.2973	40	0	15.4	3.8
3	47	4	2010-07-15	1	2011-05-04	2011-06-07	1	2011-09-24	2	2011-10-02	AFI_AMI_OH	2	100	0.75	0.15	0.9	15.5	21	36.5	1.35484	30	0	15.4	3.7
3	48	4	2010-07-15	1	2011-05-04	2011-06-07	1	2011-09-24	2	2011-10-02	AFI_AMI_OH	2	100	1.035	0.165	1.2	16	23	39	1.4375	40	0	13.8	3.4
3	49	4	2010-07-15	1	2011-05-04	2011-06-07	1	2011-09-24	2	2011-10-02	AFI_AMI_OH	2	100	0.61	0.19	0.8	13.5	21.5	35	1.59259	30	0	14.6	3.5
3	50	4	2010-07-15	1	2011-05-04	2011-06-07	1	2011-09-24	2	2011-10-02	AFI_AMI_OH	2	100	1.3	0.25	1.55	14.8	26.3	41.1	1.77703	60	0	14.8	3.8
3	51	4	2010-07-15	1	2011-05-04	2011-06-07	1	2011-09-24	2	2011-10-02	AFI_AMI_OH	2	100	0.75	0.2	0.95	11.2	23.5	34.7	2.09821	30	0	15.4	3.6
3	52	4	2010-07-15	1	2011-05-04	2011-06-07	1	2011-09-24	2	2011-10-02	AFI_AMI_OH	2	100	1.015	0.135	1.15	15.4	20.2	35.6	1.31169	60	0	13	3.8
3	53	4	2010-07-15	1	2011-05-04	2011-06-07	1	2011-09-24	2	2011-10-02	AFI_AMI_OH	2	100	0.85	0.15	1	15	21.5	36.5	1.43333	30	0	14.4	3.7
3	54	4	2010-07-15	1	2011-05-04	2011-06-07	1	2011-09-24	2	2011-10-02	AFI_AMI_OH	2	100	1.655	0.245	1.9	17.8	24.3	42.1	1.36517	30	0	14.2	3.7
3	55	4	2010-07-15	1	2011-05-04	2011-06-07	1	2011-09-24	2	2011-10-02	AFI_AMI_OH	2	100	0.845	0.205	1.05	15	24.3	39.3	1.62	30	0	14.6	3.8
3	56	4	2010-07-15	1	2011-05-04	2011-06-07	1	2011-09-24	2	2011-10-02	AFI_AMI_OH	2	100	0.78	0.17	0.95	13.5	22.5	36	1.66667	30	0	15.6	3.7
3	57	4	2010-07-15	1	2011-05-04	2011-06-07	1	2011-09-24	2	2011-10-02	AFI_AMI_OH	2	100	0.935	0.215	1.15	15.5	23.5	39	1.51613	35	0	15.6	3.7
3	58	4	2010-07-15	1	2011-05-04	2011-06-07	1	2011-09-24	2	2011-10-02	AFI_AMI_OH	2	100	0.79	0.21	1	16	25.5	41.5	1.59375	30	0	13.8	3.7
3	59	4	2010-07-15	1	2011-05-04	2011-06-07	1	2011-09-24	2	2011-10-02	AFI_AMI_OH	2	100	0.625	0.225	0.85	10.5	27	37.5	2.57143	30	0	15	3.5
3	60	4	2010-07-15	1	2011-05-04	2011-06-07	1	2011-09-24	2	2011-10-02	AFI_AMI_OH	2	100	0.93	0.22	1.15	16	27.3	43.3	1.70625	35	0	15.8	3.8
8	1	1	2010-07-15	1	2011-05-04	2011-06-07	2	not applicable	1	2011-10-03	AFI_NMI_FH	3	0	0.69	0.16	0.85	14.5	24.3	38.8	1.67586	10	0	15	3.5
8	2	1	2010-07-15	1	2011-05-04	2011-06-07	2	not applicable	1	2011-10-03	AFI_NMI_FH	3	0	1.535	0.165	1.7	20.5	24	44.5	1.17073	5	0	13.8	3.6
8	3	1	2010-07-15	1	2011-05-04	2011-06-07	2	not applicable	1	2011-10-03	AFI_NMI_FH	3	25	1.12	0.23	1.35	16	29.5	45.5	1.84375	50	0	15.4	3.4
8	4	1	2010-07-15	1	2011-05-04	2011-06-07	2	not applicable	1	2011-10-03	AFI_NMI_FH	3	25	1.025	0.225	1.25	16.5	28.5	45	1.72727	60	0	16	3.8
8	5	1	2010-07-15	1	2011-05-04	2011-06-07	2	not applicable	1	2011-10-03	AFI_NMI_FH	3	25	1.025	0.175	1.2	17	26.5	43.5	1.55882	10	0	16	3.6
8	6	1	2010-07-15	1	2011-05-04	2011-06-07	2	not applicable	1	2011-10-03	AFI_NMI_FH	3	15	0.83	0.17	1	14	27	41	1.92857	20	0	16	3.8
8	7	1	2010-07-15	1	2011-05-04	2011-06-07	2	not applicable	1	2011-10-03	AFI_NMI_FH	3	10	1.525	0.175	1.7	18.3	23.8	42.1	1.30055	60	0	14.4	3.4
8	8	1	2010-07-15	1	2011-05-04	2011-06-07	2	not applicable	1	2011-10-03	AFI_NMI_FH	3	0	0.79	0.16	0.95	13.5	24	37.5	1.77778	20	0	12.6	3.6
8	9	1	2010-07-15	1	2011-05-04	2011-06-07	2	not applicable	1	2011-10-03	AFI_NMI_FH	3	0	1.05	0.25	1.3	16	30	46	1.875	60	0	13	3.1
8	10	1	2010-07-15	1	2011-05-04	2011-06-07	2	not applicable	1	2011-10-03	AFI_NMI_FH	3	15	1.07	0.13	1.2	17	22	39	1.29412	15	0	15.4	3.6
8	11	1	2010-07-15	1	2011-05-04	2011-06-07	2	not applicable	1	2011-10-03	AFI_NMI_FH	3	25	1.66	0.14	1.8	22	23	45	1.04545	70	0	15	4
8	12	1	2010-07-15	1	2011-05-04	2011-06-07	2	not applicable	1	2011-10-03	AFI_NMI_FH	3	30	1.7	0.2	1.9	19	29.5	48.5	1.55263	60	0	15.2	3.8
8	13	1	2010-07-15	1	2011-05-04	2011-06-07	2	not applicable	1	2011-10-03	AFI_NMI_FH	3	25	0.765	0.185	0.95	13.5	28.7	42.2	2.12593	35	0	17	3.9
8	14	1	2010-07-15	1	2011-05-04	2011-06-07	2	not applicable	1	2011-10-03	AFI_NMI_FH	3	25	1.29	0.16	1.45	19.5	22	41.5	1.12821	15	0	15.8	3.6
8	15	1	2010-07-15	1	2011-05-04	2011-06-07	2	not applicable	1	2011-10-03	AFI_NMI_FH	3	10	0.99	0.16	1.15	15.5	24.5	40	1.58065	15	0	14.4	3.2
8	16	1	2010-07-15	1	2011-05-04	2011-06-07	2	not applicable	1	2011-10-03	AFI_NMI_FH	3	0	0.605	0.195	0.8	12.5	25	37.5	2	10	0	14.6	3.4
8	17	1	2010-07-15	1	2011-05-04	2011-06-07	2	not applicable	1	2011-10-03	AFI_NMI_FH	3	0	1.02	0.18	1.2	17.5	23	40.5	1.31429	5	0	14.8	3.5
8	18	1	2010-07-15	1	2011-05-04	2011-06-07	2	not applicable	1	2011-10-03	AFI_NMI_FH	3	35	1.07	0.18	1.25	16.5	22	38.5	1.33333	40	0	14.4	3.4
8	19	1	2010-07-15	1	2011-05-04	2011-06-07	2	not applicable	1	2011-10-03	AFI_NMI_FH	3	0	0.92	0.23	1.15	15	28.2	43.2	1.88	25	0	14.2	3.7
8	20	1	2010-07-15	1	2011-05-04	2011-06-07	2	not applicable	1	2011-10-03	AFI_NMI_FH	3	30	1.12	0.18	1.3	17.5	26.5	44	1.51429	20	0	14	3.6
8	21	1	2010-07-15	1	2011-05-04	2011-06-07	2	not applicable	1	2011-10-03	AFI_NMI_FH	3	20	0.815	0.185	1	14.5	25.5	40	1.75862	40	0	14.4	3.8
8	22	1	2010-07-15	1	2011-05-04	2011-06-07	2	not applicable	1	2011-10-03	AFI_NMI_FH	3	30	1.15	0.25	1.4	16.5	30.5	47	1.84848	40	0	14	3.9
8	23	1	2010-07-15	1	2011-05-04	2011-06-07	2	not applicable	1	2011-10-03	AFI_NMI_FH	3	25	0.92	0.18	1.1	14.5	24.5	39	1.68966	15	0	14.6	3.7
8	24	1	2010-07-15	1	2011-05-04	2011-06-07	2	not applicable	1	2011-10-03	AFI_NMI_FH	3	25	0.885	0.215	1.1	15	31	46	2.06667	30	0	15	3.4
8	25	1	2010-07-15	1	2011-05-04	2011-06-07	2	not applicable	1	2011-10-03	AFI_NMI_FH	3	30	1.78	0.17	1.95	19.5	24	43.5	1.23077	70	0	13	3.9
8	26	1	2010-07-15	1	2011-05-04	2011-06-07	2	not applicable	1	2011-10-03	AFI_NMI_FH	3	5	1.085	0.215	1.3	17.5	26.3	43.8	1.50286	10	0	15.6	3.2
8	27	1	2010-07-15	1	2011-05-04	2011-06-07	2	not applicable	1	2011-10-03	AFI_NMI_FH	3	0	1.41	0.19	1.6	19.5	27.5	47	1.41026	10	0	14.8	3.5
8	28	1	2010-07-15	1	2011-05-04	2011-06-07	2	not applicable	1	2011-10-03	AFI_NMI_FH	3	0	0.96	0.14	1.1	17	22.5	39.5	1.32353	5	0	14.6	3.7
8	29	1	2010-07-15	1	2011-05-04	2011-06-07	2	not applicable	1	2011-10-03	AFI_NMI_FH	3	0	1.25	0.25	1.5	16.5	30.2	46.7	1.8303	10	0	14.6	3.7
8	30	1	2010-07-15	1	2011-05-04	2011-06-07	2	not applicable	1	2011-10-03	AFI_NMI_FH	3	25	0.885	0.215	1.1	14.5	29	43.5	2	60	0	15.4	3.8
8	31	1	2010-07-15	1	2011-05-04	2011-06-07	2	not applicable	1	2011-10-03	AFI_NMI_FH	3	40	0.955	0.195	1.15	16	27	43	1.6875	60	0	15.6	3.8
8	32	1	2010-07-15	1	2011-05-04	2011-06-07	2	not applicable	1	2011-10-03	AFI_NMI_FH	3	45	1.12	0.18	1.3	17	27.2	44.2	1.6	60	0	14.6	3.9
8	33	1	2010-07-15	1	2011-05-04	2011-06-07	2	not applicable	1	2011-10-03	AFI_NMI_FH	3	25	1.02	0.18	1.2	14.5	29.5	44	2.03448	60	0	15	3.9
8	34	1	2010-07-15	1	2011-05-04	2011-06-07	2	not applicable	1	2011-10-03	AFI_NMI_FH	3	10	1.35	0.25	1.6	16.5	32	48.5	1.93939	50	0	14.4	3.6
8	35	1	2010-07-15	1	2011-05-04	2011-06-07	2	not applicable	1	2011-10-03	AFI_NMI_FH	3	0	1.1	0.2	1.3	17	26.5	43.5	1.55882	0	0	14.2	3.7
8	36	1	2010-07-15	1	2011-05-04	2011-06-07	2	not applicable	1	2011-10-03	AFI_NMI_FH	3	0	0.7	0.15	0.85	16	25.5	41.5	1.59375	10	0	14.4	3.6
8	37	1	2010-07-15	1	2011-05-04	2011-06-07	2	not applicable	1	2011-10-03	AFI_NMI_FH	3	0	0.795	0.205	1	14.7	27.5	42.2	1.87075	10	0	15.8	3.9
8	38	1	2010-07-15	1	2011-05-04	2011-06-07	2	not applicable	1	2011-10-03	AFI_NMI_FH	3	0	0.65	0.2	0.85	13.5	28.5	42	2.11111	5	0	13	3.8
8	39	1	2010-07-15	1	2011-05-04	2011-06-07	2	not applicable	1	2011-10-03	AFI_NMI_FH	3	0	0.445	0.155	0.6	12.5	27	39.5	2.16	0	0	12	3.2
8	40	1	2010-07-15	1	2011-05-04	2011-06-07	2	not applicable	1	2011-10-03	AFI_NMI_FH	3	25	0.58	0.12	0.7	12	19.3	31.3	1.60833	30	0	15	3.6
8	41	1	2010-07-15	1	2011-05-04	2011-06-07	2	not applicable	1	2011-10-03	AFI_NMI_FH	3	25	0.675	0.125	0.8	13.6	19.4	33	1.42647	10	0	16	3.9
8	42	1	2010-07-15	1	2011-05-04	2011-06-07	2	not applicable	1	2011-10-03	AFI_NMI_FH	3	5	0.96	0.24	1.2	11.3	28.6	39.9	2.53097	20	0	15.4	3.7
8	43	1	2010-07-15	1	2011-05-04	2011-06-07	2	not applicable	1	2011-10-03	AFI_NMI_FH	3	0	1.07	0.18	1.25	16.5	26	42.5	1.57576	40	0	14	3.6
8	44	1	2010-07-15	1	2011-05-04	2011-06-07	2	not applicable	1	2011-10-03	AFI_NMI_FH	3	25	1.31	0.24	1.55	17.5	29.5	47	1.68571	65	0	14.8	3.7
8	45	1	2010-07-15	1	2011-05-04	2011-06-07	2	not applicable	1	2011-10-03	AFI_NMI_FH	3	25	0.86	0.24	1.1	14.5	27.3	41.8	1.88276	40	0	16.6	3.8
8	46	1	2010-07-15	1	2011-05-04	2011-06-07	2	not applicable	1	2011-10-03	AFI_NMI_FH	3	0	0.463	0.137	0.6	12.5	22.5	35	1.8	5	0	12.2	3
8	47	1	2010-07-15	1	2011-05-04	2011-06-07	2	not applicable	1	2011-10-03	AFI_NMI_FH	3	5	0.935	0.215	1.15	14	32.3	46.3	2.30714	40	0	13.8	3.5
8	48	1	2010-07-15	1	2011-05-04	2011-06-07	2	not applicable	1	2011-10-03	AFI_NMI_FH	3	0	1.17	0.18	1.35	18	27.2	45.2	1.51111	20	0	14.4	3.3
8	49	1	2010-07-15	1	2011-05-04	2011-06-07	2	not applicable	1	2011-10-03	AFI_NMI_FH	3	0	0.65	0.2	0.85	13.5	27.2	40.7	2.01481	10	0	15.2	3.6
8	50	1	2010-07-15	1	2011-05-04	2011-06-07	2	not applicable	1	2011-10-03	AFI_NMI_FH	3	30	2.1	0.15	2.25	25.5	22.5	48	0.882353	70	0	14	3.4
8	51	1	2010-07-15	1	2011-05-04	2011-06-07	2	not applicable	1	2011-10-03	AFI_NMI_FH	3	25	0.7	0.15	0.85	14	22	36	1.57143	25	0	15.4	3.8
8	52	1	2010-07-15	1	2011-05-04	2011-06-07	2	not applicable	1	2011-10-03	AFI_NMI_FH	3	15	0.7	0.2	0.9	12	27.3	39.3	2.275	15	0	15	3.6
8	53	1	2010-07-15	1	2011-05-04	2011-06-07	2	not applicable	1	2011-10-03	AFI_NMI_FH	3	25	1.665	0.235	1.9	19	29.3	48.3	1.54211	70	0	14.4	3.8
8	54	1	2010-07-15	1	2011-05-04	2011-06-07	2	not applicable	1	2011-10-03	AFI_NMI_FH	3	15	1.07	0.18	1.25	16	26	42	1.625	15	0	15.2	3.2
8	55	1	2010-07-15	1	2011-05-04	2011-06-07	2	not applicable	1	2011-10-03	AFI_NMI_FH	3	25	1.31	0.19	1.5	17.5	25	42.5	1.42857	60	0	13.6	3.7
8	56	1	2010-07-15	1	2011-05-04	2011-06-07	2	not applicable	1	2011-10-03	AFI_NMI_FH	3	0	0.93	0.22	1.15	16	25.3	41.3	1.58125	5	0	13.8	3.6
8	57	1	2010-07-15	1	2011-05-04	2011-06-07	2	not applicable	1	2011-10-03	AFI_NMI_FH	3	30	1.265	0.235	1.5	18	30.5	48.5	1.69444	60	0	14.4	3.7
8	58	1	2010-07-15	1	2011-05-04	2011-06-07	2	not applicable	1	2011-10-03	AFI_NMI_FH	3	0	1.2	0.2	1.4	18	28	46	1.55556	50	0	16	3.9
8	59	1	2010-07-15	1	2011-05-04	2011-06-07	2	not applicable	1	2011-10-03	AFI_NMI_FH	3	0	1.57	0.18	1.75	22	26	48	1.18182	15	0	14.8	3.3
8	60	1	2010-07-15	1	2011-05-04	2011-06-07	2	not applicable	1	2011-10-03	AFI_NMI_FH	3	0	1.36	0.19	1.55	19	26	45	1.36842	20	0	14.6	3.8
4	1	2	2010-07-15	1	2011-05-04	2011-06-07	2	not applicable	1	2011-10-02	AFI_NMI_FH	3	25	1.35	0.15	1.5	20	20.5	40.5	1.025	30	0	15.2	3.7
4	2	2	2010-07-15	1	2011-05-04	2011-06-07	2	not applicable	1	2011-10-02	AFI_NMI_FH	3	0	1.27	0.13	1.4	21.5	18.5	40	0.860465	15	0	14.2	3.6
4	3	2	2010-07-15	1	2011-05-04	2011-06-07	2	not applicable	1	2011-10-02	AFI_NMI_FH	3	15	0.815	0.185	1	14.5	27.3	41.8	1.88276	20	0	15.4	3.7
4	4	2	2010-07-15	1	2011-05-04	2011-06-07	2	not applicable	1	2011-10-02	AFI_NMI_FH	3	0	0.445	0.155	0.6	11	24	35	2.18182	15	0	15.6	3.8
4	5	2	2010-07-15	1	2011-05-04	2011-06-07	2	not applicable	1	2011-10-02	AFI_NMI_FH	3	25	0.66	0.19	0.85	14	24.5	38.5	1.75	50	0	14.4	3.9
4	6	2	2010-07-15	1	2011-05-04	2011-06-07	2	not applicable	1	2011-10-02	AFI_NMI_FH	3	0	0.75	0.2	0.95	15.5	23.3	38.8	1.50323	10	0	12.8	3.3
4	7	2	2010-07-15	1	2011-05-04	2011-06-07	2	not applicable	1	2011-10-02	AFI_NMI_FH	3	25	1.335	0.215	1.55	17.5	27	44.5	1.54286	80	0	14.4	3.6
4	8	2	2010-07-15	1	2011-05-04	2011-06-07	2	not applicable	1	2011-10-02	AFI_NMI_FH	3	5	0.945	0.205	1.15	16	27.5	43.5	1.71875	20	0	15	3.9
4	9	2	2010-07-15	1	2011-05-04	2011-06-07	2	not applicable	1	2011-10-02	AFI_NMI_FH	3	30	1.425	0.175	1.6	20	24.5	44.5	1.225	60	0	13.4	3.4
4	10	2	2010-07-15	1	2011-05-04	2011-06-07	2	not applicable	1	2011-10-02	AFI_NMI_FH	3	5	0.96	0.19	1.15	15.5	26.7	42.2	1.72258	40	0	15	3.9
4	11	2	2010-07-15	1	2011-05-04	2011-06-07	2	not applicable	1	2011-10-02	AFI_NMI_FH	3	5	0.91	0.19	1.1	16	26	42	1.625	20	0	14.2	3.7
4	12	2	2010-07-15	1	2011-05-04	2011-06-07	2	not applicable	1	2011-10-02	AFI_NMI_FH	3	0	0.785	0.165	0.95	15	23.5	38.5	1.56667	15	0	15.6	3.8
4	13	2	2010-07-15	1	2011-05-04	2011-06-07	2	not applicable	1	2011-10-02	AFI_NMI_FH	3	30	0.97	0.18	1.15	16	24.5	40.5	1.53125	50	0	15.8	3.8
4	14	2	2010-07-15	1	2011-05-04	2011-06-07	2	not applicable	1	2011-10-02	AFI_NMI_FH	3	0	1.025	0.125	1.15	18	21.5	39.5	1.19444	20	0	15	3.8
4	15	2	2010-07-15	1	2011-05-04	2011-06-07	2	not applicable	1	2011-10-02	AFI_NMI_FH	3	30	1.335	0.165	1.5	19	25	44	1.31579	50	0	16	3.9
4	16	2	2010-07-15	1	2011-05-04	2011-06-07	2	not applicable	1	2011-10-02	AFI_NMI_FH	3	0	0.71	0.19	0.9	13.5	27.3	40.8	2.02222	10	0	14.8	3.4
4	17	2	2010-07-15	1	2011-05-04	2011-06-07	2	not applicable	1	2011-10-02	AFI_NMI_FH	3	10	1.29	0.16	1.45	19	26	45	1.36842	30	0	13.4	3.4
4	18	2	2010-07-15	1	2011-05-04	2011-06-07	2	not applicable	1	2011-10-02	AFI_NMI_FH	3	0	1.185	0.215	1.4	16.5	29.7	46.2	1.8	50	0	15.8	3.9
4	19	2	2010-07-15	1	2011-05-04	2011-06-07	2	not applicable	1	2011-10-02	AFI_NMI_FH	3	30	1.19	0.21	1.4	16	24.5	40.5	1.53125	50	0	15	3.9
4	20	2	2010-07-15	1	2011-05-04	2011-06-07	2	not applicable	1	2011-10-02	AFI_NMI_FH	3	25	1.435	0.165	1.6	20	24	44	1.2	30	0	14.8	3.4
4	21	2	2010-07-15	1	2011-05-04	2011-06-07	2	not applicable	1	2011-10-02	AFI_NMI_FH	3	10	0.83	0.17	1	16	27	43	1.6875	20	0	15.4	3.7
4	22	2	2010-07-15	1	2011-05-04	2011-06-07	2	not applicable	1	2011-10-02	AFI_NMI_FH	3	10	1.02	0.18	1.2	16	24.5	40.5	1.53125	10	0	14.4	3.6
4	23	2	2010-07-15	1	2011-05-04	2011-06-07	2	not applicable	1	2011-10-02	AFI_NMI_FH	3	0	0.775	0.225	1	13.5	30	43.5	2.22222	20	0	15.6	3.7
4	24	2	2010-07-15	1	2011-05-04	2011-06-07	2	not applicable	1	2011-10-02	AFI_NMI_FH	3	10	0.91	0.19	1.1	15	28	43	1.86667	20	0	15.4	3.6
4	25	2	2010-07-15	1	2011-05-04	2011-06-07	2	not applicable	1	2011-10-02	AFI_NMI_FH	3	30	1.2	0.2	1.4	17	29.5	46.5	1.73529	25	0	15.6	3.6
4	26	2	2010-07-15	1	2011-05-04	2011-06-07	2	not applicable	1	2011-10-02	AFI_NMI_FH	3	5	0.79	0.16	0.95	14.5	26	40.5	1.7931	20	0	16.2	3.9
4	27	2	2010-07-15	1	2011-05-04	2011-06-07	2	not applicable	1	2011-10-02	AFI_NMI_FH	3	25	0.745	0.155	0.9	15	26	41	1.73333	45	0	15.2	3.7
4	28	2	2010-07-15	1	2011-05-04	2011-06-07	2	not applicable	1	2011-10-02	AFI_NMI_FH	3	0	0.99	0.21	1.2	14	30.5	44.5	2.17857	40	0	14.6	3.5
4	29	2	2010-07-15	1	2011-05-04	2011-06-07	2	not applicable	1	2011-10-02	AFI_NMI_FH	3	0	0.56	0.24	0.8	12.5	28	40.5	2.24	13	0	14	3.5
4	30	2	2010-07-15	1	2011-05-04	2011-06-07	2	not applicable	1	2011-10-02	AFI_NMI_FH	3	0	0.81	0.24	1.05	15.5	30.2	45.7	1.94839	10	0	12.6	3.4
4	31	2	2010-07-15	1	2011-05-04	2011-06-07	2	not applicable	1	2011-10-02	AFI_NMI_FH	3	0	0.47	0.23	0.7	10	28.3	38.3	2.83	15	0	16	3.8
4	32	2	2010-07-15	1	2011-05-04	2011-06-07	2	not applicable	1	2011-10-02	AFI_NMI_FH	3	0	0.84	0.21	1.05	15	25.5	40.5	1.7	15	0	15	3.7
4	33	2	2010-07-15	1	2011-05-04	2011-06-07	2	not applicable	1	2011-10-02	AFI_NMI_FH	3	0	0.485	0.215	0.7	10	28.5	38.5	2.85	10	0	15.8	3.6
4	34	2	2010-07-15	1	2011-05-04	2011-06-07	2	not applicable	1	2011-10-02	AFI_NMI_FH	3	25	0.98	0.17	1.15	15.5	24	39.5	1.54839	15	0	15.4	3.8
4	35	2	2010-07-15	1	2011-05-04	2011-06-07	2	not applicable	1	2011-10-02	AFI_NMI_FH	3	0	0.68	0.22	0.9	12.2	28	40.2	2.29508	15	0	14.4	3.5
4	36	2	2010-07-15	1	2011-05-04	2011-06-07	2	not applicable	1	2011-10-02	AFI_NMI_FH	3	15	0.74	0.21	0.95	13	26.5	39.5	2.03846	30	0	15	3.8
4	37	2	2010-07-15	1	2011-05-04	2011-06-07	2	not applicable	1	2011-10-02	AFI_NMI_FH	3	35	0.83	0.17	1	14.5	23	37.5	1.58621	15	0	14.8	3.6
4	38	2	2010-07-15	1	2011-05-04	2011-06-07	2	not applicable	1	2011-10-02	AFI_NMI_FH	3	0	0.705	0.145	0.85	13	23.5	36.5	1.80769	10	0	15	3.8
4	39	2	2010-07-15	1	2011-05-04	2011-06-07	2	not applicable	1	2011-10-02	AFI_NMI_FH	3	0	0.93	0.17	1.1	15	23	38	1.53333	10	0	15.6	3.7
4	40	2	2010-07-15	1	2011-05-04	2011-06-07	2	not applicable	1	2011-10-02	AFI_NMI_FH	3	0	1.02	0.18	1.2	17	24	41	1.41176	20	0	14.4	3.7
4	41	2	2010-07-15	1	2011-05-04	2011-06-07	2	not applicable	1	2011-10-02	AFI_NMI_FH	3	10	1	0.15	1.15	16	21	37	1.3125	20	0	15.2	3.7
4	42	2	2010-07-15	1	2011-05-04	2011-06-07	2	not applicable	1	2011-10-02	AFI_NMI_FH	3	0	0.88	0.22	1.1	14	26	40	1.85714	10	0	14.2	3.6
4	43	2	2010-07-15	1	2011-05-04	2011-06-07	2	not applicable	1	2011-10-02	AFI_NMI_FH	3	0	0.51	0.19	0.7	11	25.5	36.5	2.31818	10	0	14	3.7
4	44	2	2010-07-15	1	2011-05-04	2011-06-07	2	not applicable	1	2011-10-02	AFI_NMI_FH	3	20	1.19	0.21	1.4	17.2	26	43.2	1.51163	15	0	15.2	3.8
4	45	2	2010-07-15	1	2011-05-04	2011-06-07	2	not applicable	1	2011-10-02	AFI_NMI_FH	3	0	0.82	0.18	1	16	24	40	1.5	10	0	15.2	3.8
4	46	2	2010-07-15	1	2011-05-04	2011-06-07	2	not applicable	1	2011-10-02	AFI_NMI_FH	3	0	1.225	0.225	1.45	17	25	42	1.47059	50	0	14.8	3.9
4	47	2	2010-07-15	1	2011-05-04	2011-06-07	2	not applicable	1	2011-10-02	AFI_NMI_FH	3	0	0.45	0.25	0.7	11	27	38	2.45455	5	0	14.2	3.9
4	48	2	2010-07-15	1	2011-05-04	2011-06-07	2	not applicable	1	2011-10-02	AFI_NMI_FH	3	5	1.5	0.15	1.65	20	18	38	0.9	60	0	14.4	3.9
4	49	2	2010-07-15	1	2011-05-04	2011-06-07	2	not applicable	1	2011-10-02	AFI_NMI_FH	3	0	1.34	0.21	1.55	18	26	44	1.44444	20	0	15.6	3.8
4	50	2	2010-07-15	1	2011-05-04	2011-06-07	2	not applicable	1	2011-10-02	AFI_NMI_FH	3	0	1.06	0.14	1.2	16	21.2	37.2	1.325	25	0	15.6	3.9
4	51	2	2010-07-15	1	2011-05-04	2011-06-07	2	not applicable	1	2011-10-02	AFI_NMI_FH	3	0	0.97	0.18	1.15	16	23.5	39.5	1.46875	15	0	14.8	3.6
4	52	2	2010-07-15	1	2011-05-04	2011-06-07	2	not applicable	1	2011-10-02	AFI_NMI_FH	3	0	0.9	0.2	1.1	14.2	22	36.2	1.5493	15	0	15.6	3.7
4	53	2	2010-07-15	1	2011-05-04	2011-06-07	2	not applicable	1	2011-10-02	AFI_NMI_FH	3	0	0.61	0.14	0.75	14	21.5	35.5	1.53571	5	0	14.6	3.9
4	54	2	2010-07-15	1	2011-05-04	2011-06-07	2	not applicable	1	2011-10-02	AFI_NMI_FH	3	0	1	0.25	1.25	16.2	28	44.2	1.7284	50	0	15.2	3.7
4	55	2	2010-07-15	1	2011-05-04	2011-06-07	2	not applicable	1	2011-10-02	AFI_NMI_FH	3	0	0.87	0.13	1	15	21	36	1.4	5	0	14.8	3.7
4	56	2	2010-07-15	1	2011-05-04	2011-06-07	2	not applicable	1	2011-10-02	AFI_NMI_FH	3	25	1.43	0.27	1.7	17	29.5	46.5	1.73529	50	0	15.2	3.8
4	57	2	2010-07-15	1	2011-05-04	2011-06-07	2	not applicable	1	2011-10-02	AFI_NMI_FH	3	0	1.015	0.185	1.2	17	22.5	39.5	1.32353	15	0	16.4	3.9
4	58	2	2010-07-15	1	2011-05-04	2011-06-07	2	not applicable	1	2011-10-02	AFI_NMI_FH	3	0	0.88	0.17	1.05	14.5	22	36.5	1.51724	10	0	16.4	4
4	59	2	2010-07-15	1	2011-05-04	2011-06-07	2	not applicable	1	2011-10-02	AFI_NMI_FH	3	0	0.89	0.11	1	13.5	21	34.5	1.55556	10	0	15.2	3.7
4	60	2	2010-07-15	1	2011-05-04	2011-06-07	2	not applicable	1	2011-10-02	AFI_NMI_FH	3	0	0.98	0.17	1.15	16	21.4	37.4	1.3375	10	0	15.2	3.8
5	1	3	2010-07-15	1	2011-05-04	2011-06-07	2	not applicable	1	2011-10-05	AFI_NMI_FH	3	5	1.33	0.22	1.55	18.5	26	44.5	1.40541	40	0	13.8	3.6
5	2	3	2010-07-15	1	2011-05-04	2011-06-07	2	not applicable	1	2011-10-05	AFI_NMI_FH	3	20	0.58	0.22	0.8	12	27	39	2.25	30	0	14.4	3.9
5	3	3	2010-07-15	1	2011-05-04	2011-06-07	2	not applicable	1	2011-10-05	AFI_NMI_FH	3	0	1.68	0.12	1.8	24	18	42	0.75	25	0	13.8	3.7
5	4	3	2010-07-15	1	2011-05-04	2011-06-07	2	not applicable	1	2011-10-05	AFI_NMI_FH	3	25	0.655	0.295	0.95	13	32	45	2.46154	10	0	16.4	3.8
5	5	3	2010-07-15	1	2011-05-04	2011-06-07	2	not applicable	1	2011-10-05	AFI_NMI_FH	3	0	0.59	0.21	0.8	12.5	27	39.5	2.16	5	0	13.2	3.4
5	6	3	2010-07-15	1	2011-05-04	2011-06-07	2	not applicable	1	2011-10-05	AFI_NMI_FH	3	5	1.34	0.21	1.55	18.5	29.5	48	1.59459	15	0	13.8	3.6
5	7	3	2010-07-15	1	2011-05-04	2011-06-07	2	not applicable	1	2011-10-05	AFI_NMI_FH	3	5	0.955	0.195	1.15	16.5	23.5	40	1.42424	10	0	14.2	3.8
5	8	3	2010-07-15	1	2011-05-04	2011-06-07	2	not applicable	1	2011-10-05	AFI_NMI_FH	3	10	1.5	0.2	1.7	19.5	26	45.5	1.33333	15	0	13.8	3.9
5	9	3	2010-07-15	1	2011-05-04	2011-06-07	2	not applicable	1	2011-10-05	AFI_NMI_FH	3	0	0.86	0.19	1.05	15.2	25.5	40.7	1.67763	5	0	13.4	3.7
5	10	3	2010-07-15	1	2011-05-04	2011-06-07	2	not applicable	1	2011-10-05	AFI_NMI_FH	3	30	1.02	0.23	1.25	15.5	28	43.5	1.80645	60	0	14	3.9
5	11	3	2010-07-15	1	2011-05-04	2011-06-07	2	not applicable	1	2011-10-05	AFI_NMI_FH	3	20	0.74	0.21	0.95	14.5	28.5	43	1.96552	15	0	16.2	3.9
5	12	3	2010-07-15	1	2011-05-04	2011-06-07	2	not applicable	1	2011-10-05	AFI_NMI_FH	3	10	0.73	0.17	0.9	14	24	38	1.71429	5	0	15.8	3.7
5	13	3	2010-07-15	1	2011-05-04	2011-06-07	2	not applicable	1	2011-10-05	AFI_NMI_FH	3	20	0.78	0.22	1	14.5	28	42.5	1.93103	15	0	17	3.9
5	14	3	2010-07-15	1	2011-05-04	2011-06-07	2	not applicable	1	2011-10-05	AFI_NMI_FH	3	25	0.775	0.225	1	13.5	30.5	44	2.25926	40	0	16.2	3.8
5	15	3	2010-07-15	1	2011-05-04	2011-06-07	2	not applicable	1	2011-10-05	AFI_NMI_FH	3	10	0.7	0.2	0.9	15	30	45	2	15	0	16.6	3.8
5	16	3	2010-07-15	1	2011-05-04	2011-06-07	2	not applicable	1	2011-10-05	AFI_NMI_FH	3	0	1.27	0.18	1.45	17.5	26	43.5	1.48571	0	0	13.2	3.6
5	17	3	2010-07-15	1	2011-05-04	2011-06-07	2	not applicable	1	2011-10-05	AFI_NMI_FH	3	0	0.58	0.17	0.75	13	22.5	35.5	1.73077	5	0	13.4	3.6
5	18	3	2010-07-15	1	2011-05-04	2011-06-07	2	not applicable	1	2011-10-05	AFI_NMI_FH	3	10	1.44	0.16	1.6	20.5	24.5	45	1.19512	60	0	14.2	3.7
5	19	3	2010-07-15	1	2011-05-04	2011-06-07	2	not applicable	1	2011-10-05	AFI_NMI_FH	3	0	0.975	0.175	1.15	16	22.2	38.2	1.3875	30	0	13.8	3.5
5	20	3	2010-07-15	1	2011-05-04	2011-06-07	2	not applicable	1	2011-10-05	AFI_NMI_FH	3	15	0.69	0.16	0.85	13.5	23	36.5	1.7037	30	0	15.4	3.7
5	21	3	2010-07-15	1	2011-05-04	2011-06-07	2	not applicable	1	2011-10-05	AFI_NMI_FH	3	30	1.3	0.15	1.45	19.5	22	41.5	1.12821	60	0	14.2	3.8
5	22	3	2010-07-15	1	2011-05-04	2011-06-07	2	not applicable	1	2011-10-05	AFI_NMI_FH	3	0	0.84	0.26	1.1	14.2	31	45.2	2.1831	10	0	14	3.7
5	23	3	2010-07-15	1	2011-05-04	2011-06-07	2	not applicable	1	2011-10-05	AFI_NMI_FH	3	0	1.14	0.21	1.35	20	26	46	1.3	15	0	16	3.8
5	24	3	2010-07-15	1	2011-05-04	2011-06-07	2	not applicable	1	2011-10-05	AFI_NMI_FH	3	0	1.83	0.22	2.05	23	23	46	1	40	0	14.2	3.7
5	25	3	2010-07-15	1	2011-05-04	2011-06-07	2	not applicable	1	2011-10-05	AFI_NMI_FH	3	5	0.79	0.21	1	15	26.5	41.5	1.76667	15	0	15.6	3.8
5	26	3	2010-07-15	1	2011-05-04	2011-06-07	2	not applicable	1	2011-10-05	AFI_NMI_FH	3	0	0.83	0.22	1.05	14	25	39	1.78571	20	0	15.2	3.9
5	27	3	2010-07-15	1	2011-05-04	2011-06-07	2	not applicable	1	2011-10-05	AFI_NMI_FH	3	25	1.17	0.23	1.4	16	21	37	1.3125	40	0	15	3.9
5	28	3	2010-07-15	1	2011-05-04	2011-06-07	2	not applicable	1	2011-10-05	AFI_NMI_FH	3	0	1.18	0.22	1.4	18.5	27.5	46	1.48649	20	0	15.6	3.7
5	29	3	2010-07-15	1	2011-05-04	2011-06-07	2	not applicable	1	2011-10-05	AFI_NMI_FH	3	0	0.97	0.18	1.15	16.5	21	37.5	1.27273	15	0	14.6	3.6
5	30	3	2010-07-15	1	2011-05-04	2011-06-07	2	not applicable	1	2011-10-05	AFI_NMI_FH	3	0	0.8	0.2	1	14.5	25	39.5	1.72414	10	0	14.6	3.6
5	31	3	2010-07-15	1	2011-05-04	2011-06-07	2	not applicable	1	2011-10-05	AFI_NMI_FH	3	5	1.15	0.2	1.35	18	24.2	42.2	1.34444	20	0	14.6	3.7
5	32	3	2010-07-15	1	2011-05-04	2011-06-07	2	not applicable	1	2011-10-05	AFI_NMI_FH	3	20	1.41	0.19	1.6	19	28.3	47.3	1.48947	50	0	13.2	3.6
5	33	3	2010-07-15	1	2011-05-04	2011-06-07	2	not applicable	1	2011-10-05	AFI_NMI_FH	3	30	0.74	0.16	0.9	15	26	41	1.73333	30	0	14.8	3.7
5	34	3	2010-07-15	1	2011-05-04	2011-06-07	2	not applicable	1	2011-10-05	AFI_NMI_FH	3	15	1.54	0.18	1.72	22.3	26	48.3	1.16592	60	0	14.2	3.7
5	35	3	2010-07-15	1	2011-05-04	2011-06-07	2	not applicable	1	2011-10-05	AFI_NMI_FH	3	0	0.65	0.2	0.85	13	25.5	38.5	1.96154	5	0	15.8	3.8
5	36	3	2010-07-15	1	2011-05-04	2011-06-07	2	not applicable	1	2011-10-05	AFI_NMI_FH	3	5	1.7	0.2	1.9	22.5	26	48.5	1.15556	60	0	14	3.5
5	37	3	2010-07-15	1	2011-05-04	2011-06-07	2	not applicable	1	2011-10-05	AFI_NMI_FH	3	0	0.89	0.16	1.05	16	23	39	1.4375	15	0	15.4	3.8
5	38	3	2010-07-15	1	2011-05-04	2011-06-07	2	not applicable	1	2011-10-05	AFI_NMI_FH	3	5	1.925	0.175	2.1	25	25.7	50.7	1.028	50	0	13.8	3.6
5	39	3	2010-07-15	1	2011-05-04	2011-06-07	2	not applicable	1	2011-10-05	AFI_NMI_FH	3	40	0.59	0.16	0.75	13	23.5	36.5	1.80769	15	0	14.8	3.8
5	40	3	2010-07-15	1	2011-05-04	2011-06-07	2	not applicable	1	2011-10-05	AFI_NMI_FH	3	35	0.81	0.24	1.05	13	26.8	39.8	2.06154	40	0	14.6	3.7
5	41	3	2010-07-15	1	2011-05-04	2011-06-07	2	not applicable	1	2011-10-05	AFI_NMI_FH	3	25	1.05	0.25	1.3	15.5	28.5	44	1.83871	60	0	14.6	3.7
5	42	3	2010-07-15	1	2011-05-04	2011-06-07	2	not applicable	1	2011-10-05	AFI_NMI_FH	3	0	0.66	0.19	0.85	14	25.5	39.5	1.82143	10	0	13.4	3.6
5	43	3	2010-07-15	1	2011-05-04	2011-06-07	2	not applicable	1	2011-10-05	AFI_NMI_FH	3	35	1.16	0.14	1.3	19	22.5	41.5	1.18421	50	0	14.2	3.7
5	44	3	2010-07-15	1	2011-05-04	2011-06-07	2	not applicable	1	2011-10-05	AFI_NMI_FH	3	5	0.745	0.205	0.95	15	26	41	1.73333	15	0	15	3.9
5	45	3	2010-07-15	1	2011-05-04	2011-06-07	2	not applicable	1	2011-10-05	AFI_NMI_FH	3	5	1.065	0.235	1.3	16.2	26	42.2	1.60494	40	0	14.8	3.8
5	46	3	2010-07-15	1	2011-05-04	2011-06-07	2	not applicable	1	2011-10-05	AFI_NMI_FH	3	25	0.56	0.14	0.7	13	22	35	1.69231	7	0	15.2	3.9
5	47	3	2010-07-15	1	2011-05-04	2011-06-07	2	not applicable	1	2011-10-05	AFI_NMI_FH	3	0	1.22	0.18	1.4	19	23	42	1.21053	20	0	14.8	3.8
5	48	3	2010-07-15	1	2011-05-04	2011-06-07	2	not applicable	1	2011-10-05	AFI_NMI_FH	3	5	1.19	0.21	1.4	17	26.5	43.5	1.55882	20	0	15	3.8
5	49	3	2010-07-15	1	2011-05-04	2011-06-07	2	not applicable	1	2011-10-05	AFI_NMI_FH	3	40	0.89	0.18	1.07	17	23	40	1.35294	15	0	15.2	3.9
5	50	3	2010-07-15	1	2011-05-04	2011-06-07	2	not applicable	1	2011-10-05	AFI_NMI_FH	3	30	1.08	0.22	1.3	16.5	26.5	43	1.60606	40	0	15.8	3.7
5	51	3	2010-07-15	1	2011-05-04	2011-06-07	2	not applicable	1	2011-10-05	AFI_NMI_FH	3	20	0.9	0.2	1.1	14.5	29.4	43.9	2.02759	30	0	15.2	3.9
5	52	3	2010-07-15	1	2011-05-04	2011-06-07	2	not applicable	1	2011-10-05	AFI_NMI_FH	3	25	0.98	0.17	1.15	16.5	27	43.5	1.63636	40	0	14	3.7
5	53	3	2010-07-15	1	2011-05-04	2011-06-07	2	not applicable	1	2011-10-05	AFI_NMI_FH	3	5	0.96	0.19	1.15	16	24.5	40.5	1.53125	15	0	15.2	3.8
5	54	3	2010-07-15	1	2011-05-04	2011-06-07	2	not applicable	1	2011-10-05	AFI_NMI_FH	3	10	0.89	0.21	1.1	14.5	25	39.5	1.72414	30	0	15	3.8
5	55	3	2010-07-15	1	2011-05-04	2011-06-07	2	not applicable	1	2011-10-05	AFI_NMI_FH	3	5	0.99	0.21	1.2	16.5	27.2	43.7	1.64848	15	0	14.6	3.7
5	56	3	2010-07-15	1	2011-05-04	2011-06-07	2	not applicable	1	2011-10-05	AFI_NMI_FH	3	15	1.085	0.165	1.25	15.5	27	42.5	1.74194	50	0	15	3.8
5	57	3	2010-07-15	1	2011-05-04	2011-06-07	2	not applicable	1	2011-10-05	AFI_NMI_FH	3	5	1.1	0.2	1.3	18	27.5	45.5	1.52778	15	0	14	3.8
5	58	3	2010-07-15	1	2011-05-04	2011-06-07	2	not applicable	1	2011-10-05	AFI_NMI_FH	3	5	0.54	0.16	0.7	12.5	22.3	34.8	1.784	10	0	14	3.7
5	59	3	2010-07-15	1	2011-05-04	2011-06-07	2	not applicable	1	2011-10-05	AFI_NMI_FH	3	10	0.795	0.205	1	14.5	29.2	43.7	2.01379	15	0	15	3.7
5	60	3	2010-07-15	1	2011-05-04	2011-06-07	2	not applicable	1	2011-10-05	AFI_NMI_FH	3	0	0.51	0.19	0.7	11.5	25.5	37	2.21739	5	0	14.6	3.7
4	1	4	2010-07-15	1	2011-05-04	2011-06-07	2	not applicable	1	2011-10-02	AFI_NMI_FH	3	0	1.565	0.135	1.7	24.2	19.8	44	0.818182	10	0	13.8	3.3
4	2	4	2010-07-15	1	2011-05-04	2011-06-07	2	not applicable	1	2011-10-02	AFI_NMI_FH	3	5	0.495	0.155	0.65	10.7	22.2	32.9	2.07477	30	0	14	3.7
4	3	4	2010-07-15	1	2011-05-04	2011-06-07	2	not applicable	1	2011-10-02	AFI_NMI_FH	3	0	1.25	0.1	1.35	20	17.4	37.4	0.87	20	0	13.6	3.9
4	4	4	2010-07-15	1	2011-05-04	2011-06-07	2	not applicable	1	2011-10-02	AFI_NMI_FH	3	5	0.38	0.12	0.5	10.3	18.2	28.5	1.76699	10	0	14.4	3.9
4	5	4	2010-07-15	1	2011-05-04	2011-06-07	2	not applicable	1	2011-10-02	AFI_NMI_FH	3	5	0.485	0.165	0.65	13.3	20.3	33.6	1.52632	15	0	16	4
4	6	4	2010-07-15	1	2011-05-04	2011-06-07	2	not applicable	1	2011-10-02	AFI_NMI_FH	3	10	0.655	0.145	0.8	10.3	19.4	29.7	1.8835	10	0	14.8	3.7
4	7	4	2010-07-15	1	2011-05-04	2011-06-07	2	not applicable	1	2011-10-02	AFI_NMI_FH	3	5	0.545	0.105	0.65	11.6	16.3	27.9	1.40517	10	0	14.2	3.8
4	8	4	2010-07-15	1	2011-05-04	2011-06-07	2	not applicable	1	2011-10-02	AFI_NMI_FH	3	0	1.875	0.125	2	23.6	17.8	41.4	0.754237	30	0	13.2	3.2
4	9	4	2010-07-15	1	2011-05-04	2011-06-07	2	not applicable	1	2011-10-02	AFI_NMI_FH	3	5	1.345	0.155	1.5	18.7	20.8	39.5	1.1123	15	0	15.4	3.6
4	10	4	2010-07-15	1	2011-05-04	2011-06-07	2	not applicable	1	2011-10-02	AFI_NMI_FH	3	5	1.035	0.165	1.2	15.3	20.8	36.1	1.35948	25	0	15.4	3.7
4	11	4	2010-07-15	1	2011-05-04	2011-06-07	2	not applicable	1	2011-10-02	AFI_NMI_FH	3	5	1.15	0.2	1.35	14.7	27.4	42.1	1.86395	15	0	14.4	3.4
4	12	4	2010-07-15	1	2011-05-04	2011-06-07	2	not applicable	1	2011-10-02	AFI_NMI_FH	3	5	0.77	0.13	0.9	13.7	20.2	33.9	1.47445	15	0	14.4	3.9
4	13	4	2010-07-15	1	2011-05-04	2011-06-07	2	not applicable	1	2011-10-02	AFI_NMI_FH	3	5	0.795	0.205	1	12.8	25.4	38.2	1.98437	30	0	16.2	3.9
4	14	4	2010-07-15	1	2011-05-04	2011-06-07	2	not applicable	1	2011-10-02	AFI_NMI_FH	3	0	0.75	0.15	0.9	11.6	19.8	31.4	1.7069	13	0	15	3.7
4	15	4	2010-07-15	1	2011-05-04	2011-06-07	2	not applicable	1	2011-10-02	AFI_NMI_FH	3	0	0.685	0.115	0.8	11.6	17.4	29	1.5	15	0	15.4	3.9
4	16	4	2010-07-15	1	2011-05-04	2011-06-07	2	not applicable	1	2011-10-02	AFI_NMI_FH	3	0	0.935	0.165	1.1	12.3	22.2	34.5	1.80488	40	0	14.8	3.8
4	17	4	2010-07-15	1	2011-05-04	2011-06-07	2	not applicable	1	2011-10-02	AFI_NMI_FH	3	0	0.41	0.14	0.55	11	18	29	1.63636	5	0	13.6	3.7
4	18	4	2010-07-15	1	2011-05-04	2011-06-07	2	not applicable	1	2011-10-02	AFI_NMI_FH	3	10	0.76	0.14	0.9	16	17	33	1.0625	10	0	15	3.9
4	19	4	2010-07-15	1	2011-05-04	2011-06-07	2	not applicable	1	2011-10-02	AFI_NMI_FH	3	0	0.965	0.185	1.15	17	21.2	38.2	1.24706	25	0	13.6	3.4
4	20	4	2010-07-15	1	2011-05-04	2011-06-07	2	not applicable	1	2011-10-02	AFI_NMI_FH	3	20	0.935	0.165	1.1	16	20.2	36.2	1.2625	15	0	15	3.8
4	21	4	2010-07-15	1	2011-05-04	2011-06-07	2	not applicable	1	2011-10-02	AFI_NMI_FH	3	15	0.98	0.22	1.2	17	22	39	1.29412	40	0	15.4	3.7
4	22	4	2010-07-15	1	2011-05-04	2011-06-07	2	not applicable	1	2011-10-02	AFI_NMI_FH	3	0	0.885	0.115	1	20	17	37	0.85	10	0	14.2	3.8
4	23	4	2010-07-15	1	2011-05-04	2011-06-07	2	not applicable	1	2011-10-02	AFI_NMI_FH	3	35	0.61	0.14	0.75	13	18	31	1.38462	10	0	13.6	3.5
4	24	4	2010-07-15	1	2011-05-04	2011-06-07	2	not applicable	1	2011-10-02	AFI_NMI_FH	3	35	0.645	0.205	0.85	13	23	36	1.76923	30	0	15	3.9
4	25	4	2010-07-15	1	2011-05-04	2011-06-07	2	not applicable	1	2011-10-02	AFI_NMI_FH	3	0	0.57	0.23	0.8	11.5	24	35.5	2.08696	15	0	14.2	3.8
4	26	4	2010-07-15	1	2011-05-04	2011-06-07	2	not applicable	1	2011-10-02	AFI_NMI_FH	3	20	0.98	0.17	1.15	17	20.2	37.2	1.18824	15	0	14	3.7
4	27	4	2010-07-15	1	2011-05-04	2011-06-07	2	not applicable	1	2011-10-02	AFI_NMI_FH	3	0	0.64	0.16	0.8	13	20	33	1.53846	20	0	14	3.7
4	28	4	2010-07-15	1	2011-05-04	2011-06-07	2	not applicable	1	2011-10-02	AFI_NMI_FH	3	25	0.655	0.195	0.85	13	23	36	1.76923	25	0	16	3.6
4	29	4	2010-07-15	1	2011-05-04	2011-06-07	2	not applicable	1	2011-10-02	AFI_NMI_FH	3	10	0.75	0.2	0.95	14	22	36	1.57143	10	0	14.8	3.7
4	30	4	2010-07-15	1	2011-05-04	2011-06-07	2	not applicable	1	2011-10-02	AFI_NMI_FH	3	0	1.24	0.21	1.45	17.5	21.5	39	1.22857	25	0	15	3.8
4	31	4	2010-07-15	1	2011-05-04	2011-06-07	2	not applicable	1	2011-10-02	AFI_NMI_FH	3	15	1.03	0.17	1.2	16.5	19.5	36	1.18182	20	0	15.2	3.7
4	32	4	2010-07-15	1	2011-05-04	2011-06-07	2	not applicable	1	2011-10-02	AFI_NMI_FH	3	5	0.83	0.22	1.05	14	22.5	36.5	1.60714	10	0	14.4	3.7
4	33	4	2010-07-15	1	2011-05-04	2011-06-07	2	not applicable	1	2011-10-02	AFI_NMI_FH	3	0	0.52	0.13	0.65	12	20	32	1.66667	10	0	13.4	3.6
4	34	4	2010-07-15	1	2011-05-04	2011-06-07	2	not applicable	1	2011-10-02	AFI_NMI_FH	3	10	0.94	0.16	1.1	15	21.5	36.5	1.43333	60	0	15.4	3.5
4	35	4	2010-07-15	1	2011-05-04	2011-06-07	2	not applicable	1	2011-10-02	AFI_NMI_FH	3	25	1.18	0.17	1.35	18	20.5	38.5	1.13889	50	0	15.2	3.6
4	36	4	2010-07-15	1	2011-05-04	2011-06-07	2	not applicable	1	2011-10-02	AFI_NMI_FH	3	10	0.7	0.2	0.9	13.5	22	35.5	1.62963	30	0	14.8	3.7
4	37	4	2010-07-15	1	2011-05-04	2011-06-07	2	not applicable	1	2011-10-02	AFI_NMI_FH	3	0	1	0.2	1.2	17	22	39	1.29412	10	0	15.4	3.7
4	38	4	2010-07-15	1	2011-05-04	2011-06-07	2	not applicable	1	2011-10-02	AFI_NMI_FH	3	5	1.015	0.135	1.15	16.2	21.6	37.8	1.33333	15	0	15.2	3.8
4	39	4	2010-07-15	1	2011-05-04	2011-06-07	2	not applicable	1	2011-10-02	AFI_NMI_FH	3	0	1.55	0.2	1.75	17.3	25	42.3	1.44509	40	0	14.6	4
4	40	4	2010-07-15	1	2011-05-04	2011-06-07	2	not applicable	1	2011-10-02	AFI_NMI_FH	3	0	2.06	0.14	2.2	25.4	19.9	45.3	0.783465	70	0	13	3.6
4	41	4	2010-07-15	1	2011-05-04	2011-06-07	2	not applicable	1	2011-10-02	AFI_NMI_FH	3	0	1.64	0.16	1.8	20.2	24	44.2	1.18812	20	0	13.6	3.6
4	42	4	2010-07-15	1	2011-05-04	2011-06-07	2	not applicable	1	2011-10-02	AFI_NMI_FH	3	0	1.44	0.16	1.6	17.5	20.6	38.1	1.17714	40	0	14.6	3.7
4	43	4	2010-07-15	1	2011-05-04	2011-06-07	2	not applicable	1	2011-10-02	AFI_NMI_FH	3	0	1.005	0.195	1.2	13.4	27.3	40.7	2.03731	45	0	14.2	3.6
4	44	4	2010-07-15	1	2011-05-04	2011-06-07	2	not applicable	1	2011-10-02	AFI_NMI_FH	3	5	1.01	0.14	1.15	12.3	24.3	36.6	1.97561	35	0	15	4
4	45	4	2010-07-15	1	2011-05-04	2011-06-07	2	not applicable	1	2011-10-02	AFI_NMI_FH	3	0	1.7	0.2	1.9	16.7	24.8	41.5	1.48503	60	0	13.2	3.7
4	46	4	2010-07-15	1	2011-05-04	2011-06-07	2	not applicable	1	2011-10-02	AFI_NMI_FH	3	0	1.51	0.14	1.65	17.2	20.8	38	1.2093	70	0	14.2	3.9
4	47	4	2010-07-15	1	2011-05-04	2011-06-07	2	not applicable	1	2011-10-02	AFI_NMI_FH	3	5	0.775	0.175	0.95	12.4	22.4	34.8	1.80645	15	0	15.2	3.9
4	48	4	2010-07-15	1	2011-05-04	2011-06-07	2	not applicable	1	2011-10-02	AFI_NMI_FH	3	0	0.86	0.19	1.05	15	21.5	36.5	1.43333	10	0	15.2	3.8
4	49	4	2010-07-15	1	2011-05-04	2011-06-07	2	not applicable	1	2011-10-02	AFI_NMI_FH	3	5	1.12	0.18	1.3	17.2	23	40.2	1.33721	15	0	15	3.7
4	50	4	2010-07-15	1	2011-05-04	2011-06-07	2	not applicable	1	2011-10-02	AFI_NMI_FH	3	0	1.81	0.19	2	22.2	21	43.2	0.945946	30	0	14.4	3.9
4	51	4	2010-07-15	1	2011-05-04	2011-06-07	2	not applicable	1	2011-10-02	AFI_NMI_FH	3	0	1.075	0.175	1.25	18.2	23	41.2	1.26374	15	0	15.6	3.8
4	52	4	2010-07-15	1	2011-05-04	2011-06-07	2	not applicable	1	2011-10-02	AFI_NMI_FH	3	0	0.955	0.145	1.1	16.5	21	37.5	1.27273	10	0	15	3.8
4	53	4	2010-07-15	1	2011-05-04	2011-06-07	2	not applicable	1	2011-10-02	AFI_NMI_FH	3	0	0.75	0.2	0.95	16.2	21	37.2	1.2963	10	0	14.6	3.7
4	54	4	2010-07-15	1	2011-05-04	2011-06-07	2	not applicable	1	2011-10-02	AFI_NMI_FH	3	0	1.78	0.19	1.97	21.5	25.5	47	1.18605	43	0	14	3.7
4	55	4	2010-07-15	1	2011-05-04	2011-06-07	2	not applicable	1	2011-10-02	AFI_NMI_FH	3	0	0.83	0.22	1.05	14	26	40	1.85714	10	0	15	3.6
4	56	4	2010-07-15	1	2011-05-04	2011-06-07	2	not applicable	1	2011-10-02	AFI_NMI_FH	3	10	0.87	0.13	1	16.5	18.5	35	1.12121	15	0	12.6	3.4
4	57	4	2010-07-15	1	2011-05-04	2011-06-07	2	not applicable	1	2011-10-02	AFI_NMI_FH	3	0	1.435	0.165	1.6	17.5	19	36.5	1.08571	6	0	12	3.4
4	58	4	2010-07-15	1	2011-05-04	2011-06-07	2	not applicable	1	2011-10-02	AFI_NMI_FH	3	30	0.83	0.22	1.05	11.5	22.2	33.7	1.93043	18	0	15	3.8
4	59	4	2010-07-15	1	2011-05-04	2011-06-07	2	not applicable	1	2011-10-02	AFI_NMI_FH	3	0	1.03	0.22	1.25	16	25	41	1.5625	17	0	15	3.7
4	60	4	2010-07-15	1	2011-05-04	2011-06-07	2	not applicable	1	2011-10-02	AFI_NMI_FH	3	0	0.905	0.145	1.05	15.2	20	35.2	1.31579	30	0	15.6	3.9
6	1	1	2010-07-15	1	2011-05-04	2011-06-07	2	not applicable	2	2011-10-02	AFI_NMI_OH	4	25	0.82	0.18	1	15.8	20	35.8	1.26582	15	0	14.8	3.7
6	2	1	2010-07-15	1	2011-05-04	2011-06-07	2	not applicable	2	2011-10-02	AFI_NMI_OH	4	25	0.965	0.185	1.15	15.4	20.8	36.2	1.35065	30	0	14.8	3.9
6	3	1	2010-07-15	1	2011-05-04	2011-06-07	2	not applicable	2	2011-10-02	AFI_NMI_OH	4	25	0.61	0.19	0.8	11.8	24.2	36	2.05085	15	0	15.6	3.8
6	4	1	2010-07-15	1	2011-05-04	2011-06-07	2	not applicable	2	2011-10-05	AFI_NMI_OH	4	25	0.66	0.19	0.85	12	25.6	37.6	2.13333	10	0	15.2	3.8
6	5	1	2010-07-15	1	2011-05-04	2011-06-07	2	not applicable	2	2011-10-02	AFI_NMI_OH	4	25	0.475	0.175	0.65	11.4	25.2	36.6	2.21053	50	0	14.6	3.7
6	6	1	2010-07-15	1	2011-05-04	2011-06-07	2	not applicable	2	2011-10-07	AFI_NMI_OH	4	25	1.205	0.195	1.4	17.5	25	42.5	1.42857	40	0	15.4	3.8
6	7	1	2010-07-15	1	2011-05-04	2011-06-07	2	not applicable	2	2011-10-02	AFI_NMI_OH	4	25	1.41	0.19	1.6	16.4	20	36.4	1.21951	40	0	14.8	3.9
6	8	1	2010-07-15	1	2011-05-04	2011-06-07	2	not applicable	2	2011-10-04	AFI_NMI_OH	4	25	1.1	0.2	1.3	17.5	27.8	45.3	1.58857	15	0	15.4	3.9
6	9	1	2010-07-15	1	2011-05-04	2011-06-07	2	not applicable	2	2011-10-03	AFI_NMI_OH	4	25	0.64	0.16	0.8	13	26	39	2	15	0	15.6	3.8
6	10	1	2010-07-15	1	2011-05-04	2011-06-07	2	not applicable	2	2011-10-02	AFI_NMI_OH	4	25	0.7	0.2	0.9	13	30	43	2.30769	15	0	15	3.8
6	11	1	2010-07-15	1	2011-05-04	2011-06-07	2	not applicable	2	2011-10-02	AFI_NMI_OH	4	25	0.86	0.19	1.05	15	25	40	1.66667	15	0	15.6	3.9
6	12	1	2010-07-15	1	2011-05-04	2011-06-07	2	not applicable	2	2011-10-02	AFI_NMI_OH	4	25	0.88	0.22	1.1	14	26	40	1.85714	15	0	15.2	3.7
6	13	1	2010-07-15	1	2011-05-04	2011-06-07	2	not applicable	2	2011-10-03	AFI_NMI_OH	4	25	1.05	0.2	1.25	15.5	27.5	43	1.77419	60	0	14.8	3.8
6	14	1	2010-07-15	1	2011-05-04	2011-06-07	2	not applicable	2	2011-10-03	AFI_NMI_OH	4	25	0.655	0.195	0.85	13.5	25	38.5	1.85185	15	0	16	4
6	15	1	2010-07-15	1	2011-05-04	2011-06-07	2	not applicable	2	2011-10-02	AFI_NMI_OH	4	25	0.91	0.19	1.1	14.8	26.2	41	1.77027	15	0	15.6	3.9
6	16	1	2010-07-15	1	2011-05-04	2011-06-07	2	not applicable	2	2011-10-03	AFI_NMI_OH	4	25	0.89	0.16	1.05	16	25	41	1.5625	50	0	15	3.8
6	17	1	2010-07-15	1	2011-05-04	2011-06-07	2	not applicable	2	2011-10-05	AFI_NMI_OH	4	25	0.85	0.15	1	18.5	23.5	42	1.27027	5	0	14.6	3.7
6	18	1	2010-07-15	1	2011-05-04	2011-06-07	2	not applicable	2	2011-10-10	AFI_NMI_OH	4	25	0.73	0.22	0.95	14	30.2	44.2	2.15714	10	0	15	3.8
6	19	1	2010-07-15	1	2011-05-04	2011-06-07	2	not applicable	2	2011-10-10	AFI_NMI_OH	4	25	0.68	0.12	0.8	14.5	18.7	33.2	1.28966	10	0	14.8	3.9
6	20	1	2010-07-15	1	2011-05-04	2011-06-07	2	not applicable	2	2011-10-10	AFI_NMI_OH	4	25	0.555	0.195	0.75	12.5	27.5	40	2.2	10	0	14.4	3.8
6	21	1	2010-07-15	1	2011-05-04	2011-06-07	2	not applicable	2	2011-10-10	AFI_NMI_OH	4	25	0.37	0.16	0.53	10	26.5	36.5	2.65	10	0	14	3.8
6	22	1	2010-07-15	1	2011-05-04	2011-06-07	2	not applicable	2	2011-10-02	AFI_NMI_OH	4	25	1.26	0.24	1.5	18	29.9	47.9	1.66111	60	0	14.4	3.7
6	23	1	2010-07-15	1	2011-05-04	2011-06-07	2	not applicable	2	2011-10-05	AFI_NMI_OH	4	25	1.06	0.24	1.3	16.5	29	45.5	1.75758	45	0	14.2	3.8
6	24	1	2010-07-15	1	2011-05-04	2011-06-07	2	not applicable	2	2011-10-05	AFI_NMI_OH	4	25	0.56	0.19	0.75	11.5	24.5	36	2.13043	15	0	15.6	3.9
6	25	1	2010-07-15	1	2011-05-04	2011-06-07	2	not applicable	2	2011-10-04	AFI_NMI_OH	4	25	0.87	0.18	1.05	16	26	42	1.625	40	0	15.4	3.9
6	26	1	2010-07-15	1	2011-05-04	2011-06-07	2	not applicable	2	2011-10-04	AFI_NMI_OH	4	25	0.76	0.19	0.95	14	28.2	42.2	2.01429	15	0	15.6	3.8
6	27	1	2010-07-15	1	2011-05-04	2011-06-07	2	not applicable	2	2011-10-10	AFI_NMI_OH	4	25	0.72	0.18	0.9	14	25	39	1.78571	10	0	15	3.9
6	28	1	2010-07-15	1	2011-05-04	2011-06-07	2	not applicable	2	2011-10-05	AFI_NMI_OH	4	25	0.83	0.22	1.05	15	27	42	1.8	10	0	16.4	3.8
6	29	1	2010-07-15	1	2011-05-04	2011-06-07	2	not applicable	2	2011-10-04	AFI_NMI_OH	4	25	0.86	0.14	1	15.5	22	37.5	1.41935	15	0	15	3.8
6	30	1	2010-07-15	1	2011-05-04	2011-06-07	2	not applicable	2	2011-10-10	AFI_NMI_OH	4	25	0.71	0.19	0.9	14	27.5	41.5	1.96429	10	0	15.2	3.7
6	31	1	2010-07-15	1	2011-05-04	2011-06-07	2	not applicable	2	2011-10-06	AFI_NMI_OH	4	25	0.66	0.19	0.85	13	24	37	1.84615	15	0	15.2	3.8
6	32	1	2010-07-15	1	2011-05-04	2011-06-07	2	not applicable	2	2011-10-02	AFI_NMI_OH	4	25	0.575	0.175	0.75	12	22.1	34.1	1.84167	15	0	15.2	3.9
6	33	1	2010-07-15	1	2011-05-04	2011-06-07	2	not applicable	2	2011-10-09	AFI_NMI_OH	4	25	0.65	0.2	0.85	13	28	41	2.15385	15	0	15.6	3.8
6	34	1	2010-07-15	1	2011-05-04	2011-06-07	2	not applicable	2	2011-10-02	AFI_NMI_OH	4	25	0.77	0.23	1	12.9	26	38.9	2.0155	60	0	15.4	3.9
6	35	1	2010-07-15	1	2011-05-04	2011-06-07	2	not applicable	2	2011-10-02	AFI_NMI_OH	4	25	0.81	0.29	1.1	14	29.5	43.5	2.10714	40	0	14.8	3.8
6	36	1	2010-07-15	1	2011-05-04	2011-06-07	2	not applicable	2	2011-10-02	AFI_NMI_OH	4	25	1.15	0.25	1.4	19	27	46	1.42105	40	0	15.8	3.9
6	37	1	2010-07-15	1	2011-05-04	2011-06-07	2	not applicable	2	2011-10-02	AFI_NMI_OH	4	25	1.375	0.225	1.6	20	23.7	43.7	1.185	60	0	15.2	3.8
6	38	1	2010-07-15	1	2011-05-04	2011-06-07	2	not applicable	2	2011-10-05	AFI_NMI_OH	4	25	1.09	0.21	1.3	15	28	43	1.86667	15	0	15.2	3.9
6	39	1	2010-07-15	1	2011-05-04	2011-06-07	2	not applicable	2	2011-10-09	AFI_NMI_OH	4	25	0.6	0.15	0.75	13	25	38	1.92308	70	0	15.6	3.7
6	40	1	2010-07-15	1	2011-05-04	2011-06-07	2	not applicable	2	2011-10-02	AFI_NMI_OH	4	25	1.31	0.19	1.5	18.3	20.2	38.5	1.10383	40	0	14.8	3.7
6	41	1	2010-07-15	1	2011-05-04	2011-06-07	2	not applicable	2	2011-10-02	AFI_NMI_OH	4	25	0.9	0.2	1.1	17.5	25	42.5	1.42857	40	0	15	3.8
6	42	1	2010-07-15	1	2011-05-04	2011-06-07	2	not applicable	2	2011-10-06	AFI_NMI_OH	4	25	0.94	0.21	1.15	15	26.8	41.8	1.78667	60	0	14.4	3.8
6	43	1	2010-07-15	1	2011-05-04	2011-06-07	2	not applicable	2	2011-10-05	AFI_NMI_OH	4	25	0.78	0.22	1	13.5	29.5	43	2.18519	25	0	15.2	3.8
6	44	1	2010-07-15	1	2011-05-04	2011-06-07	2	not applicable	2	2011-10-02	AFI_NMI_OH	4	25	1	0.2	1.2	16	27	43	1.6875	60	0	15.4	3.9
6	45	1	2010-07-15	1	2011-05-04	2011-06-07	2	not applicable	2	2011-10-02	AFI_NMI_OH	4	25	1.475	0.225	1.7	20.9	24	44.9	1.14833	60	0	14.6	3.8
6	46	1	2010-07-15	1	2011-05-04	2011-06-07	2	not applicable	2	2011-10-05	AFI_NMI_OH	4	25	0.87	0.23	1.1	14	28	42	2	60	0	14.8	3.9
6	47	1	2010-07-15	1	2011-05-04	2011-06-07	2	not applicable	2	2011-10-05	AFI_NMI_OH	4	25	0.705	0.195	0.9	13	26	39	2	20	0	15.2	3.8
6	48	1	2010-07-15	1	2011-05-04	2011-06-07	2	not applicable	2	2011-10-02	AFI_NMI_OH	4	25	0.945	0.205	1.15	16	27	43	1.6875	50	0	15.6	3.8
6	49	1	2010-07-15	1	2011-05-04	2011-06-07	2	not applicable	2	2011-10-05	AFI_NMI_OH	4	25	1.18	0.22	1.4	20	27	47	1.35	50	0	14.8	3.7
6	50	1	2010-07-15	1	2011-05-04	2011-06-07	2	not applicable	2	2011-10-06	AFI_NMI_OH	4	25	1.84	0.21	2.05	21	22	43	1.04762	60	0	13.8	3.7
6	51	1	2010-07-15	1	2011-05-04	2011-06-07	2	not applicable	2	2011-10-06	AFI_NMI_OH	4	25	0.65	0.2	0.85	12	27	39	2.25	15	0	15.6	3.8
6	52	1	2010-07-15	1	2011-05-04	2011-06-07	2	not applicable	2	2011-10-03	AFI_NMI_OH	4	25	0.86	0.24	1.1	14.5	31	45.5	2.13793	40	0	15.8	3.9
6	53	1	2010-07-15	1	2011-05-04	2011-06-07	2	not applicable	2	2011-10-05	AFI_NMI_OH	4	25	0.89	0.21	1.1	14	27	41	1.92857	50	0	15.2	3.8
6	54	1	2010-07-15	1	2011-05-04	2011-06-07	2	not applicable	2	2011-10-04	AFI_NMI_OH	4	25	0.81	0.19	1	15	27.5	42.5	1.83333	60	0	15	3.8
6	55	1	2010-07-15	1	2011-05-04	2011-06-07	2	not applicable	2	2011-10-02	AFI_NMI_OH	4	25	1.01	0.19	1.2	15.3	25.4	40.7	1.66013	60	0	14.8	3.7
6	56	1	2010-07-15	1	2011-05-04	2011-06-07	2	not applicable	2	2011-10-03	AFI_NMI_OH	4	25	0.81	0.19	1	14	27.5	41.5	1.96429	50	0	15.6	3.8
6	57	1	2010-07-15	1	2011-05-04	2011-06-07	2	not applicable	2	2011-10-05	AFI_NMI_OH	4	25	1	0.2	1.2	15	28.5	43.5	1.9	60	0	14.2	3.8
6	58	1	2010-07-15	1	2011-05-04	2011-06-07	2	not applicable	2	2011-10-04	AFI_NMI_OH	4	25	0.95	0.2	1.15	16.5	26	42.5	1.57576	45	0	16.4	3.8
6	59	1	2010-07-15	1	2011-05-04	2011-06-07	2	not applicable	2	2011-10-06	AFI_NMI_OH	4	25	0.905	0.195	1.1	16	25	41	1.5625	40	0	16	3.9
6	60	1	2010-07-15	1	2011-05-04	2011-06-07	2	not applicable	2	2011-10-10	AFI_NMI_OH	4	25	1	0.2	1.2	18	25	43	1.38889	50	0	15.6	3.7
1	1	2	2010-07-15	1	2011-05-04	2011-06-07	2	not applicable	2	2011-10-02	AFI_NMI_OH	4	25	1.165	0.185	1.35	18	22	40	1.22222	20	0	15	3.9
1	2	2	2010-07-15	1	2011-05-04	2011-06-07	2	not applicable	2	2011-10-08	AFI_NMI_OH	4	25	0.88	0.12	1	13.6	20	33.6	1.47059	20	0	15	3.9
1	3	2	2010-07-15	1	2011-05-04	2011-06-07	2	not applicable	2	2011-10-02	AFI_NMI_OH	4	25	1.435	0.165	1.6	21	18.9	39.9	0.9	20	0	15	3.8
1	4	2	2010-07-15	1	2011-05-04	2011-06-07	2	not applicable	2	2011-10-06	AFI_NMI_OH	4	25	1.03	0.17	1.2	15	23.7	38.7	1.58	35	0	14.4	3.8
1	5	2	2010-07-15	1	2011-05-04	2011-06-07	2	not applicable	2	2011-10-05	AFI_NMI_OH	4	25	0.725	0.175	0.9	14	23.3	37.3	1.66429	15	0	15.8	3.8
1	6	2	2010-07-15	1	2011-05-04	2011-06-07	2	not applicable	2	2011-10-02	AFI_NMI_OH	4	25	0.5	0.2	0.7	10	22.6	32.6	2.26	15	0	15	3.9
1	7	2	2010-07-15	1	2011-05-04	2011-06-07	2	not applicable	2	2011-10-03	AFI_NMI_OH	4	25	1.005	0.195	1.2	15	26.3	41.3	1.75333	30	0	14.6	3.8
1	8	2	2010-07-15	1	2011-05-04	2011-06-07	2	not applicable	2	2011-10-02	AFI_NMI_OH	4	25	1.055	0.195	1.25	16	23	39	1.4375	30	0	15.2	3.7
1	9	2	2010-07-15	1	2011-05-04	2011-06-07	2	not applicable	2	2011-10-02	AFI_NMI_OH	4	25	1	0.15	1.15	17	20	37	1.17647	15	0	14.2	3.8
1	10	2	2010-07-15	1	2011-05-04	2011-06-07	2	not applicable	2	2011-10-05	AFI_NMI_OH	4	25	1.175	0.225	1.4	15.5	27.8	43.3	1.79355	70	0	16	3.9
1	11	2	2010-07-15	1	2011-05-04	2011-06-07	2	not applicable	2	2011-10-05	AFI_NMI_OH	4	25	1.41	0.19	1.6	18	27	45	1.5	70	0	14	3.8
1	12	2	2010-07-15	1	2011-05-04	2011-06-07	2	not applicable	2	2011-10-05	AFI_NMI_OH	4	25	1.105	0.195	1.3	17	28.1	45.1	1.65294	40	0	14.8	3.8
1	13	2	2010-07-15	1	2011-05-04	2011-06-07	2	not applicable	2	2011-10-05	AFI_NMI_OH	4	25	1.47	0.13	1.6	21.5	19.5	41	0.906977	65	0	14.6	3.7
1	14	2	2010-07-15	1	2011-05-04	2011-06-07	2	not applicable	2	2011-10-08	AFI_NMI_OH	4	25	0.59	0.16	0.75	11.3	24.2	35.5	2.14159	5	0	15	3.8
1	15	2	2010-07-15	1	2011-05-04	2011-06-07	2	not applicable	2	2011-10-06	AFI_NMI_OH	4	25	0.99	0.11	1.1	19	22.6	41.6	1.18947	60	0	16	3.9
1	16	2	2010-07-15	1	2011-05-04	2011-06-07	2	not applicable	2	2011-10-06	AFI_NMI_OH	4	25	0.92	0.18	1.1	16	26.5	42.5	1.65625	10	0	15.6	3.8
1	17	2	2010-07-15	1	2011-05-04	2011-06-07	2	not applicable	2	2011-10-06	AFI_NMI_OH	4	25	0.83	0.17	1	14	23.7	37.7	1.69286	20	0	14	3.8
1	18	2	2010-07-15	1	2011-05-04	2011-06-07	2	not applicable	2	2011-10-08	AFI_NMI_OH	4	25	1.035	0.165	1.2	16	21.7	37.7	1.35625	60	0	15	3.9
1	19	2	2010-07-15	1	2011-05-04	2011-06-07	2	not applicable	2	2011-10-06	AFI_NMI_OH	4	25	1.05	0.15	1.2	16.5	22.6	39.1	1.3697	60	0	15.2	3.8
1	20	2	2010-07-15	1	2011-05-04	2011-06-07	2	not applicable	2	2011-10-02	AFI_NMI_OH	4	25	1.1	0.1	1.2	20	16.6	36.6	0.83	15	0	15	3.9
1	21	2	2010-07-15	1	2011-05-04	2011-06-07	2	not applicable	2	2011-10-04	AFI_NMI_OH	4	25	0.82	0.18	1	14.5	27.2	41.7	1.87586	35	0	15.6	3.8
1	22	2	2010-07-15	1	2011-05-04	2011-06-07	2	not applicable	2	2011-10-04	AFI_NMI_OH	4	25	0.93	0.17	1.1	15.5	24.3	39.8	1.56774	30	0	15	3.8
1	23	2	2010-07-15	1	2011-05-04	2011-06-07	2	not applicable	2	2011-10-05	AFI_NMI_OH	4	25	0.92	0.18	1.1	16	24.2	40.2	1.5125	40	0	15.4	3.9
1	24	2	2010-07-15	1	2011-05-04	2011-06-07	2	not applicable	2	2011-10-07	AFI_NMI_OH	4	25	0.985	0.165	1.15	16.4	20	36.4	1.21951	20	0	14.4	3.7
1	25	2	2010-07-15	1	2011-05-04	2011-06-07	2	not applicable	2	2011-10-05	AFI_NMI_OH	4	25	0.77	0.13	0.9	14.5	21	35.5	1.44828	15	0	15	3.8
1	26	2	2010-07-15	1	2011-05-04	2011-06-07	2	not applicable	2	2011-10-06	AFI_NMI_OH	4	25	1.36	0.14	1.5	19.5	22.5	42	1.15385	60	0	14.8	3.9
1	27	2	2010-07-15	1	2011-05-04	2011-06-07	2	not applicable	2	2011-10-06	AFI_NMI_OH	4	25	0.705	0.195	0.9	12.5	26.5	39	2.12	60	0	14.8	3.8
1	28	2	2010-07-15	1	2011-05-04	2011-06-07	2	not applicable	2	2011-10-02	AFI_NMI_OH	4	25	0.815	0.185	1	13	25.8	38.8	1.98462	60	0	15	3.8
1	29	2	2010-07-15	1	2011-05-04	2011-06-07	2	not applicable	2	2011-10-05	AFI_NMI_OH	4	25	0.53	0.17	0.7	11.8	23.3	35.1	1.97458	40	0	15.6	3.9
1	30	2	2010-07-15	1	2011-05-04	2011-06-07	2	not applicable	2	2011-10-05	AFI_NMI_OH	4	25	1.005	0.145	1.15	17	23.5	40.5	1.38235	50	0	15.8	3.9
1	31	2	2010-07-15	1	2011-05-04	2011-06-07	2	not applicable	2	2011-10-06	AFI_NMI_OH	4	25	1.01	0.19	1.2	14	26	40	1.85714	45	0	15.8	3.9
1	32	2	2010-07-15	1	2011-05-04	2011-06-07	2	not applicable	2	2011-10-02	AFI_NMI_OH	4	25	0.915	0.185	1.1	15	25	40	1.66667	40	0	15.6	3.9
1	33	2	2010-07-15	1	2011-05-04	2011-06-07	2	not applicable	2	2011-10-06	AFI_NMI_OH	4	25	0.78	0.17	0.95	14	27	41	1.92857	10	0	14.8	3.9
1	34	2	2010-07-15	1	2011-05-04	2011-06-07	2	not applicable	2	2011-10-06	AFI_NMI_OH	4	25	1.01	0.19	1.2	16	27.3	43.3	1.70625	60	0	15.4	3.8
1	35	2	2010-07-15	1	2011-05-04	2011-06-07	2	not applicable	2	2011-10-02	AFI_NMI_OH	4	25	1.01	0.19	1.2	15	26	41	1.73333	30	0	15.6	3.8
1	36	2	2010-07-15	1	2011-05-04	2011-06-07	2	not applicable	2	2011-10-06	AFI_NMI_OH	4	25	1.25	0.15	1.4	18	22.5	40.5	1.25	50	0	15	3.9
1	37	2	2010-07-15	1	2011-05-04	2011-06-07	2	not applicable	2	2011-10-05	AFI_NMI_OH	4	25	0.9	0.15	1.05	17	27	44	1.58824	40	0	15.8	3.9
1	38	2	2010-07-15	1	2011-05-04	2011-06-07	2	not applicable	2	2011-10-05	AFI_NMI_OH	4	25	0.845	0.155	1	18	26	44	1.44444	30	0	15.6	3.9
1	39	2	2010-07-15	1	2011-05-04	2011-06-07	2	not applicable	2	2011-10-05	AFI_NMI_OH	4	25	0.83	0.17	1	14	25.5	39.5	1.82143	60	0	16	3.8
1	40	2	2010-07-15	1	2011-05-04	2011-06-07	2	not applicable	2	2011-10-06	AFI_NMI_OH	4	25	0.65	0.15	0.8	12.5	22	34.5	1.76	40	0	14.8	3.9
1	41	2	2010-07-15	1	2011-05-04	2011-06-07	2	not applicable	2	2011-10-05	AFI_NMI_OH	4	25	0.89	0.16	1.05	18	20	38	1.11111	40	0	16.3	3.8
1	42	2	2010-07-15	1	2011-05-04	2011-06-07	2	not applicable	2	2011-10-05	AFI_NMI_OH	4	25	0.83	0.17	1	15	25.8	40.8	1.72	60	0	14.2	3.8
1	43	2	2010-07-15	1	2011-05-04	2011-06-07	2	not applicable	2	2011-10-05	AFI_NMI_OH	4	25	1.24	0.16	1.4	19.2	26	45.2	1.35417	65	0	14.8	3.8
1	44	2	2010-07-15	1	2011-05-04	2011-06-07	2	not applicable	2	2011-10-06	AFI_NMI_OH	4	25	0.78	0.17	0.95	14	26.5	40.5	1.89286	20	0	16.6	3.9
1	45	2	2010-07-15	1	2011-05-04	2011-06-07	2	not applicable	2	2011-10-06	AFI_NMI_OH	4	25	1.66	0.24	1.9	19	28.5	47.5	1.5	60	0	15	3.9
1	46	2	2010-07-15	1	2011-05-04	2011-06-07	2	not applicable	2	2011-10-06	AFI_NMI_OH	4	25	1.435	0.215	1.65	18	25.4	43.4	1.41111	60	0	15	3.8
1	47	2	2010-07-15	1	2011-05-04	2011-06-07	2	not applicable	2	2011-10-04	AFI_NMI_OH	4	25	0.65	0.15	0.8	13	23.5	36.5	1.80769	10	0	14.8	3.9
1	48	2	2010-07-15	1	2011-05-04	2011-06-07	2	not applicable	2	2011-10-02	AFI_NMI_OH	4	25	1.175	0.225	1.4	15	27	42	1.8	60	0	14.6	3.8
1	49	2	2010-07-15	1	2011-05-04	2011-06-07	2	not applicable	2	2011-10-02	AFI_NMI_OH	4	25	1.158	0.142	1.3	19	26.2	45.2	1.37895	60	0	15.6	3.8
1	50	2	2010-07-15	1	2011-05-04	2011-06-07	2	not applicable	2	2011-10-06	AFI_NMI_OH	4	25	1.02	0.18	1.2	15	30.5	45.5	2.03333	30	0	15.8	3.9
1	51	2	2010-07-15	1	2011-05-04	2011-06-07	2	not applicable	2	2011-10-06	AFI_NMI_OH	4	25	0.34	0.16	0.5	8.5	20	28.5	2.35294	15	0	15	3.8
1	52	2	2010-07-15	1	2011-05-04	2011-06-07	2	not applicable	2	2011-10-12	AFI_NMI_OH	4	25	0.4	0.15	0.55	10	23	33	2.3	5	0	15.8	3.8
1	53	2	2010-07-15	1	2011-05-04	2011-06-07	2	not applicable	2	2011-10-06	AFI_NMI_OH	4	25	1.425	0.175	1.6	20	24.5	44.5	1.225	70	0	14.8	3.7
1	54	2	2010-07-15	1	2011-05-04	2011-06-07	2	not applicable	2	2011-10-06	AFI_NMI_OH	4	25	0.97	0.23	1.2	15.5	29.8	45.3	1.92258	30	0	15	3.8
1	55	2	2010-07-15	1	2011-05-04	2011-06-07	2	not applicable	2	2011-10-05	AFI_NMI_OH	4	25	0.89	0.21	1.1	17	24	41	1.41176	30	0	15.6	3.8
1	56	2	2010-07-15	1	2011-05-04	2011-06-07	2	not applicable	2	2011-10-02	AFI_NMI_OH	4	25	0.9	0.2	1.1	14.2	25	39.2	1.76056	20	0	15.4	3.8
1	57	2	2010-07-15	1	2011-05-04	2011-06-07	2	not applicable	2	2011-10-02	AFI_NMI_OH	4	25	1.1	0.2	1.3	15.3	27.5	42.8	1.79739	60	0	15.8	3.9
1	58	2	2010-07-15	1	2011-05-04	2011-06-07	2	not applicable	2	2011-10-05	AFI_NMI_OH	4	25	0.85	0.2	1.05	16	25	41	1.5625	20	0	14	3.9
1	59	2	2010-07-15	1	2011-05-04	2011-06-07	2	not applicable	2	2011-10-02	AFI_NMI_OH	4	25	1.235	0.215	1.45	16	26.5	42.5	1.65625	60	0	16	3.9
1	60	2	2010-07-15	1	2011-05-04	2011-06-07	2	not applicable	2	2011-10-06	AFI_NMI_OH	4	25	1.01	0.24	1.25	14.5	29.6	44.1	2.04138	60	0	15.4	3.8
6	1	3	2010-07-15	1	2011-05-04	2011-06-07	2	not applicable	2	2011-10-06	AFI_NMI_OH	4	25	1.745	0.255	2	18.4	25.3	43.7	1.375	60	0	14.8	3.8
6	2	3	2010-07-15	1	2011-05-04	2011-06-07	2	not applicable	2	2011-10-08	AFI_NMI_OH	4	25	0.75	0.2	0.95	14.5	26.5	41	1.82759	10	0	15.6	3.9
6	3	3	2010-07-15	1	2011-05-04	2011-06-07	2	not applicable	2	2011-10-05	AFI_NMI_OH	4	25	1.505	0.245	1.75	18.3	29.4	47.7	1.60656	65	0	15.6	3.8
6	4	3	2010-07-15	1	2011-05-04	2011-06-07	2	not applicable	2	2011-10-06	AFI_NMI_OH	4	25	1.17	0.2	1.37	14.8	26.3	41.1	1.77703	50	0	15.4	3.9
6	5	3	2010-07-15	1	2011-05-04	2011-06-07	2	not applicable	2	2011-10-06	AFI_NMI_OH	4	25	1.055	0.215	1.27	15.8	29.4	45.2	1.86076	60	0	15.2	3.8
6	6	3	2010-07-15	1	2011-05-04	2011-06-07	2	not applicable	2	2011-10-08	AFI_NMI_OH	4	25	0.75	0.25	1	15.3	28.5	43.8	1.86275	25	0	15.8	4
6	7	3	2010-07-15	1	2011-05-04	2011-06-07	2	not applicable	2	2011-10-12	AFI_NMI_OH	4	25	1.22	0.23	1.45	18	27.5	45.5	1.52778	70	0	14	3.8
6	8	3	2010-07-15	1	2011-05-04	2011-06-07	2	not applicable	2	2011-10-08	AFI_NMI_OH	4	25	0.28	0.12	0.4	8	21	29	2.625	60	0	14	3.7
6	9	3	2010-07-15	1	2011-05-04	2011-06-07	2	not applicable	2	2011-10-06	AFI_NMI_OH	4	25	1.565	0.235	1.8	20.2	27.3	47.5	1.35149	70	0	15.6	3.8
6	10	3	2010-07-15	1	2011-05-04	2011-06-07	2	not applicable	2	2011-10-07	AFI_NMI_OH	4	25	0.5	0.15	0.65	12	21.5	33.5	1.79167	10	0	16.2	3.9
6	11	3	2010-07-15	1	2011-05-04	2011-06-07	2	not applicable	2	2011-10-06	AFI_NMI_OH	4	25	0.825	0.175	1	12.8	22.7	35.5	1.77344	10	0	15.6	3.8
6	12	3	2010-07-15	1	2011-05-04	2011-06-07	2	not applicable	2	2011-10-05	AFI_NMI_OH	4	25	0.7	0.15	0.85	12.4	22.3	34.7	1.79839	30	0	16	3.8
6	13	3	2010-07-15	1	2011-05-04	2011-06-07	2	not applicable	2	2011-10-07	AFI_NMI_OH	4	25	0.55	0.15	0.7	13.5	24	37.5	1.77778	15	0	14.8	3.9
6	14	3	2010-07-15	1	2011-05-04	2011-06-07	2	not applicable	2	2011-10-05	AFI_NMI_OH	4	25	0.815	0.185	1	12.8	23.4	36.2	1.82812	20	0	15.8	3.8
6	15	3	2010-07-15	1	2011-05-04	2011-06-07	2	not applicable	2	2011-10-08	AFI_NMI_OH	4	25	0.88	0.22	1.1	16	26	42	1.625	15	0	14	3.7
6	16	3	2010-07-15	1	2011-05-04	2011-06-07	2	not applicable	2	2011-10-06	AFI_NMI_OH	4	25	1.755	0.245	2	19.7	25.2	44.9	1.27919	70	0	15.4	3.7
6	17	3	2010-07-15	1	2011-05-04	2011-06-07	2	not applicable	2	2011-10-06	AFI_NMI_OH	4	25	1.1	0.18	1.28	15.3	26.3	41.6	1.71895	60	0	15	3.6
6	18	3	2010-07-15	1	2011-05-04	2011-06-07	2	not applicable	2	2011-10-05	AFI_NMI_OH	4	25	0.935	0.165	1.1	13.8	22.7	36.5	1.64493	50	0	15.6	3.7
6	19	3	2010-07-15	1	2011-05-04	2011-06-07	2	not applicable	2	2011-10-12	AFI_NMI_OH	4	25	0.46	0.24	0.7	11.2	27.2	38.4	2.42857	10	0	15.2	3.6
6	20	3	2010-07-15	1	2011-05-04	2011-06-07	2	not applicable	2	2011-10-05	AFI_NMI_OH	4	25	1.13	0.2	1.33	14.4	23.6	38	1.63889	45	0	15.6	3.8
6	21	3	2010-07-15	1	2011-05-04	2011-06-07	2	not applicable	2	2011-10-04	AFI_NMI_OH	4	25	1.17	0.18	1.35	16.4	23.2	39.6	1.41463	30	0	15.4	3.7
6	22	3	2010-07-15	1	2011-05-04	2011-06-07	2	not applicable	2	2011-10-05	AFI_NMI_OH	4	25	1.265	0.235	1.5	16.8	29.5	46.3	1.75595	65	0	16	3.7
6	23	3	2010-07-15	1	2011-05-04	2011-06-07	2	not applicable	2	2011-10-08	AFI_NMI_OH	4	25	0.63	0.17	0.8	13.5	24.5	38	1.81481	20	0	15.8	3.8
6	24	3	2010-07-15	1	2011-05-04	2011-06-07	2	not applicable	2	2011-10-08	AFI_NMI_OH	4	25	0.82	0.18	1	16	24	40	1.5	35	0	15	3.8
6	25	3	2010-07-15	1	2011-05-04	2011-06-07	2	not applicable	2	2011-10-05	AFI_NMI_OH	4	25	0.965	0.235	1.2	13.6	27.5	41.1	2.02206	60	0	15.4	3.9
6	26	3	2010-07-15	1	2011-05-04	2011-06-07	2	not applicable	2	2011-10-08	AFI_NMI_OH	4	25	1.1	0.2	1.3	16	24	40	1.5	50	0	15.8	3.9
6	27	3	2010-07-15	1	2011-05-04	2011-06-07	2	not applicable	2	2011-10-08	AFI_NMI_OH	4	25	0.75	0.2	0.95	14	24	38	1.71429	25	0	14.8	3.8
6	28	3	2010-07-15	1	2011-05-04	2011-06-07	2	not applicable	2	2011-10-08	AFI_NMI_OH	4	25	0.98	0.22	1.2	15.5	28	43.5	1.80645	60	0	15.8	3.8
6	29	3	2010-07-15	1	2011-05-04	2011-06-07	2	not applicable	2	2011-10-06	AFI_NMI_OH	4	25	1.455	0.295	1.75	17.7	28.9	46.6	1.63277	60	0	15	3.7
6	30	3	2010-07-15	1	2011-05-04	2011-06-07	2	not applicable	2	2011-10-04	AFI_NMI_OH	4	25	0.805	0.195	1	13.8	24.7	38.5	1.78986	10	0	15.6	3.8
6	31	3	2010-07-15	1	2011-05-04	2011-06-07	2	not applicable	2	2011-10-08	AFI_NMI_OH	4	25	0.88	0.22	1.1	16	28.5	44.5	1.78125	30	0	14.2	3.8
6	32	3	2010-07-15	1	2011-05-04	2011-06-07	2	not applicable	2	2011-10-08	AFI_NMI_OH	4	25	1	0.15	1.15	17	21.5	38.5	1.26471	15	0	15.2	3.7
6	33	3	2010-07-15	1	2011-05-04	2011-06-07	2	not applicable	2	2011-10-06	AFI_NMI_OH	4	25	1	0.15	1.15	14.4	23.6	38	1.63889	20	0	15	3.8
6	34	3	2010-07-15	1	2011-05-04	2011-06-07	2	not applicable	2	2011-10-06	AFI_NMI_OH	4	25	1.81	0.19	2	18.7	24.6	43.3	1.31551	60	0	15	3.9
6	35	3	2010-07-15	1	2011-05-04	2011-06-07	2	not applicable	2	2011-10-08	AFI_NMI_OH	4	25	1	0.2	1.2	17	16.5	33.5	0.970588	50	0	15.8	3.9
6	36	3	2010-07-15	1	2011-05-04	2011-06-07	2	not applicable	2	2011-10-08	AFI_NMI_OH	4	25	0.82	0.18	1	14	22	36	1.57143	60	0	15.4	3.6
6	37	3	2010-07-15	1	2011-05-04	2011-06-07	2	not applicable	2	2011-10-06	AFI_NMI_OH	4	25	0.8	0.2	1	14.6	26.7	41.3	1.82877	30	0	16	3.7
6	38	3	2010-07-15	1	2011-05-04	2011-06-07	2	not applicable	2	2011-10-09	AFI_NMI_OH	4	25	1.04	0.16	1.2	17.5	23	40.5	1.31429	55	0	14	3.7
6	39	3	2010-07-15	1	2011-05-04	2011-06-07	2	not applicable	2	2011-10-06	AFI_NMI_OH	4	25	0.75	0.2	0.95	13.2	25.3	38.5	1.91667	15	0	15	3.7
6	40	3	2010-07-15	1	2011-05-04	2011-06-07	2	not applicable	2	2011-10-05	AFI_NMI_OH	4	25	0.86	0.26	1.12	12.8	29.4	42.2	2.29687	60	0	15.8	3.7
6	41	3	2010-07-15	1	2011-05-04	2011-06-07	2	not applicable	2	2011-10-10	AFI_NMI_OH	4	25	0.72	0.18	0.9	13.5	24.5	38	1.81481	20	0	15.2	3.8
6	42	3	2010-07-15	1	2011-05-04	2011-06-07	2	not applicable	2	2011-10-07	AFI_NMI_OH	4	25	0.87	0.18	1.05	15	22	37	1.46667	60	0	15.6	3.9
6	43	3	2010-07-15	1	2011-05-04	2011-06-07	2	not applicable	2	2011-10-12	AFI_NMI_OH	4	25	0.39	0.11	0.5	11.5	19	30.5	1.65217	10	0	15.4	3.8
6	44	3	2010-07-15	1	2011-05-04	2011-06-07	2	not applicable	2	2011-10-04	AFI_NMI_OH	4	25	0.985	0.165	1.15	14.6	25.2	39.8	1.72603	60	0	16	3.9
6	45	3	2010-07-15	1	2011-05-04	2011-06-07	2	not applicable	2	2011-10-04	AFI_NMI_OH	4	25	1.27	0.18	1.45	16.4	29.4	45.8	1.79268	60	0	15.8	3.9
6	46	3	2010-07-15	1	2011-05-04	2011-06-07	2	not applicable	2	2011-10-06	AFI_NMI_OH	4	25	0.465	0.185	0.65	8.8	22.3	31.1	2.53409	10	0	15	3.8
6	47	3	2010-07-15	1	2011-05-04	2011-06-07	2	not applicable	2	2011-10-06	AFI_NMI_OH	4	25	0.97	0.28	1.25	19.8	27.6	47.4	1.39394	70	0	15.2	3.7
6	48	3	2010-07-15	1	2011-05-04	2011-06-07	2	not applicable	2	2011-10-05	AFI_NMI_OH	4	25	0.95	0.2	1.15	14.8	24.5	39.3	1.65541	30	0	15.4	3.6
6	49	3	2010-07-15	1	2011-05-04	2011-06-07	2	not applicable	2	2011-10-05	AFI_NMI_OH	4	25	0.9	0.2	1.1	14.6	25.7	40.3	1.76027	20	0	15.8	3.8
6	50	3	2010-07-15	1	2011-05-04	2011-06-07	2	not applicable	2	2011-10-04	AFI_NMI_OH	4	25	0.48	0.17	0.65	9.8	21.7	31.5	2.21429	30	0	15.2	3.9
6	51	3	2010-07-15	1	2011-05-04	2011-06-07	2	not applicable	2	2011-10-08	AFI_NMI_OH	4	25	1.18	0.22	1.4	17.5	25	42.5	1.42857	55	0	15.2	3.8
6	52	3	2010-07-15	1	2011-05-04	2011-06-07	2	not applicable	2	2011-10-08	AFI_NMI_OH	4	25	1.23	0.22	1.45	18.5	24	42.5	1.2973	70	0	14	3.7
6	53	3	2010-07-15	1	2011-05-04	2011-06-07	2	not applicable	2	2011-10-10	AFI_NMI_OH	4	25	0.6	0.2	0.8	12	25.5	37.5	2.125	15	0	15.8	3.9
6	54	3	2010-07-15	1	2011-05-04	2011-06-07	2	not applicable	2	2011-10-06	AFI_NMI_OH	4	25	1.205	0.195	1.4	17.4	26.3	43.7	1.51149	65	0	14.4	3.8
6	55	3	2010-07-15	1	2011-05-04	2011-06-07	2	not applicable	2	2011-10-06	AFI_NMI_OH	4	25	0.905	0.145	1.05	13.4	18.2	31.6	1.35821	30	0	15.8	3.8
6	56	3	2010-07-15	1	2011-05-04	2011-06-07	2	not applicable	2	2011-10-09	AFI_NMI_OH	4	25	0.9	0.2	1.1	15	21.5	36.5	1.43333	55	0	15.8	3.9
6	57	3	2010-07-15	1	2011-05-04	2011-06-07	2	not applicable	2	2011-10-06	AFI_NMI_OH	4	25	0.945	0.205	1.15	13.6	22.8	36.4	1.67647	45	0	15.8	3.9
6	58	3	2010-07-15	1	2011-05-04	2011-06-07	2	not applicable	2	2011-10-08	AFI_NMI_OH	4	25	0.9	0.15	1.05	15.5	25	40.5	1.6129	60	0	15.4	3.8
6	59	3	2010-07-15	1	2011-05-04	2011-06-07	2	not applicable	2	2011-10-05	AFI_NMI_OH	4	25	0.865	0.185	1.05	13.6	24.8	38.4	1.82353	20	0	16	3.9
6	60	3	2010-07-15	1	2011-05-04	2011-06-07	2	not applicable	2	2011-10-06	AFI_NMI_OH	4	25	0.985	0.215	1.2	13.6	27.8	41.4	2.04412	20	0	15.8	3.8
2	1	4	2010-07-15	1	2011-05-04	2011-06-07	2	not applicable	2	2011-10-06	AFI_NMI_OH	4	25	1.05	0.15	1.2	17.2	24.3	41.5	1.41279	30	0	15.4	4
2	2	4	2010-07-15	1	2011-05-04	2011-06-07	2	not applicable	2	2011-10-05	AFI_NMI_OH	4	25	1.345	0.155	1.5	17.6	23.3	40.9	1.32386	70	0	15.2	3.9
2	3	4	2010-07-15	1	2011-05-04	2011-06-07	2	not applicable	2	2011-10-06	AFI_NMI_OH	4	25	1.87	0.18	2.05	20.7	21.1	41.8	1.01932	65	0	14.6	3.8
2	4	4	2010-07-15	1	2011-05-04	2011-06-07	2	not applicable	2	2011-10-05	AFI_NMI_OH	4	25	1.065	0.185	1.25	16.2	24.7	40.9	1.52469	60	0	14.4	3.7
2	5	4	2010-07-15	1	2011-05-04	2011-06-07	2	not applicable	2	2011-10-08	AFI_NMI_OH	4	25	1.04	0.26	1.3	16.7	28.7	45.4	1.71856	30	0	15.6	3.8
2	6	4	2010-07-15	1	2011-05-04	2011-06-07	2	not applicable	2	2011-10-08	AFI_NMI_OH	4	25	1.15	0.2	1.35	14.8	27.8	42.6	1.87838	60	0	15	3.9
2	7	4	2010-07-15	1	2011-05-04	2011-06-07	2	not applicable	2	2011-10-08	AFI_NMI_OH	4	25	1.57	0.18	1.75	21.7	20.8	42.5	0.958525	80	0	14	3.7
2	8	4	2010-07-15	1	2011-05-04	2011-06-07	2	not applicable	2	2011-10-06	AFI_NMI_OH	4	25	0.785	0.215	1	13.4	26.5	39.9	1.97761	30	0	16	3.9
2	9	4	2010-07-15	1	2011-05-04	2011-06-07	2	not applicable	2	2011-10-06	AFI_NMI_OH	4	25	0.74	0.21	0.95	11.7	26.3	38	2.24786	35	0	14.8	3.8
2	10	4	2010-07-15	1	2011-05-04	2011-06-07	2	not applicable	2	2011-10-06	AFI_NMI_OH	4	25	0.625	0.225	0.85	11.5	29.4	40.9	2.55652	30	0	14.8	3.8
2	11	4	2010-07-15	1	2011-05-04	2011-06-07	2	not applicable	2	2011-10-06	AFI_NMI_OH	4	25	0.755	0.245	1	12.3	27.1	39.4	2.20325	15	0	15.2	3.7
2	12	4	2010-07-15	1	2011-05-04	2011-06-07	2	not applicable	2	2011-10-04	AFI_NMI_OH	4	25	1.085	0.165	1.25	15.3	23.2	38.5	1.51634	30	0	16.2	3.9
2	13	4	2010-07-15	1	2011-05-04	2011-06-07	2	not applicable	2	2011-10-06	AFI_NMI_OH	4	25	0.975	0.225	1.2	13.5	28.6	42.1	2.11852	60	0	15.8	3.8
2	14	4	2010-07-15	1	2011-05-04	2011-06-07	2	not applicable	2	2011-10-06	AFI_NMI_OH	4	25	0.56	0.14	0.7	10.8	23	33.8	2.12963	20	0	15.2	3.8
2	15	4	2010-07-15	1	2011-05-04	2011-06-07	2	not applicable	2	2011-10-06	AFI_NMI_OH	4	25	1.455	0.245	1.7	16.2	29.3	45.5	1.80864	60	0	14.6	3.8
2	16	4	2010-07-15	1	2011-05-04	2011-06-07	2	not applicable	2	2011-10-05	AFI_NMI_OH	4	25	1.515	0.235	1.75	18.7	29.6	48.3	1.58289	65	0	14.4	3.9
2	17	4	2010-07-15	1	2011-05-04	2011-06-07	2	not applicable	2	2011-10-06	AFI_NMI_OH	4	25	1.26	0.24	1.5	15	28.3	43.3	1.88667	60	0	14	3.7
2	18	4	2010-07-15	1	2011-05-04	2011-06-07	2	not applicable	2	2011-10-02	AFI_NMI_OH	4	25	0.86	0.24	1.1	14	22	36	1.57143	40	0	15	3.8
2	19	4	2010-07-15	1	2011-05-04	2011-06-07	2	not applicable	2	2011-10-08	AFI_NMI_OH	4	25	0.95	0.25	1.2	13.8	27.2	41	1.97101	65	0	15.2	3.8
2	20	4	2010-07-15	1	2011-05-04	2011-06-07	2	not applicable	2	2011-10-08	AFI_NMI_OH	4	25	1.07	0.13	1.2	13.6	27	40.6	1.98529	60	0	15.2	3.9
2	21	4	2010-07-15	1	2011-05-04	2011-06-07	2	not applicable	2	2011-10-08	AFI_NMI_OH	4	25	1.43	0.22	1.65	18.6	24.3	42.9	1.30645	30	0	14.8	3.8
2	22	4	2010-07-15	1	2011-05-04	2011-06-07	2	not applicable	2	2011-10-06	AFI_NMI_OH	4	25	1.46	0.14	1.6	17.4	22.3	39.7	1.28161	60	0	15.2	3.9
2	23	4	2010-07-15	1	2011-05-04	2011-06-07	2	not applicable	2	2011-10-08	AFI_NMI_OH	4	25	1.32	0.18	1.5	16.2	26	42.2	1.60494	50	0	14.8	3.8
2	24	4	2010-07-15	1	2011-05-04	2011-06-07	2	not applicable	2	2011-10-05	AFI_NMI_OH	4	25	0.81	0.19	1	12.6	24.2	36.8	1.92063	10	0	15.8	3.9
2	25	4	2010-07-15	1	2011-05-04	2011-06-07	2	not applicable	2	2011-10-08	AFI_NMI_OH	4	25	1.15	0.25	1.4	17.4	26.2	43.6	1.50575	40	0	15.2	3.8
2	26	4	2010-07-15	1	2011-05-04	2011-06-07	2	not applicable	2	2011-10-06	AFI_NMI_OH	4	25	1.355	0.195	1.55	16.3	23.4	39.7	1.43558	65	0	14.8	3.8
2	27	4	2010-07-15	1	2011-05-04	2011-06-07	2	not applicable	2	2011-10-06	AFI_NMI_OH	4	25	0.59	0.16	0.75	11.8	24.6	36.4	2.08475	10	0	15.6	3.9
2	28	4	2010-07-15	1	2011-05-04	2011-06-07	2	not applicable	2	2011-10-08	AFI_NMI_OH	4	25	0.6	0.2	0.8	11.2	24.8	36	2.21429	15	0	16.2	4
2	29	4	2010-07-15	1	2011-05-04	2011-06-07	2	not applicable	2	2011-10-08	AFI_NMI_OH	4	25	0.87	0.28	1.15	12	22.5	34.5	1.875	50	0	15.2	3.9
2	30	4	2010-07-15	1	2011-05-04	2011-06-07	2	not applicable	2	2011-10-08	AFI_NMI_OH	4	25	1	0.25	1.25	17.5	29	46.5	1.65714	60	0	15.6	3.8
2	31	4	2010-07-15	1	2011-05-04	2011-06-07	2	not applicable	2	2011-10-08	AFI_NMI_OH	4	25	0.89	0.21	1.1	18	25	43	1.38889	40	0	15	3.7
2	32	4	2010-07-15	1	2011-05-04	2011-06-07	2	not applicable	2	2011-10-08	AFI_NMI_OH	4	25	0.9	0.25	1.15	18.5	30	48.5	1.62162	60	0	16.2	3.8
2	33	4	2010-07-15	1	2011-05-04	2011-06-07	2	not applicable	2	2011-10-08	AFI_NMI_OH	4	25	0.86	0.19	1.05	17.5	26	43.5	1.48571	30	0	15.2	3.8
2	34	4	2010-07-15	1	2011-05-04	2011-06-07	2	not applicable	2	2011-10-08	AFI_NMI_OH	4	25	0.94	0.16	1.1	15.3	23.7	39	1.54902	60	0	16.2	3.9
2	35	4	2010-07-15	1	2011-05-04	2011-06-07	2	not applicable	2	2011-10-08	AFI_NMI_OH	4	25	0.92	0.13	1.05	14.4	19.3	33.7	1.34028	40	0	16	4
2	36	4	2010-07-15	1	2011-05-04	2011-06-07	2	not applicable	2	2011-10-05	AFI_NMI_OH	4	25	1.13	0.22	1.35	14.3	27.4	41.7	1.91608	60	0	15.8	3.8
2	37	4	2010-07-15	1	2011-05-04	2011-06-07	2	not applicable	2	2011-10-06	AFI_NMI_OH	4	25	1.165	0.185	1.35	15.4	23.5	38.9	1.52597	60	0	14.8	3.8
2	38	4	2010-07-15	1	2011-05-04	2011-06-07	2	not applicable	2	2011-10-08	AFI_NMI_OH	4	25	0.77	0.23	1	14.5	27.5	42	1.89655	20	0	15.2	3.9
2	39	4	2010-07-15	1	2011-05-04	2011-06-07	2	not applicable	2	2011-10-06	AFI_NMI_OH	4	25	1.72	0.28	2	18.8	26.2	45	1.39362	65	0	15	3.9
2	40	4	2010-07-15	1	2011-05-04	2011-06-07	2	not applicable	2	2011-10-08	AFI_NMI_OH	4	25	1.32	0.18	1.5	21	23.5	44.5	1.11905	65	0	14.8	3.9
2	41	4	2010-07-15	1	2011-05-04	2011-06-07	2	not applicable	2	2011-10-08	AFI_NMI_OH	4	25	0.93	0.22	1.15	12.4	24.2	36.6	1.95161	60	0	15.6	3.8
2	42	4	2010-07-15	1	2011-05-04	2011-06-07	2	not applicable	2	2011-10-08	AFI_NMI_OH	4	25	1.04	0.16	1.2	15.8	21.7	37.5	1.37342	35	0	15	3.8
2	43	4	2010-07-15	1	2011-05-04	2011-06-07	2	not applicable	2	2011-10-08	AFI_NMI_OH	4	25	0.99	0.21	1.2	11.3	20.8	32.1	1.84071	40	0	15	3.8
2	44	4	2010-07-15	1	2011-05-04	2011-06-07	2	not applicable	2	2011-10-08	AFI_NMI_OH	4	25	1.1	0.15	1.25	17.3	25.2	42.5	1.45665	40	0	14	3.7
2	45	4	2010-07-15	1	2011-05-04	2011-06-07	2	not applicable	2	2011-10-06	AFI_NMI_OH	4	25	0.67	0.18	0.85	11.4	27.8	39.2	2.4386	15	0	16.2	3.9
2	46	4	2010-07-15	1	2011-05-04	2011-06-07	2	not applicable	2	2011-10-08	AFI_NMI_OH	4	25	0.95	0.2	1.15	14.3	26.3	40.6	1.83916	55	0	15.6	3.8
2	47	4	2010-07-15	1	2011-05-04	2011-06-07	2	not applicable	2	2011-10-06	AFI_NMI_OH	4	25	0.73	0.17	0.9	13.2	21.3	34.5	1.61364	30	0	14.2	3.8
2	48	4	2010-07-15	1	2011-05-04	2011-06-07	2	not applicable	2	2011-10-08	AFI_NMI_OH	4	25	1.17	0.23	1.4	14.7	26.4	41.1	1.79592	70	0	14.6	3.7
2	49	4	2010-07-15	1	2011-05-04	2011-06-07	2	not applicable	2	2011-10-06	AFI_NMI_OH	4	25	0.83	0.22	1.05	16	25.2	41.2	1.575	20	0	14.8	3.8
2	50	4	2010-07-15	1	2011-05-04	2011-06-07	2	not applicable	2	2011-10-12	AFI_NMI_OH	4	25	0.99	0.21	1.2	16.5	26	42.5	1.57576	5	0	15	3.9
2	51	4	2010-07-15	1	2011-05-04	2011-06-07	2	not applicable	2	2011-10-06	AFI_NMI_OH	4	25	0.77	0.23	1	17	25	42	1.47059	25	0	15.6	3.9
2	52	4	2010-07-15	1	2011-05-04	2011-06-07	2	not applicable	2	2011-10-06	AFI_NMI_OH	4	25	1.055	0.145	1.2	15.3	21.7	37	1.4183	15	0	15.8	3.9
2	53	4	2010-07-15	1	2011-05-04	2011-06-07	2	not applicable	2	2011-10-06	AFI_NMI_OH	4	25	1.135	0.165	1.3	15.2	21.6	36.8	1.42105	30	0	15.2	3.7
2	54	4	2010-07-15	1	2011-05-04	2011-06-07	2	not applicable	2	2011-10-08	AFI_NMI_OH	4	25	1.07	0.13	1.2	15.7	21.7	37.4	1.38217	15	0	14.8	3.7
2	55	4	2010-07-15	1	2011-05-04	2011-06-07	2	not applicable	2	2011-10-06	AFI_NMI_OH	4	25	1.235	0.215	1.45	15.2	27.4	42.6	1.80263	65	0	15.4	3.8
2	56	4	2010-07-15	1	2011-05-04	2011-06-07	2	not applicable	2	2011-10-08	AFI_NMI_OH	4	25	0.89	0.21	1.1	13.2	24.4	37.6	1.84848	50	0	16.2	3.7
2	57	4	2010-07-15	1	2011-05-04	2011-06-07	2	not applicable	2	2011-10-06	AFI_NMI_OH	4	25	1.895	0.255	2.15	20.8	21.8	42.6	1.04808	60	0	15.6	3.8
2	58	4	2010-07-15	1	2011-05-04	2011-06-07	2	not applicable	2	2011-10-08	AFI_NMI_OH	4	25	1.09	0.26	1.35	16	22	38	1.375	65	0	14.8	3.7
2	59	4	2010-07-15	1	2011-05-04	2011-06-07	2	not applicable	2	2011-10-06	AFI_NMI_OH	4	25	0.88	0.27	1.15	13.8	23.6	37.4	1.71014	40	0	14.4	3.7
2	60	4	2010-07-15	1	2011-05-04	2011-06-07	2	not applicable	2	2011-10-08	AFI_NMI_OH	4	25	0.85	0.2	1.05	16.3	28.4	44.7	1.74233	5	0	15.2	3.8
4	1	1	2010-07-15	2	2011-07-20	2011-08-23	1	2011-12-10	1	2011-12-17	NFI_AMI_FH	5	100	1	0.1	1.1	20.2	14.7	34.9	0.727723	10	0	13.2	3.8
4	2	1	2010-07-15	2	2012-05-07	2012-06-10	1	2012-09-27	1	2012-10-04	NFI_AMI_FH	5	100	0.9	0.1	1	18.2	14	32.2	0.769231	5	0	16	4
4	4	1	2010-07-15	2	2011-08-27	2011-09-30	1	2012-01-17	1	2012-01-24	NFI_AMI_FH	5	100	0.95	0.1	1.05	17	13.5	30.5	0.794118	35	0	15	4
4	5	1	2010-07-15	2	2012-05-08	2012-06-11	1	2012-09-28	1	2012-10-05	NFI_AMI_FH	5	100	0.89	0.11	1	16	15	31	0.9375	45	0	14	3.9
4	6	1	2010-07-15	2	2011-08-07	2011-09-10	1	2011-12-28	1	2012-01-04	NFI_AMI_FH	5	100	0.855	0.095	0.95	15	14	29	0.933333	50	0	16	4
4	7	1	2010-07-15	2	2011-12-20	2012-01-23	1	2012-05-11	1	2012-05-18	NFI_AMI_FH	5	100	1.11	0.14	1.25	17.2	24	41.2	1.39535	50	0	15	4
4	9	1	2010-07-15	2	2011-10-24	2011-11-27	1	2012-03-15	1	2012-03-22	NFI_AMI_FH	5	100	1.27	0.08	1.35	20.2	13	33.2	0.643564	60	0	14	4.2
4	10	1	2010-07-15	2	2011-10-24	2011-11-27	1	2012-03-15	1	2012-03-22	NFI_AMI_FH	5	100	1.225	0.075	1.3	20.2	13	33.2	0.643564	50	0	13	4
4	11	1	2010-07-15	2	2011-08-27	2011-09-30	1	2012-01-17	1	2012-01-24	NFI_AMI_FH	5	100	0.81	0.09	0.9	19.1	15.2	34.3	0.795812	5	0	16.6	4.2
4	12	1	2010-07-15	2	2012-05-07	2012-06-10	1	2012-09-27	1	2012-10-04	NFI_AMI_FH	5	100	0.905	0.095	1	17	17	34	1	50	0	12.6	4
4	13	1	2010-07-15	2	2011-11-26	2011-12-30	1	2012-04-17	1	2012-04-24	NFI_AMI_FH	5	100	0.66	0.09	0.75	13.5	12.1	25.6	0.896296	10	0	15	3.9
4	14	1	2010-07-15	2	2011-08-27	2011-09-30	1	2012-01-17	1	2012-01-24	NFI_AMI_FH	5	100	0.8	0.15	0.95	14	19	33	1.35714	30	0	14	3.7
4	15	1	2010-07-15	2	2011-07-20	2011-08-23	1	2011-12-10	1	2011-12-17	NFI_AMI_FH	5	100	1.09	0.11	1.2	20.6	12.5	33.1	0.606796	5	0	13.4	4
4	16	1	2010-07-15	2	2011-10-24	2011-11-27	1	2012-03-15	1	2012-03-22	NFI_AMI_FH	5	100	1.275	0.125	1.4	20	15.5	35.5	0.775	50	0	13.8	4
4	17	1	2010-07-15	2	2012-05-04	2012-06-07	1	2012-09-24	1	2012-10-01	NFI_AMI_FH	5	100	0.75	0.1	0.85	16	14.5	30.5	0.906	10	0	14.8	3.8
4	18	1	2010-07-15	2	2011-11-26	2011-12-30	1	2012-04-17	1	2012-04-24	NFI_AMI_FH	5	100	0.63	0.12	0.75	13.1	14.6	27.7	1.1145	10	0	15	3.8
4	21	1	2010-07-15	2	2011-10-24	2011-11-27	1	2012-03-15	1	2012-03-22	NFI_AMI_FH	5	100	1.09	0.11	1.2	16.2	17	33.2	1.04938	50	0	13.2	4.2
4	26	1	2010-07-15	2	2012-05-04	2012-06-07	1	2012-09-24	1	2012-10-01	NFI_AMI_FH	5	100	1	0.1	1.1	20	14	34	0.7	5	0	14.8	3.7
4	27	1	2010-07-15	2	2011-07-20	2011-08-23	1	2011-12-10	1	2011-12-17	NFI_AMI_FH	5	100	0.96	0.09	1.05	18.8	14.6	33.4	0.776596	5	0	13.6	3.7
4	29	1	2010-07-15	2	2011-07-20	2011-08-23	1	2011-12-10	1	2011-12-17	NFI_AMI_FH	5	100	0.89	0.11	1	17.6	18.7	36.3	1.0625	10	0	14.2	3.7
4	34	1	2010-07-15	2	2011-09-03	2011-10-07	1	2012-01-24	1	2012-01-31	NFI_AMI_FH	5	100	0.74	0.11	0.85	17.5	13.5	31	0.771429	20	0	14.8	4.1
4	37	1	2010-07-15	2	2011-08-20	2011-09-23	1	2012-01-10	1	2012-01-17	NFI_AMI_FH	5	100	1.07	0.08	1.15	21	11.8	32.8	0.561905	15	0	13.8	3.8
4	38	1	2010-07-15	2	2012-05-07	2012-06-10	1	2012-09-27	1	2012-10-04	NFI_AMI_FH	5	100	1.04	0.11	1.15	17	17.3	34.3	1.01765	70	0	14.2	3.8
4	39	1	2010-07-15	2	2012-05-07	2012-06-10	1	2012-09-27	1	2012-10-04	NFI_AMI_FH	5	100	0.81	0.09	0.9	16	17	33	1.0625	50	0	15.2	4
4	43	1	2010-07-15	2	2011-10-24	2011-11-27	1	2012-03-15	1	2012-03-22	NFI_AMI_FH	5	100	0.535	0.065	0.6	14.5	12.5	27	0.862069	5	0	14.4	3.9
4	44	1	2010-07-15	2	2011-08-27	2011-09-30	1	2012-01-17	1	2012-01-24	NFI_AMI_FH	5	100	0.68	0.07	0.75	17.2	14.4	31.6	0.837209	10	0	15.6	4.3
4	45	1	2010-07-15	2	2012-05-04	2012-06-07	1	2012-09-24	1	2012-10-01	NFI_AMI_FH	5	100	0.9	0.1	1	17.5	13	30.5	0.742857	30	0	14	3.8
4	47	1	2010-07-15	2	2012-05-07	2012-06-10	1	2012-09-27	1	2012-10-04	NFI_AMI_FH	5	100	0.95	0.1	1.05	18	16.5	34.5	0.916667	0	0	16.4	4
4	49	1	2010-07-15	2	2011-10-24	2011-11-27	1	2012-03-15	1	2012-03-22	NFI_AMI_FH	5	100	1.02	0.08	1.1	19.6	14	33.6	0.714286	50	0	12.8	3.9
4	52	1	2010-07-15	2	2012-10-23	2012-11-26	1	2013-03-15	1	2013-03-22	NFI_AMI_FH	5	100	0.835	0.065	0.9	17	15	32	0.882353	5	0	15	4.1
4	53	1	2010-07-15	2	2012-05-07	2012-06-10	1	2012-09-27	1	2012-10-04	NFI_AMI_FH	5	100	0.495	0.155	0.65	12	20	32	1.67	5	0	14.2	3.9
4	54	1	2010-07-15	2	2011-08-20	2011-09-23	1	2012-01-10	1	2012-01-17	NFI_AMI_FH	5	100	0.85	0.07	0.92	17	11.7	28.7	0.688235	15	0	13	3.8
4	55	1	2010-07-15	2	2011-08-20	2011-09-23	1	2012-01-10	1	2012-01-17	NFI_AMI_FH	5	100	1	0.05	1.05	18	14	32	0.777778	20	0	15	4
4	60	1	2010-07-15	2	2011-05-07	2011-06-10	1	2011-09-27	1	2011-10-04	NFI_AMI_FH	5	100	0.87	0.08	0.95	17	11	28	0.647059	5	0	15	4
5	1	2	2010-07-15	2	2011-10-24	2011-11-27	1	2012-03-15	1	2012-03-22	NFI_AMI_FH	5	100	0.96	0.09	1.05	17	12	29	0.705	50	0	14	4.3
5	2	2	2010-07-15	2	2011-12-20	2012-01-23	1	2012-05-11	1	2012-05-18	NFI_AMI_FH	5	100	1.195	0.105	1.3	18.7	16.1	34.8	0.860963	50	0	15	4.3
5	3	2	2010-07-15	2	2011-07-25	2011-08-28	1	2011-12-15	1	2011-12-22	NFI_AMI_FH	5	100	1.14	0.11	1.25	17	18.4	35.4	1.08235	50	0	13.4	4.2
5	4	2	2010-07-15	2	2011-10-24	2011-11-27	1	2012-03-15	1	2012-03-22	NFI_AMI_FH	5	100	1.29	0.11	1.4	19	18.2	37.2	0.957895	50	0	13.8	4.3
5	5	2	2010-07-15	2	2011-10-24	2011-11-27	1	2012-03-15	1	2012-03-22	NFI_AMI_FH	5	100	0.903	0.097	1	16	14	30	0.875	25	0	13.6	4.2
5	6	2	2010-07-15	2	2011-10-24	2011-11-27	1	2012-03-15	1	2012-03-22	NFI_AMI_FH	5	100	1	0.1	1.1	18.5	15.5	34	0.837838	0	0	14	4
5	7	2	2010-07-15	2	2011-07-29	2011-09-01	1	2011-12-19	1	2011-12-26	NFI_AMI_FH	5	100	1.31	0.09	1.4	22.5	13	35.5	0.577778	15	0	12.6	4
5	8	2	2010-07-15	2	2012-05-04	2012-06-07	1	2012-09-24	1	2012-10-01	NFI_AMI_FH	5	100	0.81	0.09	0.9	17	13.5	30.5	0.794118	15	0	16.2	3.9
5	9	2	2010-07-15	2	2012-05-07	2012-06-10	1	2012-09-27	1	2012-10-04	NFI_AMI_FH	5	100	0.92	0.13	1.05	16	19.6	35.6	1.225	20	0	16.8	4
5	10	2	2010-07-15	2	2012-05-07	2012-06-10	1	2012-09-27	1	2012-10-04	NFI_AMI_FH	5	100	1.11	0.09	1.2	17.5	17.3	34.8	0.988571	50	0	14	3.8
5	11	2	2010-07-15	2	2011-07-20	2011-08-23	1	2011-12-10	1	2011-12-17	NFI_AMI_FH	5	100	1.1	0.1	1.2	18	17.7	35.7	0.983333	10	0	14.4	3.8
5	12	2	2010-07-15	2	2011-08-27	2011-09-30	1	2012-01-17	1	2012-01-24	NFI_AMI_FH	5	100	0.9	0.1	1	18	17.6	35.6	0.977778	50	0	16	4.1
5	13	2	2010-07-15	2	2012-05-04	2012-06-07	1	2012-09-24	1	2012-10-01	NFI_AMI_FH	5	100	0.99	0.06	1.05	20	12.5	32.5	0.625	20	0	14.4	4
5	14	2	2010-07-15	2	2012-05-04	2012-06-07	1	2012-09-24	1	2012-10-01	NFI_AMI_FH	5	100	1.15	0.1	1.25	20	13	33	0.65	20	0	14	3.7
5	15	2	2010-07-15	2	2011-10-24	2011-11-27	1	2012-03-15	1	2012-03-22	NFI_AMI_FH	5	100	0.665	0.085	0.75	15.3	13.5	28.8	0.882353	15	0	12.2	4
5	16	2	2010-07-15	2	2011-10-24	2011-11-27	1	2012-03-15	1	2012-03-22	NFI_AMI_FH	5	100	1.14	0.11	1.25	17.8	16.5	34.3	0.926966	30	0	13.8	4.1
5	17	2	2010-07-15	2	2011-08-27	2011-09-30	1	2012-01-17	1	2012-01-24	NFI_AMI_FH	5	100	1.285	0.065	1.35	24.3	13	37.3	0.534979	10	0	15.8	4.3
5	18	2	2010-07-15	2	2011-08-27	2011-09-30	1	2012-01-17	1	2012-01-24	NFI_AMI_FH	5	100	0.915	0.085	1	20.7	13.2	33.9	0.637681	15	0	16	4
5	19	2	2010-07-15	2	2011-08-21	2011-09-24	1	2012-01-11	1	2012-01-18	NFI_AMI_FH	5	100	1.285	0.065	1.35	22.5	14.2	36.7	0.631111	50	0	12.8	4.1
5	20	2	2010-07-15	2	2011-10-24	2011-11-27	1	2012-03-15	1	2012-03-22	NFI_AMI_FH	5	100	1.26	0.09	1.35	21.5	16	37.5	0.744186	50	0	13.6	4.3
5	21	2	2010-07-15	2	2011-12-20	2012-01-23	1	2012-05-11	1	2012-05-18	NFI_AMI_FH	5	100	0.97	0.13	1.1	17.4	17.1	34.5	0.982759	0	0	15.2	4.1
5	23	2	2010-07-15	2	2011-10-24	2011-11-27	1	2012-03-15	1	2012-03-22	NFI_AMI_FH	5	100	1.225	0.075	1.3	21	14	35	0.666667	50	0	13.4	4.2
5	25	2	2010-07-15	2	2011-12-20	2012-01-23	1	2012-05-11	1	2012-05-18	NFI_AMI_FH	5	100	0.76	0.09	0.85	16	15.2	31.2	0.95	20	0	15.6	4.3
5	26	2	2010-07-15	2	2011-12-20	2012-01-23	1	2012-05-11	1	2012-05-18	NFI_AMI_FH	5	100	0.82	0.13	0.95	14.4	17.2	31.6	1.19444	15	0	15.8	4.3
5	27	2	2010-07-15	2	2011-10-24	2011-11-27	1	2012-03-15	1	2012-03-22	NFI_AMI_FH	5	100	0.855	0.095	0.95	17.6	17.5	35.1	0.994318	5	0	14.4	4.1
5	28	2	2010-07-15	2	2012-05-04	2012-06-07	1	2012-09-24	1	2012-10-01	NFI_AMI_FH	5	100	1.02	0.08	1.1	21.5	13.5	35	0.627907	25	0	14.2	3.9
5	31	2	2010-07-15	2	2011-08-21	2011-09-24	1	2012-01-11	1	2012-01-18	NFI_AMI_FH	5	100	1.21	0.09	1.3	21.2	15.2	36.4	0.716981	30	0	15	3.9
5	32	2	2010-07-15	2	2012-05-07	2012-06-10	1	2012-09-27	1	2012-10-04	NFI_AMI_FH	5	100	1.22	0.13	1.35	19	16	35	0.842105	25	0	16.4	4
5	33	2	2010-07-15	2	2011-12-20	2012-01-23	1	2012-05-11	1	2012-05-18	NFI_AMI_FH	5	100	0.75	0.1	0.85	17.5	13.3	30.8	0.76	0	0	18	4.3
5	34	2	2010-07-15	2	2011-10-24	2011-11-27	1	2012-03-15	1	2012-03-22	NFI_AMI_FH	5	100	1.29	0.11	1.4	19.2	17.5	36.7	0.911458	50	0	14.2	4.2
5	36	2	2010-07-15	2	2011-12-20	2012-01-23	1	2012-05-11	1	2012-05-18	NFI_AMI_FH	5	100	0.42	0.08	0.5	12	13.7	25.7	1.14167	30	0	15.6	4.2
5	37	2	2010-07-15	2	2011-07-20	2011-08-23	1	2011-12-10	1	2011-12-17	NFI_AMI_FH	5	100	1.71	0.09	1.8	22.6	14.8	37.4	0.654867	60	0	12.2	3
5	38	2	2010-07-15	2	2012-05-04	2012-06-07	1	2012-09-24	1	2012-10-01	NFI_AMI_FH	5	100	0.86	0.09	0.95	17	12	29	0.705882	5	0	15	4
5	39	2	2010-07-15	2	2011-08-21	2011-09-24	1	2012-01-11	1	2012-01-18	NFI_AMI_FH	5	100	1.09	0.06	1.15	21.2	12.3	33.5	0.580189	40	0	15.4	4
5	40	2	2010-07-15	2	2011-08-21	2011-09-24	1	2012-01-11	1	2012-01-18	NFI_AMI_FH	5	100	1.12	0.08	1.2	21	12.5	33.5	0.595238	25	0	14.4	4
5	41	2	2010-07-15	2	2011-07-20	2011-08-23	1	2011-12-10	1	2011-12-17	NFI_AMI_FH	5	100	1.01	0.09	1.1	18.7	16.6	35.3	0.887701	0	0	14.2	3.8
5	42	2	2010-07-15	2	2011-07-20	2011-08-23	1	2011-12-10	1	2011-12-17	NFI_AMI_FH	5	100	1.25	0.1	1.35	18.6	17.6	36.2	0.946237	5	0	13.2	3.8
5	43	2	2010-07-15	2	2012-05-04	2012-06-07	1	2012-09-24	1	2012-10-01	NFI_AMI_FH	5	100	0.82	0.08	0.9	20.2	12	32.2	0.594059	5	0	16	4
5	44	2	2010-07-15	2	2011-12-20	2012-01-23	1	2012-05-11	1	2012-05-18	NFI_AMI_FH	5	100	1	0.1	1.1	18.5	14	32.5	0.756757	10	0	15	4.3
5	45	2	2010-07-15	2	2012-05-04	2012-06-07	1	2012-09-24	1	2012-10-01	NFI_AMI_FH	5	100	0.93	0.07	1	20	12	32	0.6	5	0	15.8	4
5	46	2	2010-07-15	2	2011-08-21	2011-09-24	1	2012-01-11	1	2012-01-18	NFI_AMI_FH	5	100	1.175	0.075	1.25	22	13.5	35.5	0.613636	15	0	16.2	3.9
5	47	2	2010-07-15	2	2011-12-20	2012-01-23	1	2012-05-11	1	2012-05-18	NFI_AMI_FH	5	100	0.88	0.12	1	16	15.6	31.6	0.975	10	0	16.8	4.1
5	53	2	2010-07-15	2	2011-12-20	2012-01-23	1	2012-05-11	1	2012-05-18	NFI_AMI_FH	5	100	0.99	0.11	1.1	17.2	15.8	33	0.918605	0	0	14.2	4.1
5	57	2	2010-07-15	2	2011-10-24	2011-11-27	1	2012-03-15	1	2012-03-22	NFI_AMI_FH	5	100	1.5	0.1	1.6	20.7	17	37.7	0.821256	50	0	12.6	4.2
5	58	2	2010-07-15	2	2011-10-24	2011-11-27	1	2012-03-15	1	2012-03-22	NFI_AMI_FH	5	100	1.165	0.135	1.3	17.5	17	34.5	0.971429	5	0	13.2	4.3
5	60	2	2010-07-15	2	2011-09-03	2011-10-07	1	2012-01-24	1	2012-01-31	NFI_AMI_FH	5	100	1.15	0.1	1.25	21.5	14.5	36	0.674419	5	0	16.6	4.2
3	1	3	2010-07-15	2	2011-07-28	2011-08-31	1	2011-12-18	1	2011-12-25	NFI_AMI_FH	5	100	0.95	0.1	1.05	17	14.5	31.5	0.852941	0	0	18	3.9
3	2	3	2010-07-15	2	2012-05-04	2012-06-07	1	2012-09-24	1	2012-10-01	NFI_AMI_FH	5	100	1.07	0.08	1.15	16	15	31	0.9375	5	0	14	4.2
3	3	3	2010-07-15	2	2011-10-24	2011-11-27	1	2012-03-15	1	2012-03-22	NFI_AMI_FH	5	100	1.315	0.135	1.45	18	19.5	37.5	1.08333	50	0	13.6	4.2
3	4	3	2010-07-15	2	2011-08-27	2011-09-30	1	2012-01-17	1	2012-01-24	NFI_AMI_FH	5	100	0.96	0.09	1.05	17.3	14.2	31.5	0.820809	50	0	15.2	4.3
3	5	3	2010-07-15	2	2011-10-24	2011-11-27	1	2012-03-15	1	2012-03-22	NFI_AMI_FH	5	100	1.05	0.1	1.15	16.7	16	32.7	0.958084	50	0	13.2	4.3
3	6	3	2010-07-15	2	2011-10-24	2011-11-27	1	2012-03-15	1	2012-03-22	NFI_AMI_FH	5	100	1.1	0.1	1.2	19.2	16.2	35.4	0.84375	10	0	14	4.3
3	7	3	2010-07-15	2	2011-10-24	2011-11-27	1	2012-03-15	1	2012-03-22	NFI_AMI_FH	5	100	1.09	0.11	1.2	18	15.5	33.5	0.861111	0	0	13.2	4.3
3	8	3	2010-07-15	2	2011-10-24	2011-11-27	1	2012-03-15	1	2012-03-22	NFI_AMI_FH	5	100	1.14	0.11	1.25	18	15.5	33.5	0.861111	5	0	13.6	4.3
3	9	3	2010-07-15	2	2012-05-07	2012-06-10	1	2012-09-27	1	2012-10-04	NFI_AMI_FH	5	100	1.05	0.1	1.15	19	14.7	33.7	0.773684	25	0	16	4
3	10	3	2010-07-15	2	2011-10-24	2011-11-27	1	2012-03-15	1	2012-03-22	NFI_AMI_FH	5	100	1.19	0.11	1.3	18.5	16	34.5	0.864865	50	0	13.8	4.3
3	11	3	2010-07-15	2	2011-10-24	2011-11-27	1	2012-03-15	1	2012-03-22	NFI_AMI_FH	5	100	1.255	0.095	1.35	20	13	33	0.65	20	0	13.8	4.2
3	12	3	2010-07-15	2	2011-10-24	2011-11-27	1	2012-03-15	1	2012-03-22	NFI_AMI_FH	5	100	0.89	0.11	1	17.5	15	32.5	0.857143	5	0	13	4.3
3	13	3	2010-07-15	2	2011-07-29	2011-09-01	1	2011-12-19	1	2011-12-26	NFI_AMI_FH	5	100	1.16	0.09	1.25	21	15.5	36.5	0.738095	70	0	13.2	4.1
3	14	3	2010-07-15	2	2011-08-20	2011-09-23	1	2012-01-10	1	2012-01-17	NFI_AMI_FH	5	100	1.03	0.07	1.1	20.5	14	34.5	0.682927	5	0	15	4.1
3	15	3	2010-07-15	2	2011-08-27	2011-09-30	1	2012-01-17	1	2012-01-24	NFI_AMI_FH	5	100	1.04	0.11	1.15	18	16.2	34.2	0.9	70	0	16.6	4.3
3	16	3	2010-07-15	2	2011-07-29	2011-09-01	1	2011-12-19	1	2011-12-26	NFI_AMI_FH	5	100	1.15	0.1	1.25	19	15	34	0.789474	60	0	14	4.1
3	17	3	2010-07-15	2	2012-05-04	2012-06-07	1	2012-09-24	1	2012-10-01	NFI_AMI_FH	5	100	1.12	0.08	1.2	18	14	32	0.777778	70	0	14	4
3	22	3	2010-07-15	2	2011-10-24	2011-11-27	1	2012-03-15	1	2012-03-22	NFI_AMI_FH	5	100	1.21	0.09	1.3	20	13.2	33.2	0.66	25	0	13	4.2
3	24	3	2010-07-15	2	2012-05-04	2012-06-07	1	2012-09-24	1	2012-10-01	NFI_AMI_FH	5	100	1.21	0.09	1.3	19	14.5	33.5	0.763158	50	0	15.2	4
3	25	3	2010-07-15	2	2012-05-07	2012-06-10	1	2012-09-27	1	2012-10-04	NFI_AMI_FH	5	100	0.88	0.12	1	16	16.5	32.5	1.03125	30	0	15	3.9
3	26	3	2010-07-15	2	2011-07-29	2011-09-01	1	2011-12-19	1	2011-12-26	NFI_AMI_FH	5	100	1.1	0.1	1.2	19.5	15.5	35	0.794872	70	0	12.8	3.5
3	32	3	2010-07-15	2	2012-05-07	2012-06-10	1	2012-09-27	1	2012-10-04	NFI_AMI_FH	5	100	0.97	0.08	1.05	17.6	14.2	31.8	0.806818	5	0	16	4
3	34	3	2010-07-15	2	2012-05-04	2012-06-07	1	2012-09-24	1	2012-10-01	NFI_AMI_FH	5	100	1.3	0.1	1.4	19	16	35	0.842105	60	0	14	4
3	35	3	2010-07-15	2	2012-05-07	2012-06-10	1	2012-09-27	1	2012-10-04	NFI_AMI_FH	5	100	0.935	0.115	1.05	17	17.5	34.5	1.02941	0	0	15.2	4.1
3	36	3	2010-07-15	2	2011-09-03	2011-10-07	1	2012-01-24	1	2012-01-31	NFI_AMI_FH	5	100	1.06	0.09	1.15	20.8	14.8	35.6	0.711538	5	0	15	4.2
3	37	3	2010-07-15	2	2011-10-24	2011-11-27	1	2012-03-15	1	2012-03-22	NFI_AMI_FH	5	100	0.91	0.09	1	17.6	15	32.6	0.852273	15	0	13.4	4.2
3	38	3	2010-07-15	2	2011-10-24	2011-11-27	1	2012-03-15	1	2012-03-22	NFI_AMI_FH	5	100	1.05	0.1	1.15	18.2	14	32.2	0.769231	14	0	13.4	4.2
3	39	3	2010-07-15	2	2011-07-29	2011-09-01	1	2011-12-19	1	2011-12-26	NFI_AMI_FH	5	100	1.56	0.09	1.65	23.5	13	36.5	0.553191	15	0	13.4	4
3	41	3	2010-07-15	2	2011-07-29	2011-09-01	1	2011-12-19	1	2011-12-26	NFI_AMI_FH	5	100	1.03	0.17	1.2	18.6	20	38.6	1.07527	10	0	14.4	3.8
3	45	3	2010-07-15	2	2011-08-02	2011-09-05	1	2011-12-23	1	2011-12-30	NFI_AMI_FH	5	100	1.15	0.1	1.25	21	14	35	0.666667	25	0	14.4	3.9
3	46	3	2010-07-15	2	2011-10-24	2011-11-27	1	2012-03-15	1	2012-03-22	NFI_AMI_FH	5	100	1.2	0.1	1.3	19	16	35	0.842105	50	0	14	4
3	48	3	2010-07-15	2	2011-10-24	2011-11-27	1	2012-03-15	1	2012-03-22	NFI_AMI_FH	5	100	1.07	0.08	1.15	18.2	12.5	30.7	0.686813	20	0	14.2	4.3
3	50	3	2010-07-15	2	2011-08-27	2011-09-30	1	2012-01-17	1	2012-01-24	NFI_AMI_FH	5	100	1.1	0.1	1.2	18	15.7	33.7	0.872222	25	0	16	4.3
3	52	3	2010-07-15	2	2012-05-07	2012-06-10	1	2012-09-27	1	2012-10-04	NFI_AMI_FH	5	100	1.32	0.08	1.4	20	13.5	33.5	0.675	50	0	13.2	4.1
3	53	3	2010-07-15	2	2011-12-20	2012-01-23	1	2012-05-11	1	2012-05-18	NFI_AMI_FH	5	100	0.85	0.1	0.95	16	12	28	0.75	10	0	15	4.1
3	57	3	2010-07-15	2	2011-12-20	2012-01-23	1	2012-05-11	1	2012-05-18	NFI_AMI_FH	5	100	1.255	0.095	1.35	20.6	15.5	36.1	0.752427	30	0	15.6	4
3	58	3	2010-07-15	2	2011-10-24	2011-11-27	1	2012-03-15	1	2012-03-22	NFI_AMI_FH	5	100	1.505	0.095	1.6	24	13.5	37.5	0.5625	0	0	13.4	4.1
3	59	3	2010-07-15	2	2011-10-24	2011-11-27	1	2012-03-15	1	2012-03-22	NFI_AMI_FH	5	100	1.175	0.075	1.25	21.5	14.2	35.7	0.660465	35	0	14	4.2
3	60	3	2010-07-15	2	2011-10-24	2011-11-27	1	2012-03-15	1	2012-03-22	NFI_AMI_FH	5	100	1.12	0.1	1.22	18.2	15	33.2	0.824176	30	0	14.4	4.3
7	1	4	2010-07-15	2	2012-05-07	2012-06-10	1	2012-09-27	1	2012-10-04	NFI_AMI_FH	5	100	0.9	0.1	1	18.2	14	32.2	0.769231	0	0	16	4
7	2	4	2010-07-15	2	2011-10-24	2011-11-27	1	2012-03-15	1	2012-03-22	NFI_AMI_FH	5	100	1.1	0.1	1.2	20.5	15.5	36	0.756098	0	0	15	4.2
7	3	4	2010-07-15	2	2011-10-24	2011-11-27	1	2012-03-15	1	2012-03-22	NFI_AMI_FH	5	100	1.2	0.1	1.3	22	16	38	0.727273	30	0	14.8	4.4
7	4	4	2010-07-15	2	2012-05-07	2012-06-10	1	2012-09-27	1	2012-10-04	NFI_AMI_FH	5	100	0.88	0.12	1	16.2	15.5	31.7	0.95679	10	0	16.8	4
7	5	4	2010-07-15	2	2011-10-24	2011-11-27	1	2012-03-15	1	2012-03-22	NFI_AMI_FH	5	100	1.12	0.08	1.2	21	14.5	35.5	0.690476	10	0	15	4.2
7	6	4	2010-07-15	2	2012-05-04	2012-06-07	1	2012-09-24	1	2012-10-01	NFI_AMI_FH	5	100	0.65	0.15	0.8	13.5	18.8	32.3	1.39259	5	0	15.4	3.7
7	8	4	2010-07-15	2	2011-10-24	2011-11-27	1	2012-03-15	1	2012-03-22	NFI_AMI_FH	5	100	0.9	0.1	1	17.6	14.3	31.9	0.8125	0	0	13.2	4.1
7	9	4	2010-07-15	2	2011-10-03	2011-11-06	1	2012-02-23	1	2012-03-01	NFI_AMI_FH	5	100	1.31	0.09	1.4	19.7	15.5	35.2	0.786802	50	0	14.8	4.3
7	10	4	2010-07-15	2	2012-05-04	2012-06-07	1	2012-09-24	1	2012-10-01	NFI_AMI_FH	5	100	0.91	0.09	1	19.5	14	33.5	0.717949	20	0	14.8	4
7	11	4	2010-07-15	2	2011-12-20	2012-01-23	1	2012-05-11	1	2012-05-18	NFI_AMI_FH	5	100	0.695	0.105	0.8	14.2	17.5	31.7	1.23239	5	0	14.4	4.3
7	12	4	2010-07-15	2	2011-12-20	2012-01-23	1	2012-05-11	1	2012-05-18	NFI_AMI_FH	5	100	0.7	0.1	0.8	14.3	16.5	30.8	1.15385	0	0	14.2	4.2
7	13	4	2010-07-15	2	2011-10-24	2011-11-27	1	2012-03-15	1	2012-03-22	NFI_AMI_FH	5	100	1	0.1	1.1	19	13.5	32.5	0.710526	0	0	14	4.1
7	14	4	2010-07-15	2	2011-10-24	2011-11-27	1	2012-03-15	1	2012-03-22	NFI_AMI_FH	5	100	1.41	0.09	1.5	22	14.5	36.5	0.659091	45	0	15	4.4
7	15	4	2010-07-15	2	2012-05-04	2012-06-07	1	2012-09-24	1	2012-10-01	NFI_AMI_FH	5	100	1.105	0.095	1.2	19	13.5	32.5	0.710526	10	0	15	4
7	18	4	2010-07-15	2	2012-03-27	2012-04-30	1	2012-08-17	1	2012-08-24	NFI_AMI_FH	5	100	0.81	0.09	0.9	19.1	15.2	34.3	0.795812	10	0	16.6	4.2
7	19	4	2010-07-15	2	2011-08-20	2011-09-23	1	2012-01-10	1	2012-01-17	NFI_AMI_FH	5	100	0.745	0.055	0.8	19.5	12.5	32	0.641026	5	0	15	4
7	20	4	2010-07-15	2	2012-05-04	2012-06-07	1	2012-09-24	1	2012-10-01	NFI_AMI_FH	5	100	1.11	0.09	1.2	20	13.5	33.5	0.675	30	0	15	3.9
7	21	4	2010-07-15	2	2011-08-27	2011-09-30	1	2012-01-17	1	2012-01-24	NFI_AMI_FH	5	100	0.663	0.087	0.75	16.2	14	30.2	0.864198	0	0	16.4	3.8
7	22	4	2010-07-15	2	2011-07-20	2011-08-23	1	2011-12-10	1	2011-12-17	NFI_AMI_FH	5	100	1.09	0.11	1.2	20.6	12.5	33.1	0.606796	5	0	13.4	3.8
7	23	4	2010-07-15	2	2011-10-03	2011-11-06	1	2012-02-23	1	2012-03-01	NFI_AMI_FH	5	100	0.86	0.09	0.95	18.5	14.5	33	0.783784	20	0	15.4	4.2
7	24	4	2010-07-15	2	2011-07-20	2011-08-23	1	2011-12-10	1	2011-12-17	NFI_AMI_FH	5	100	1.25	0.1	1.35	17.8	17.2	35	0.966292	5	0	14.2	3.9
7	25	4	2010-07-15	2	2011-08-27	2011-09-30	1	2012-01-17	1	2012-01-24	NFI_AMI_FH	5	100	0.94	0.11	1.05	18.5	15.2	33.7	0.821622	50	0	15.6	4.3
7	26	4	2010-07-15	2	2011-10-24	2011-11-27	1	2012-03-15	1	2012-03-22	NFI_AMI_FH	5	100	0.97	0.08	1.05	18.7	12	30.7	0.641711	0	0	12.4	4.2
7	28	4	2010-07-15	2	2011-10-24	2011-11-27	1	2012-03-15	1	2012-03-22	NFI_AMI_FH	5	100	1.045	0.105	1.15	19.5	16	35.5	0.820513	50	0	13.8	4.3
7	29	4	2010-07-15	2	2012-05-04	2012-06-07	1	2012-09-24	1	2012-10-01	NFI_AMI_FH	5	100	1.2	0.1	1.3	20	15	35	0.75	10	0	14	3.9
7	30	4	2010-07-15	2	2011-07-20	2011-08-23	1	2011-12-10	1	2011-12-17	NFI_AMI_FH	5	100	1.5	0.1	1.6	23.6	13.8	37.4	0.584746	10	0	13.4	3.8
7	31	4	2010-07-15	2	2011-10-03	2011-11-06	1	2012-02-23	1	2012-03-01	NFI_AMI_FH	5	100	0.665	0.085	0.75	17.2	13	30.2	0.755814	5	0	17.6	4.1
7	32	4	2010-07-15	2	2012-07-04	2012-08-07	1	2012-11-24	1	2012-12-01	NFI_AMI_FH	5	100	0.865	0.085	0.95	17.5	12.6	30.1	0.72	35	0	16.8	4
7	33	4	2010-07-15	2	2011-07-29	2011-09-01	1	2011-12-19	1	2011-12-26	NFI_AMI_FH	5	100	1.28	0.07	1.35	21.5	13	34.5	0.604651	15	0	13.8	4
7	34	4	2010-07-15	2	2012-05-04	2012-06-07	1	2012-09-24	1	2012-10-01	NFI_AMI_FH	5	100	1.31	0.09	1.4	21	13	34	0.619048	70	0	15	4
7	35	4	2010-07-15	2	2012-05-04	2012-06-07	1	2012-09-24	1	2012-10-01	NFI_AMI_FH	5	100	1.16	0.09	1.25	20.5	14	34.5	0.682927	60	0	15	4
7	36	4	2010-07-15	2	2012-05-04	2012-06-07	1	2012-09-24	1	2012-10-01	NFI_AMI_FH	5	100	1.16	0.09	1.25	20	14.5	34.5	0.725	5	0	14.2	3.9
7	37	4	2010-07-15	2	2011-08-27	2011-09-30	1	2012-01-17	1	2012-01-24	NFI_AMI_FH	5	100	0.945	0.105	1.05	17.8	14	31.8	0.786517	0	0	15.8	4.2
7	38	4	2010-07-15	2	2011-08-27	2011-09-30	1	2012-01-17	1	2012-01-24	NFI_AMI_FH	5	100	0.885	0.115	1	17.6	15.4	33	0.875	30	0	15	4.2
7	39	4	2010-07-15	2	2012-05-04	2012-06-07	1	2012-09-24	1	2012-10-01	NFI_AMI_FH	5	100	1.75	0.1	1.85	24	14	38	0.583333	50	0	13	4
7	40	4	2010-07-15	2	2011-10-24	2011-11-27	1	2012-03-15	1	2012-03-22	NFI_AMI_FH	5	100	0.9	0.1	1	16.5	14.5	31	0.878788	15	0	14	4.2
7	41	4	2010-07-15	2	2011-10-24	2011-11-27	1	2012-03-15	1	2012-03-22	NFI_AMI_FH	5	100	1.09	0.11	1.2	18.5	18.2	36.7	0.983784	20	0	14.8	4
7	42	4	2010-07-15	2	2011-11-26	2011-12-30	1	2012-04-17	1	2012-04-24	NFI_AMI_FH	5	100	0.68	0.12	0.8	13.2	14.8	28	1.12121	20	0	14	3.9
7	43	4	2010-07-15	2	2011-11-26	2011-12-30	1	2012-04-17	1	2012-04-24	NFI_AMI_FH	5	100	0.435	0.115	0.55	10.8	14.2	25	1.31481	0	0	15	3.9
7	45	4	2010-07-15	2	2011-11-26	2011-12-30	1	2012-04-17	1	2012-04-24	NFI_AMI_FH	5	100	0.43	0.07	0.5	11.8	12.2	24	1.0339	10	0	16	4
7	47	4	2010-07-15	2	2011-10-03	2011-11-06	1	2012-02-23	1	2012-03-01	NFI_AMI_FH	5	100	1.295	0.105	1.4	21.7	20.5	42.2	0.9447	20	0	14	4.2
7	48	4	2010-07-15	2	2011-07-29	2011-09-01	1	2011-12-19	1	2011-12-26	NFI_AMI_FH	5	100	1.02	0.08	1.1	19.5	13	32.5	0.666667	5	0	14.4	4
7	51	4	2010-07-15	2	2011-08-02	2011-09-05	1	2011-12-23	1	2011-12-30	NFI_AMI_FH	5	100	1.125	0.125	1.25	18	17.5	35.5	0.972222	60	0	15	4.2
7	52	4	2010-07-15	2	2012-05-04	2012-06-07	1	2012-09-24	1	2012-10-01	NFI_AMI_FH	5	100	1.2	0.1	1.3	22	15	37	0.681818	5	0	16.6	4
7	53	4	2010-07-15	2	2011-07-20	2011-08-23	1	2011-12-10	1	2011-12-17	NFI_AMI_FH	5	100	0.91	0.09	1	15.8	14.2	30	0.898734	15	0	13.2	3.7
7	54	4	2010-07-15	2	2011-07-20	2011-08-23	1	2011-12-10	1	2011-12-17	NFI_AMI_FH	5	100	1.02	0.08	1.1	17.6	13.8	31.4	0.784091	5	0	13	3.7
7	55	4	2010-07-15	2	2011-07-29	2011-09-01	1	2011-12-19	1	2011-12-26	NFI_AMI_FH	5	100	0.87	0.08	0.95	17.5	12	29.5	0.685714	5	0	14	3.9
7	56	4	2010-07-15	2	2011-10-24	2011-11-27	1	2012-03-15	1	2012-03-22	NFI_AMI_FH	5	100	1.24	0.11	1.35	18	16	34	0.888889	50	0	13.8	4
7	57	4	2010-07-15	2	2011-10-24	2011-11-27	1	2012-03-15	1	2012-03-22	NFI_AMI_FH	5	100	1.635	0.115	1.75	24	13.5	37.5	0.5625	5	0	13.2	4.1
7	58	4	2010-07-15	2	2011-08-27	2011-09-30	1	2012-01-17	1	2012-01-24	NFI_AMI_FH	5	100	1.2	0.1	1.3	20.5	12.5	33	0.609756	40	0	15	4.2
7	60	4	2010-07-15	2	2012-05-04	2012-06-07	1	2012-09-24	1	2012-10-01	NFI_AMI_FH	5	100	1.375	0.075	1.45	21	13	34	0.619048	60	0	13.2	4
2	1	1	2010-07-15	2	2011-10-24	2011-11-27	1	2012-03-15	2	2012-03-22	NFI_AMI_OH	6	100	1.15	0.1	1.25	18.5	17	35.5	0.918919	50	0	13.8	4.4
2	2	1	2010-07-15	2	2011-10-24	2011-11-27	1	2012-03-15	2	2012-03-22	NFI_AMI_OH	6	100	1.12	0.08	1.2	19.5	16.1	35.6	0.825641	50	0	15	4.1
2	3	1	2010-07-15	2	2012-05-04	2012-06-07	1	2012-09-24	2	2012-10-01	NFI_AMI_OH	6	100	1.155	0.095	1.25	19	14	33	0.736842	5	0	13.8	4
2	4	1	2010-07-15	2	2011-12-20	2012-01-23	1	2012-05-11	2	2012-05-18	NFI_AMI_OH	6	100	1.145	0.205	1.35	16.5	19.7	36.2	1.19394	80	0	14.6	4
2	5	1	2010-07-15	2	2011-12-20	2012-01-23	1	2012-05-11	2	2012-05-18	NFI_AMI_OH	6	100	1.3	0.2	1.5	18.8	20.3	39.1	1.07979	50	0	15.6	4
2	6	1	2010-07-15	2	2011-10-24	2011-11-27	1	2012-03-15	2	2012-03-22	NFI_AMI_OH	6	100	1.36	0.14	1.5	20.5	18.5	39	0.902439	50	0	13.6	3.8
2	7	1	2010-07-15	2	2011-10-24	2011-11-27	1	2012-03-15	2	2012-03-22	NFI_AMI_OH	6	100	1.065	0.085	1.15	18.5	12.5	31	0.675676	10	0	13.4	3.9
2	11	1	2010-07-15	2	2011-10-24	2011-11-27	1	2012-03-15	2	2012-03-22	NFI_AMI_OH	6	100	1.23	0.12	1.35	18.7	15.5	34.2	0.828877	15	0	14.2	3.9
2	12	1	2010-07-15	2	2012-05-04	2012-06-07	1	2012-09-24	2	2012-10-01	NFI_AMI_OH	6	100	0.805	0.095	0.9	19	13	32	0.684211	5	0	14.2	4
2	13	1	2010-07-15	2	2012-05-04	2012-06-07	1	2012-09-24	2	2012-10-01	NFI_AMI_OH	6	100	0.83	0.07	0.9	20	11.5	31.5	0.575	0	0	12.4	4
2	17	1	2010-07-15	2	2011-12-20	2012-01-23	1	2012-05-11	2	2012-05-18	NFI_AMI_OH	6	100	1.095	0.105	1.2	16.2	18	34.2	1.11111	50	0	14.8	4
2	18	1	2010-07-15	2	2011-12-20	2012-01-23	1	2012-05-11	2	2012-05-18	NFI_AMI_OH	6	100	1.32	0.13	1.45	18.2	19.4	37.6	1.06593	50	0	15	3.9
2	19	1	2010-07-15	2	2011-10-24	2011-11-27	1	2012-03-15	2	2012-03-22	NFI_AMI_OH	6	100	1.1	0.1	1.2	18	13.5	31.5	0.75	50	0	14.6	4
2	20	1	2010-07-15	2	2011-07-29	2011-09-01	1	2011-12-19	2	2011-12-26	NFI_AMI_OH	6	100	1.35	0.1	1.45	23	17	40	0.73913	100	0	12.6	3.9
2	22	1	2010-07-15	2	2011-12-20	2012-01-23	1	2012-05-11	2	2012-05-18	NFI_AMI_OH	6	100	0.38	0.12	0.5	10	16.8	26.8	1.68	5	0	14	4
2	24	1	2010-07-15	2	2011-11-26	2011-12-30	1	2012-04-17	2	2012-04-24	NFI_AMI_OH	6	100	1.095	0.105	1.2	18.5	13.8	32.3	0.745946	10	0	15	3.8
2	25	1	2010-07-15	2	2011-08-02	2011-09-05	1	2011-12-23	2	2011-12-30	NFI_AMI_OH	6	100	1.41	0.14	1.55	23	18.3	41.3	0.795652	35	0	14.8	3.8
2	26	1	2010-07-15	2	2011-08-02	2011-09-05	1	2011-12-23	2	2011-12-30	NFI_AMI_OH	6	100	1.27	0.08	1.35	23.5	14.2	37.7	0.604255	60	0	14.8	3.5
2	28	1	2010-07-15	2	2011-10-03	2011-11-06	1	2012-02-23	2	2012-03-01	NFI_AMI_OH	6	100	0.89	0.11	1	17.4	16	33.4	0.91954	30	0	13.6	4
2	29	1	2010-07-15	2	2011-12-20	2012-01-23	1	2012-05-11	2	2012-05-18	NFI_AMI_OH	6	100	0.615	0.085	0.7	14.7	15.5	30.2	1.05442	10	0	14.2	3.9
2	30	1	2010-07-15	2	2011-08-20	2011-09-23	1	2012-01-10	2	2012-01-17	NFI_AMI_OH	6	100	0.67	0.08	0.75	17.5	13.6	31.1	0.777143	20	0	12	3.8
2	31	1	2010-07-15	2	2011-08-20	2011-09-23	1	2012-01-10	2	2012-01-17	NFI_AMI_OH	6	100	0.91	0.09	1	19.5	14	33.5	0.717949	5	0	13.6	3.9
2	32	1	2010-07-15	2	2011-10-03	2011-11-06	1	2012-02-23	2	2012-03-01	NFI_AMI_OH	6	100	1	0.1	1.1	17.5	17	34.5	0.971429	0	0	14.2	3.9
2	33	1	2010-07-15	2	2011-12-20	2012-01-23	1	2012-05-11	2	2012-05-18	NFI_AMI_OH	6	100	1.155	0.145	1.3	16.7	19.5	36.2	1.16766	50	0	15.2	3.9
2	34	1	2010-07-15	2	2011-10-24	2011-11-27	1	2012-03-15	2	2012-03-22	NFI_AMI_OH	6	100	1.21	0.12	1.33	18.5	18.2	36.7	0.983784	50	0	12.4	4.1
2	38	1	2010-07-15	2	2011-12-20	2012-01-23	1	2012-05-11	2	2012-05-18	NFI_AMI_OH	6	100	0.885	0.165	1.05	14.8	18.2	33	1.22973	10	0	15.4	4
2	39	1	2010-07-15	2	2012-07-04	2012-08-07	1	2012-11-24	2	2012-12-01	NFI_AMI_OH	6	100	1.09	0.06	1.15	20	12.5	32.5	0.625	15	0	13.4	3.9
2	40	1	2010-07-15	2	2011-10-03	2011-11-06	1	2012-02-23	2	2012-03-01	NFI_AMI_OH	6	100	1.11	0.09	1.2	19.2	13.2	32.4	0.6875	40	0	13.6	4
2	41	1	2010-07-15	2	2012-05-07	2012-06-10	1	2012-09-27	2	2012-10-04	NFI_AMI_OH	6	100	0.99	0.06	1.05	17	14	31	0.823529	50	0	15	4
2	42	1	2010-07-15	2	2011-08-02	2011-09-05	1	2011-12-23	2	2011-12-30	NFI_AMI_OH	6	100	1.33	0.12	1.45	19.2	16.3	35.5	0.848958	50	0	14.4	3.8
2	43	1	2010-07-15	2	2011-07-20	2011-08-23	1	2011-12-10	2	2011-12-17	NFI_AMI_OH	6	100	1.19	0.11	1.3	18.3	16.7	35	0.912568	5	0	13.4	3.8
2	45	1	2010-07-15	2	2011-08-02	2011-09-05	1	2011-12-23	2	2011-12-30	NFI_AMI_OH	6	100	0.99	0.11	1.1	19	16	35	0.842105	20	0	15.2	3.6
2	46	1	2010-07-15	2	2011-11-26	2011-12-30	1	2012-04-17	2	2012-04-24	NFI_AMI_OH	6	100	0.7375	0.1	0.84	14.6	17	31.6	1.164	10	0	15	3.9
2	48	1	2010-07-15	2	2011-11-26	2011-12-30	1	2012-04-17	2	2012-04-24	NFI_AMI_OH	6	100	0.7838	0.1	0.88	15.8	16	31.8	1.012	20	0	15.4	4
2	50	1	2010-07-15	2	2011-12-20	2012-01-23	1	2012-05-11	2	2012-05-18	NFI_AMI_OH	6	100	0.85	0.15	1	16.7	20.6	37.3	1.23353	5	0	15	4
2	51	1	2010-07-15	2	2011-12-20	2012-01-23	1	2012-05-11	2	2012-05-18	NFI_AMI_OH	6	100	1.2	0.1	1.3	19.5	15.5	35	0.794872	10	0	14.8	4.1
2	53	1	2010-07-15	2	2012-05-07	2012-06-10	1	2012-09-27	2	2012-10-04	NFI_AMI_OH	6	100	1.15	0.1	1.25	19.5	15	34.5	0.769231	20	0	14.8	3.9
2	54	1	2010-07-15	2	2012-05-07	2012-06-10	1	2012-09-27	2	2012-10-04	NFI_AMI_OH	6	100	0.945	0.105	1.05	18.5	16	34.5	0.864865	20	0	15	3.8
2	55	1	2010-07-15	2	2011-10-24	2011-11-27	1	2012-03-15	2	2012-03-22	NFI_AMI_OH	6	100	1.22	0.18	1.4	17.3	16	33.3	0.92	15	0	13.4	4
2	56	1	2010-07-15	2	2011-10-03	2011-11-06	1	2012-02-23	2	2012-03-01	NFI_AMI_OH	6	100	0.55	0.15	0.7	11.5	19	30.5	1.65217	35	0	14.6	3.9
2	57	1	2010-07-15	2	2011-10-24	2011-11-27	1	2012-03-15	2	2012-03-22	NFI_AMI_OH	6	100	1.33	0.07	1.4	17.5	10	27.5	0.571429	5	0	14	4
2	58	1	2010-07-15	2	2011-10-03	2011-11-06	1	2012-02-23	2	2012-03-01	NFI_AMI_OH	6	100	1.25	0.1	1.15	15.2	20	35.2	1.31579	10	0	13.8	3.9
2	59	1	2010-07-15	2	2011-10-03	2011-11-06	1	2012-02-23	2	2012-03-01	NFI_AMI_OH	6	100	1.35	0.1	1.45	24.6	16.3	40.9	0.662	15	0	13.8	3.9
7	1	2	2010-07-15	2	2011-10-24	2011-11-27	1	2012-03-15	2	2012-03-22	NFI_AMI_OH	6	100	1.175	0.075	1.25	20.3	13.5	33.8	0.665025	10	0	14.6	4
7	2	2	2010-07-15	2	2011-10-24	2011-11-27	1	2012-03-15	2	2012-03-22	NFI_AMI_OH	6	100	1.42	0.08	1.5	23	13.5	36.5	0.586957	50	0	14	3.9
7	3	2	2010-07-15	2	2012-05-04	2012-06-07	1	2012-09-24	2	2012-10-01	NFI_AMI_OH	6	100	1.45	0.1	1.55	21	17	38	0.809524	50	0	13.4	4
7	4	2	2010-07-15	2	2011-08-21	2011-09-24	1	2012-01-11	2	2012-01-18	NFI_AMI_OH	6	100	0.935	0.115	1.05	19	18.2	37.2	0.957895	5	0	15.8	4
7	5	2	2010-07-15	2	2011-07-20	2011-08-23	1	2011-12-10	2	2011-12-17	NFI_AMI_OH	6	100	1.39	0.11	1.5	21.6	16.8	38.4	0.777778	5	0	12.6	3.8
7	6	2	2010-07-15	2	2012-05-04	2012-06-07	1	2012-09-24	2	2012-10-01	NFI_AMI_OH	6	100	0.82	0.08	0.9	19	13	32	0.684211	5	0	13.8	4
7	7	2	2010-07-15	2	2011-07-20	2011-08-23	1	2011-12-10	2	2011-12-17	NFI_AMI_OH	6	100	1.45	0.1	1.55	20.2	15.3	35.5	0.757426	40	0	12.6	3.9
7	8	2	2010-07-15	2	2011-12-20	2012-01-23	1	2012-05-11	2	2012-05-18	NFI_AMI_OH	6	100	1.4	0.1	1.5	19.3	17.5	36.8	0.906736	50	0	15	4.1
7	9	2	2010-07-15	2	2011-10-24	2011-11-27	1	2012-03-15	2	2012-03-22	NFI_AMI_OH	6	100	1.01	0.09	1.1	20.5	16	36.5	0.780488	10	0	15.4	4
7	12	2	2010-07-15	2	2011-10-24	2011-11-27	1	2012-03-15	2	2012-03-22	NFI_AMI_OH	6	100	1.065	0.085	1.15	23	14.6	37.6	0.634783	50	0	14.6	3.8
7	13	2	2010-07-15	2	2011-10-24	2011-11-27	1	2012-03-15	2	2012-03-22	NFI_AMI_OH	6	100	1.285	0.115	1.4	19	18	37	0.947368	50	0	14.4	4
7	14	2	2010-07-15	2	2011-08-21	2011-09-24	1	2012-01-11	2	2012-01-18	NFI_AMI_OH	6	100	0.87	0.08	0.95	18.7	19.5	38.2	1.04278	5	0	15	4
7	15	2	2010-07-15	2	2012-05-07	2012-06-10	1	2012-09-27	2	2012-10-04	NFI_AMI_OH	6	100	1.31	0.09	1.4	19.2	16	35.2	0.833333	50	0	12.6	4
7	16	2	2010-07-15	2	2011-07-20	2011-08-23	1	2011-12-10	2	2011-12-17	NFI_AMI_OH	6	100	1.18	0.12	1.3	20.4	16.4	36.8	0.803922	0	0	13.8	3.8
7	17	2	2010-07-15	2	2011-07-20	2011-08-23	1	2011-12-10	2	2011-12-17	NFI_AMI_OH	6	100	1.35	0.1	1.45	22.3	13.8	36.1	0.618834	5	0	12.8	3.8
7	18	2	2010-07-15	2	2011-08-21	2011-09-24	1	2012-01-11	2	2012-01-18	NFI_AMI_OH	6	100	0.935	0.065	1	20.3	15.1	35.4	0.743842	5	0	14	3
7	19	2	2010-07-15	2	2011-08-21	2011-09-24	1	2012-01-11	2	2012-01-18	NFI_AMI_OH	6	100	0.91	0.09	1	20.8	14.5	35.3	0.697115	5	0	14.6	3.9
7	20	2	2010-07-15	2	2011-10-24	2011-11-27	1	2012-03-15	2	2012-03-22	NFI_AMI_OH	6	100	1.08	0.07	1.15	20	14.5	34.5	0.725	10	0	14	3.8
7	22	2	2010-07-15	2	2011-10-24	2011-11-27	1	2012-03-15	2	2012-03-22	NFI_AMI_OH	6	100	1.24	0.11	1.35	20.2	17.5	37.7	0.866337	50	0	14.6	3
7	23	2	2010-07-15	2	2011-10-24	2011-11-27	1	2012-03-15	2	2012-03-22	NFI_AMI_OH	6	100	0.95	0.1	1.05	18	17.3	35.3	0.961111	20	0	14.2	3.9
7	24	2	2010-07-15	2	2011-09-03	2011-10-07	1	2012-01-24	2	2012-01-31	NFI_AMI_OH	6	100	1.345	0.105	1.45	22.5	14.2	36.7	0.631111	70	0	14	4.1
7	25	2	2010-07-15	2	2011-08-27	2011-09-30	1	2012-01-17	2	2012-01-24	NFI_AMI_OH	6	100	0.995	0.075	1.07	21	13.5	34.5	0.642857	10	0	14	4
7	26	2	2010-07-15	2	2011-08-21	2011-09-24	1	2012-01-11	2	2012-01-18	NFI_AMI_OH	6	100	1.075	0.075	1.15	20.2	14.6	34.8	0.722772	50	0	13.2	3.9
7	27	2	2010-07-15	2	2011-07-29	2011-09-01	1	2011-12-19	2	2011-12-26	NFI_AMI_OH	6	100	1.22	0.08	1.3	21.5	13	34.5	0.604651	10	0	12.6	4
7	28	2	2010-07-15	2	2012-05-04	2012-06-07	1	2012-09-24	2	2012-10-01	NFI_AMI_OH	6	100	1.02	0.08	1.1	23	14	37	0.608696	10	0	15.4	4
7	29	2	2010-07-15	2	2011-08-02	2011-09-05	1	2011-12-23	2	2011-12-30	NFI_AMI_OH	6	100	0.81	0.09	0.9	18	14.2	32.2	0.788889	0	0	15.2	3.7
7	31	2	2010-07-15	2	2011-11-26	2011-12-30	1	2012-04-17	2	2012-04-24	NFI_AMI_OH	6	100	1.005	0.095	1.1	19.2	13.7	32.9	0.713542	0	0	14	3.9
7	33	2	2010-07-15	2	2011-07-29	2011-09-01	1	2011-12-19	2	2011-12-26	NFI_AMI_OH	6	100	0.97	0.08	1.05	20.5	12	32.5	0.585366	10	0	13.2	4.1
7	34	2	2010-07-15	2	2011-10-24	2011-11-27	1	2012-03-15	2	2012-03-22	NFI_AMI_OH	6	100	0.925	0.075	1	20.5	15.5	36	0.756098	25	0	15	4
7	36	2	2010-07-15	2	2012-05-07	2012-06-10	1	2012-09-27	2	2012-10-04	NFI_AMI_OH	6	100	1.115	0.085	1.2	18	15.5	33.5	0.861111	50	0	13.4	4
7	37	2	2010-07-15	2	2012-07-04	2012-08-07	1	2012-11-24	2	2012-12-01	NFI_AMI_OH	6	100	0.955	0.095	1.05	19.2	18	37.2	0.9375	25	0	15	4
7	38	2	2010-07-15	2	2011-08-27	2011-09-30	1	2012-01-17	2	2012-01-24	NFI_AMI_OH	6	100	0.83	0.12	0.95	19	17.2	36.2	0.905263	15	0	15	4.1
7	39	2	2010-07-15	2	2012-05-04	2012-06-07	1	2012-09-24	2	2012-10-01	NFI_AMI_OH	6	100	1.15	0.1	1.25	21	16	37	0.761905	15	0	15	3.9
7	40	2	2010-07-15	2	2012-05-04	2012-06-07	1	2012-09-24	2	2012-10-01	NFI_AMI_OH	6	100	0.835	0.065	0.9	18	12	30	0.666667	20	0	15.4	4
7	41	2	2010-07-15	2	2011-07-20	2011-08-23	1	2011-12-10	2	2011-12-17	NFI_AMI_OH	6	100	1.08	0.12	1.2	17.8	16.3	34.1	0.91573	10	0	13.4	3.8
7	42	2	2010-07-15	2	2011-07-20	2011-08-23	1	2011-12-10	2	2011-12-17	NFI_AMI_OH	6	100	0.85	0.1	0.95	17.6	14.3	31.9	0.8125	30	0	12.8	3.7
7	43	2	2010-07-15	2	2012-05-07	2012-06-10	1	2012-09-27	2	2012-10-04	NFI_AMI_OH	6	100	1.26	0.09	1.35	20.2	16.5	36.7	0.816832	15	0	15	4
7	44	2	2010-07-15	2	2011-10-24	2011-11-27	1	2012-03-15	2	2012-03-22	NFI_AMI_OH	6	100	1.14	0.06	1.2	21.5	13	34.5	0.604651	50	0	14.8	4.1
7	45	2	2010-07-15	2	2011-08-21	2011-09-24	1	2012-01-11	2	2012-01-18	NFI_AMI_OH	6	100	0.86	0.09	0.95	18.7	16	34.7	0.855615	5	0	14.2	3.9
7	46	2	2010-07-15	2	2012-07-04	2012-08-07	1	2012-11-24	2	2012-12-01	NFI_AMI_OH	6	100	1.11	0.09	1.2	20.5	18.3	38.8	0.892683	5	0	15.8	4
7	47	2	2010-07-15	2	2012-05-04	2012-06-07	1	2012-09-24	2	2012-10-01	NFI_AMI_OH	6	100	1.02	0.08	1.1	20.5	14	34.5	0.682927	10	0	14	3.9
7	49	2	2010-07-15	2	2011-10-03	2011-11-06	1	2012-02-23	2	2012-03-01	NFI_AMI_OH	6	100	1.26	0.09	1.35	21.8	14.5	36.3	0.665138	50	0	14	4.1
7	50	2	2010-07-15	2	2011-10-03	2011-11-06	1	2012-02-23	2	2012-03-01	NFI_AMI_OH	6	100	1.25	0.1	1.35	19.7	16.2	35.9	0.822335	50	0	15.4	4
7	51	2	2010-07-15	2	2011-10-03	2011-11-06	1	2012-02-23	2	2012-03-01	NFI_AMI_OH	6	100	1.07	0.08	1.15	20.5	14.8	35.3	0.721951	15	0	15	3.9
7	52	2	2010-07-15	2	2011-12-20	2012-01-23	1	2012-05-11	2	2012-05-18	NFI_AMI_OH	6	100	1.02	0.13	1.15	16.7	16.3	33	0.976048	35	0	14	3.9
7	53	2	2010-07-15	2	2011-08-02	2011-09-05	1	2011-12-23	2	2011-12-30	NFI_AMI_OH	6	100	1	0.1	1.1	19	14.2	33.2	0.747368	50	0	15.6	3.5
7	54	2	2010-07-15	2	2012-05-07	2012-06-10	1	2012-09-27	2	2012-10-04	NFI_AMI_OH	6	100	0.79	0.11	0.9	15	18	33	1.2	20	0	15.2	4.1
7	56	2	2010-07-15	2	2012-05-07	2012-06-10	1	2012-09-27	2	2012-10-04	NFI_AMI_OH	6	100	1.1	0.1	1.2	19.3	17	36.3	0.880829	10	0	14.2	4
7	57	2	2010-07-15	2	2012-05-07	2012-06-10	1	2012-09-27	2	2012-10-04	NFI_AMI_OH	6	100	0.83	0.07	0.9	19.2	17.5	36.7	0.911458	15	0	15.8	3.9
7	58	2	2010-07-15	2	2012-07-04	2012-08-07	1	2012-11-24	2	2012-12-01	NFI_AMI_OH	6	100	0.765	0.085	0.85	19.5	15.5	35	0.794872	0	0	13	3.9
7	59	2	2010-07-15	2	2011-10-03	2011-11-06	1	2012-02-23	2	2012-03-01	NFI_AMI_OH	6	100	0.85	0.1	0.95	17.2	17.8	35	1.03488	5	0	13.6	3.8
7	60	2	2010-07-15	2	2011-10-03	2011-11-06	1	2012-02-23	2	2012-03-01	NFI_AMI_OH	6	100	0.63	0.07	0.7	19	15.5	34.5	0.815789	10	0	12	3.8
1	3	3	2010-07-15	2	2011-10-24	2011-11-27	1	2012-03-15	2	2012-03-22	NFI_AMI_OH	6	100	1.315	0.135	1.45	18	19.5	37.5	1.08333	50	0	13.6	4
1	4	3	2010-07-15	2	2011-08-27	2011-09-30	1	2012-01-17	2	2012-01-24	NFI_AMI_OH	6	100	0.96	0.09	1.05	17.3	14.2	31.5	0.820809	50	0	14	4
1	5	3	2010-07-15	2	2011-10-24	2011-11-27	1	2012-03-15	2	2012-03-22	NFI_AMI_OH	6	100	1.05	0.1	1.15	16.7	16	32.7	0.958084	50	0	13.2	3.9
1	6	3	2010-07-15	2	2011-10-24	2011-11-27	1	2012-03-15	2	2012-03-22	NFI_AMI_OH	6	100	1.1	0.1	1.2	19.2	16.2	35.4	0.84375	10	0	14	3.9
1	7	3	2010-07-15	2	2011-10-24	2011-11-27	1	2012-03-15	2	2012-03-22	NFI_AMI_OH	6	100	1.09	0.11	1.2	18	15.5	33.5	0.861111	15	0	13.2	3.6
1	8	3	2010-07-15	2	2011-10-24	2011-11-27	1	2012-03-15	2	2012-03-22	NFI_AMI_OH	6	100	1.14	0.11	1.25	18	15.5	33.5	0.861111	5	0	13.6	3.7
1	9	3	2010-07-15	2	2012-05-07	2012-06-10	1	2012-09-27	2	2012-10-04	NFI_AMI_OH	6	100	1.05	0.1	1.15	19	14.7	33.7	0.773684	25	0	15	4
1	10	3	2010-07-15	2	2011-10-24	2011-11-27	1	2012-03-15	2	2012-03-22	NFI_AMI_OH	6	100	1.19	0.11	1.3	18.5	16	34.5	0.864865	80	0	13.8	3.9
1	11	3	2010-07-15	2	2011-10-24	2011-11-27	1	2012-03-15	2	2012-03-22	NFI_AMI_OH	6	100	1.255	0.095	1.35	20	13	33	0.65	20	0	13.8	3.7
1	12	3	2010-07-15	2	2011-10-24	2011-11-27	1	2012-03-15	2	2012-03-22	NFI_AMI_OH	6	100	0.89	0.11	1	17.5	15	32.5	0.857143	5	0	13	3.6
1	16	3	2010-07-15	2	2011-07-29	2011-09-01	1	2011-12-19	2	2011-12-26	NFI_AMI_OH	6	100	1.16	0.09	1.25	21	15.5	36.5	0.738095	70	0	13.2	4.1
1	17	3	2010-07-15	2	2011-08-20	2011-09-23	1	2012-01-10	2	2012-01-17	NFI_AMI_OH	6	100	1.03	0.07	1.1	20.5	14	34.5	0.682927	20	0	15	4.1
1	18	3	2010-07-15	2	2011-08-27	2011-09-30	1	2012-01-17	2	2012-01-24	NFI_AMI_OH	6	100	1.04	0.11	1.15	18	16.2	34.2	0.9	70	0	15	3.8
1	19	3	2010-07-15	2	2011-07-29	2011-09-01	1	2011-12-19	2	2011-12-26	NFI_AMI_OH	6	100	1.15	0.1	1.25	19	15	34	0.789474	60	0	14	4.1
1	22	3	2010-07-15	2	2012-05-04	2012-06-07	1	2012-09-24	2	2012-10-01	NFI_AMI_OH	6	100	1.12	0.08	1.2	18	14	32	0.777778	70	0	14	4
1	24	3	2010-07-15	2	2011-10-24	2011-11-27	1	2012-03-15	2	2012-03-22	NFI_AMI_OH	6	100	1.21	0.09	1.3	20	13.2	33.2	0.66	25	0	13	3.7
1	25	3	2010-07-15	2	2012-05-04	2012-06-07	1	2012-09-24	2	2012-10-01	NFI_AMI_OH	6	100	1.21	0.09	1.3	19	14.5	33.5	0.763158	50	0	15.2	4
1	26	3	2010-07-15	2	2012-05-07	2012-06-10	1	2012-09-27	2	2012-10-04	NFI_AMI_OH	6	100	0.78	0.12	0.9	16	16.5	32.5	1.03125	25	0	15	3.9
1	28	3	2010-07-15	2	2011-07-29	2011-09-01	1	2011-12-19	2	2011-12-26	NFI_AMI_OH	6	100	1.1	0.1	1.2	19.5	15.5	35	0.794872	70	0	12.8	3.9
1	32	3	2010-07-15	2	2012-05-07	2012-06-10	1	2012-09-27	2	2012-10-04	NFI_AMI_OH	6	100	0.97	0.08	1.05	17.6	14.2	31.8	0.806818	5	0	15	4.1
1	34	3	2010-07-15	2	2012-05-04	2012-06-07	1	2012-09-24	2	2012-10-01	NFI_AMI_OH	6	100	1.3	0.1	1.4	19	16	35	0.842105	60	0	14	3.8
1	35	3	2010-07-15	2	2011-09-03	2011-10-07	1	2012-01-24	2	2012-01-31	NFI_AMI_OH	6	100	1.06	0.09	1.15	20.8	14.8	35.6	0.711538	10	0	14	3.9
1	36	3	2010-07-15	2	2011-10-24	2011-11-27	1	2012-03-15	2	2012-03-22	NFI_AMI_OH	6	100	0.91	0.09	1	17.6	15	32.6	0.852273	15	0	13.4	3.8
1	37	3	2010-07-15	2	2011-10-24	2011-11-27	1	2012-03-15	2	2012-03-22	NFI_AMI_OH	6	100	1.05	0.1	1.15	18.2	14	32.2	0.769231	14	0	13.4	4
1	38	3	2010-07-15	2	2011-07-29	2011-09-01	1	2011-12-19	2	2011-12-26	NFI_AMI_OH	6	100	1.56	0.09	1.65	23.5	13	36.5	0.553191	15	0	13.4	4
1	41	3	2010-07-15	2	2011-07-29	2011-09-01	1	2011-12-19	2	2011-12-26	NFI_AMI_OH	6	100	1.03	0.17	1.2	18.6	20	38.6	1.07527	10	0	14	3.8
1	45	3	2010-07-15	2	2011-08-02	2011-09-05	1	2011-12-23	2	2011-12-30	NFI_AMI_OH	6	100	1.15	0.1	1.25	21	14	35	0.666667	15	0	14.4	3.9
1	46	3	2010-07-15	2	2011-10-24	2011-11-27	1	2012-03-15	2	2012-03-22	NFI_AMI_OH	6	100	1.2	0.1	1.3	19	16	35	0.842105	50	0	14	3.9
1	48	3	2010-07-15	2	2012-05-07	2012-06-10	1	2012-09-27	2	2012-10-04	NFI_AMI_OH	6	100	0.935	0.115	1.05	17	17.5	34.5	1.02941	5	0	13	4
1	50	3	2010-07-15	2	2011-10-24	2011-11-27	1	2012-03-15	2	2012-03-22	NFI_AMI_OH	6	100	1.07	0.08	1.15	18.2	12.5	30.7	0.686813	20	0	14.2	4.1
1	52	3	2010-07-15	2	2011-08-27	2011-09-30	1	2012-01-17	2	2012-01-24	NFI_AMI_OH	6	100	1.1	0.1	1.2	18	15.7	33.7	0.872222	25	0	15	4
1	53	3	2010-07-15	2	2012-05-07	2012-06-10	1	2012-09-27	2	2012-10-04	NFI_AMI_OH	6	100	1.32	0.08	1.4	20	13.5	33.5	0.675	50	0	13.2	3.9
1	54	3	2010-07-15	2	2011-12-20	2012-01-23	1	2012-05-11	2	2012-05-18	NFI_AMI_OH	6	100	0.85	0.1	0.95	16	12	28	0.75	10	0	15	4.1
1	57	3	2010-07-15	2	2011-12-20	2012-01-23	1	2012-05-11	2	2012-05-18	NFI_AMI_OH	6	100	1.255	0.095	1.35	20.6	15.5	36.1	0.752427	30	0	15.6	4
1	58	3	2010-07-15	2	2011-10-24	2011-11-27	1	2012-03-15	2	2012-03-22	NFI_AMI_OH	6	100	1.505	0.095	1.6	24	13.5	37.5	0.5625	10	0	13.4	3.9
1	59	3	2010-07-15	2	2011-10-24	2011-11-27	1	2012-03-15	2	2012-03-22	NFI_AMI_OH	6	100	1.175	0.075	1.25	21.5	14.2	35.7	0.660465	35	0	14	3.8
1	60	3	2010-07-15	2	2011-10-24	2011-11-27	1	2012-03-15	2	2012-03-22	NFI_AMI_OH	6	100	1.12	0.1	1.22	18.2	15	33.2	0.824176	30	0	14.4	3.8
8	2	4	2010-07-15	2	2011-12-20	2012-01-23	1	2012-05-11	2	2012-05-18	NFI_AMI_OH	6	100	0.7	0.1	0.8	15.5	15.3	30.8	0.987097	20	0	15.2	3.9
8	3	4	2010-07-15	2	2011-08-20	2011-09-23	1	2012-01-10	2	2012-01-17	NFI_AMI_OH	6	100	1.06	0.09	1.15	19	17	36	0.894737	50	0	14.8	4.1
8	4	4	2010-07-15	2	2011-12-20	2012-01-23	1	2012-05-11	2	2012-05-18	NFI_AMI_OH	6	100	0.8	0.15	0.95	17.1	20	37.1	1.16959	15	0	16.2	4.1
8	5	4	2010-07-15	2	2011-09-03	2011-10-07	1	2012-01-24	2	2012-01-31	NFI_AMI_OH	6	100	0.805	0.095	0.9	17	13.5	30.5	0.794118	10	0	12	3.8
8	6	4	2010-07-15	2	2011-08-27	2011-09-30	1	2012-01-17	2	2012-01-24	NFI_AMI_OH	6	100	0.86	0.09	0.95	18.5	14.2	32.7	0.767568	0	0	14	4.1
8	7	4	2010-07-15	2	2011-07-29	2011-09-01	1	2011-12-19	2	2011-12-26	NFI_AMI_OH	6	100	0.87	0.08	0.95	18.5	12.5	31	0.675676	10	0	14	3.9
8	9	4	2010-07-15	2	2011-12-20	2012-01-23	1	2012-05-11	2	2012-05-18	NFI_AMI_OH	6	100	0.985	0.115	1.1	17.5	16.7	34.2	0.954286	50	0	16.2	4
8	13	4	2010-07-15	2	2011-12-20	2012-01-23	1	2012-05-11	2	2012-05-18	NFI_AMI_OH	6	100	0.8	0.15	0.95	14.2	19	33.2	1.33803	5	0	15	4.1
8	15	4	2010-07-15	2	2011-10-24	2011-11-27	1	2012-03-15	2	2012-03-22	NFI_AMI_OH	6	100	0.995	0.105	1.1	19	16.5	35.5	0.868421	25	0	15.4	4.2
8	16	4	2010-07-15	2	2011-08-02	2011-09-05	1	2011-12-23	2	2011-12-30	NFI_AMI_OH	6	100	1.08	0.12	1.2	20	16.1	36.1	0.805	5	0	14.2	3.2
8	17	4	2010-07-15	2	2011-09-03	2011-10-07	1	2012-01-24	2	2012-01-31	NFI_AMI_OH	6	100	0.77	0.08	0.85	16.7	13.4	30.1	0.802395	5	0	14	3.8
8	18	4	2010-07-15	2	2011-08-27	2011-09-30	1	2012-01-17	2	2012-01-24	NFI_AMI_OH	6	100	0.82	0.08	0.9	18	13.3	31.3	0.738889	15	0	14.6	4.1
8	19	4	2010-07-15	2	2011-07-29	2011-09-01	1	2011-12-19	2	2011-12-26	NFI_AMI_OH	6	100	0.92	0.08	1	20.5	14.5	35	0.707317	20	0	14.2	3.7
8	20	4	2010-07-15	2	2011-08-20	2011-09-23	1	2012-01-10	2	2012-01-17	NFI_AMI_OH	6	100	0.77	0.08	0.85	17	14.5	31.5	0.852941	5	0	15.2	4
8	22	4	2010-07-15	2	2012-05-07	2012-06-10	1	2012-09-27	2	2012-10-04	NFI_AMI_OH	6	100	0.935	0.115	1.05	16.5	16.3	32.8	0.987879	10	0	15	4
8	24	4	2010-07-15	2	2011-10-24	2011-11-27	1	2012-03-15	2	2012-03-22	NFI_AMI_OH	6	100	1.07	0.08	1.15	19.5	14.5	34	0.74359	10	0	15	4
8	25	4	2010-07-15	2	2012-05-04	2012-06-07	1	2012-09-24	2	2012-10-01	NFI_AMI_OH	6	100	1.38	0.07	1.45	22	13.5	35.5	0.613636	80	0	13.4	4
8	26	4	2010-07-15	2	2011-10-24	2011-11-27	1	2012-03-15	2	2012-03-22	NFI_AMI_OH	6	100	0.8	0.1	0.9	17	16.7	33.7	0.982353	10	0	14	4
8	27	4	2010-07-15	2	2012-05-04	2012-06-07	1	2012-09-24	2	2012-10-01	NFI_AMI_OH	6	100	0.81	0.09	0.9	17	14	31	0.823529	0	0	14	3.9
8	28	4	2010-07-15	2	2011-10-03	2011-11-06	1	2012-02-23	2	2012-03-01	NFI_AMI_OH	6	100	1.04	0.06	1.1	21.5	11.6	33.1	0.539535	20	0	15.6	3.6
8	29	4	2010-07-15	2	2011-07-29	2011-09-01	1	2011-12-19	2	2011-12-26	NFI_AMI_OH	6	100	0.63	0.07	0.7	16	11.5	27.5	0.71875	20	0	14.4	4
8	30	4	2010-07-15	2	2011-07-20	2011-08-23	1	2011-12-10	2	2011-12-17	NFI_AMI_OH	6	100	0.94	0.06	1	19.3	12.4	31.7	0.642487	0	0	13.2	3.7
8	31	4	2010-07-15	2	2012-05-07	2012-06-10	1	2012-09-27	2	2012-10-04	NFI_AMI_OH	6	100	0.9	0.1	1	16.2	18.2	34.4	1.12346	50	0	14.6	4
8	32	4	2010-07-15	2	2012-05-04	2012-06-07	1	2012-09-24	2	2012-10-01	NFI_AMI_OH	6	100	0.9	0.1	1	19	13	32	0.684211	20	0	15.4	4
8	34	4	2010-07-15	2	2011-08-02	2011-09-05	1	2011-12-23	2	2011-12-30	NFI_AMI_OH	6	100	1.19	0.11	1.3	21.5	14.1	35.6	0.655814	5	0	15	3.8
8	35	4	2010-07-15	2	2012-05-07	2012-06-10	1	2012-09-27	2	2012-10-04	NFI_AMI_OH	6	100	1.03	0.12	1.15	17.3	18.5	35.8	1.06936	50	0	14.8	3.9
8	37	4	2010-07-15	2	2012-05-04	2012-06-07	1	2012-09-24	2	2012-10-01	NFI_AMI_OH	6	100	1.09	0.11	1.2	20	17	37	0.85	10	0	15	4
8	38	4	2010-07-15	2	2011-10-03	2011-11-06	1	2012-02-23	2	2012-03-01	NFI_AMI_OH	6	100	0.91	0.09	1	18	14.2	32.2	0.788889	0	0	14.2	3.5
8	39	4	2010-07-15	2	2011-10-24	2011-11-27	1	2012-03-15	2	2012-03-22	NFI_AMI_OH	6	100	0.945	0.105	1.05	16.7	17.5	34.2	1.0479	50	0	15.2	3.8
8	40	4	2010-07-15	2	2011-11-26	2011-12-30	1	2012-04-17	2	2012-04-24	NFI_AMI_OH	6	100	0.69	0.11	0.8	15.1	15	30.1	0.993377	10	0	15.8	4
8	42	4	2010-07-15	2	2011-12-20	2012-01-23	1	2012-05-11	2	2012-05-18	NFI_AMI_OH	6	100	0.93	0.12	1.05	16	14.4	30.4	0.9	10	0	15	4
8	43	4	2010-07-15	2	2011-08-27	2011-09-30	1	2012-01-17	2	2012-01-24	NFI_AMI_OH	6	100	1.125	0.125	1.25	19.3	17.1	36.4	0.88601	50	0	14.6	3.9
8	47	4	2010-07-15	2	2011-10-03	2011-11-06	1	2012-02-23	2	2012-03-01	NFI_AMI_OH	6	100	0.815	0.085	0.9	18.5	15	33.5	0.810811	10	0	14	3.6
8	48	4	2010-07-15	2	2012-07-04	2012-08-07	1	2012-11-24	2	2012-12-01	NFI_AMI_OH	6	100	0.72	0.08	0.8	19	14	33	0.736842	35	0	14.4	3.9
8	49	4	2010-07-15	2	2012-07-04	2012-08-07	1	2012-11-24	2	2012-12-01	NFI_AMI_OH	6	100	0.81	0.09	0.9	17	15	32	0.882353	25	0	15	3.8
8	50	4	2010-07-15	2	2012-05-07	2012-06-10	1	2012-09-27	2	2012-10-04	NFI_AMI_OH	6	100	0.83	0.12	0.95	16	17.5	33.5	1.09375	25	0	14.8	4
8	51	4	2010-07-15	2	2011-12-20	2012-01-23	1	2012-05-11	2	2012-05-18	NFI_AMI_OH	6	100	0.49	0.16	0.65	12.3	23.8	36.1	1.93496	5	0	15.6	3.9
8	52	4	2010-07-15	2	2012-05-04	2012-06-07	1	2012-09-24	2	2012-10-01	NFI_AMI_OH	6	100	0.92	0.08	1	17	14	31	0.823529	10	0	15	4
8	53	4	2010-07-15	2	2012-05-04	2012-06-07	1	2012-09-24	2	2012-10-01	NFI_AMI_OH	6	100	1.25	0.1	1.35	21	12	33	0.571429	30	0	13.8	4
8	54	4	2010-07-15	2	2011-10-24	2011-11-27	1	2012-03-15	2	2012-03-22	NFI_AMI_OH	6	100	0.82	0.08	0.9	17.5	12	29.5	0.685714	10	0	14.2	3.9
8	55	4	2010-07-15	2	2012-05-07	2012-06-10	1	2012-09-27	2	2012-10-04	NFI_AMI_OH	6	100	0.82	0.13	0.95	15.5	17.3	32.8	1.11613	15	0	15	3.9
8	56	4	2010-07-15	2	2012-05-07	2012-06-10	1	2012-09-27	2	2012-10-04	NFI_AMI_OH	6	100	0.86	0.19	1.05	15.2	21.5	36.7	1.41447	10	0	14	3.5
8	57	4	2010-07-15	2	2011-08-20	2011-09-23	1	2012-01-10	2	2012-01-17	NFI_AMI_OH	6	100	1.12	0.08	1.2	19.5	15	34.5	0.769231	50	0	14.6	4.1
8	58	4	2010-07-15	2	2011-08-20	2011-09-23	1	2012-01-10	2	2012-01-17	NFI_AMI_OH	6	100	0.63	0.17	0.8	16.5	13.5	30	0.818182	10	0	14.8	3.6
8	59	4	2010-07-15	2	2011-07-29	2011-09-01	1	2011-12-19	2	2011-12-26	NFI_AMI_OH	6	100	1.11	0.09	1.2	22	13.5	35.5	0.613636	10	0	14.6	3.9
8	60	4	2010-07-15	2	2011-10-24	2011-11-27	1	2012-03-15	2	2012-03-22	NFI_AMI_OH	6	100	1.57	0.08	1.65	23.2	13.5	36.7	0.581897	50	0	14.2	3.9
1	1	1	2010-07-15	2	2011-10-20	2011-11-23	2	not applicable	1	2012-03-20	NFI_NMI_FH	7	15	1.4	0.1	1.5	19	16.3	35.3	0.857895	100	0	14	4.4
1	2	1	2010-07-15	2	2011-08-21	2011-09-24	2	not applicable	1	2012-01-22	NFI_NMI_FH	7	20	1.13	0.07	1.2	21.3	12.5	33.8	0.586854	5	0	14.6	4.3
1	3	1	2010-07-15	2	2011-08-21	2011-09-24	2	not applicable	1	2012-01-22	NFI_NMI_FH	7	25	1.185	0.065	1.25	26	13.7	39.7	0.526923	90	0	13	4.3
1	4	1	2010-07-15	2	2011-08-21	2011-09-24	2	not applicable	1	2012-01-22	NFI_NMI_FH	7	15	1.16	0.09	1.25	23	16	39	0.695652	30	0	13.8	4.3
1	6	1	2010-07-15	2	2011-12-06	2012-01-09	2	not applicable	1	2012-05-03	NFI_NMI_FH	7	15	0.935	0.115	1.05	16.2	16.4	32.6	1.01235	0	0	15	4
1	8	1	2010-07-15	2	2011-10-03	2011-11-06	2	not applicable	1	2012-03-02	NFI_NMI_FH	7	25	1.45	0.1	1.55	21.8	14.2	36	0.651376	60	0	13.4	4.1
1	9	1	2010-07-15	2	2011-10-03	2011-11-06	2	not applicable	1	2012-03-02	NFI_NMI_FH	7	25	1.49	0.06	1.55	22.8	11	33.8	0.482456	35	0	13.4	3.9
1	11	1	2010-07-15	2	2011-10-20	2011-11-23	2	not applicable	1	2012-03-20	NFI_NMI_FH	7	15	0.98	0.07	1.05	19.5	12.7	32.2	0.651282	100	0	14.4	4.2
1	15	1	2010-07-15	2	2011-10-20	2011-11-23	2	not applicable	1	2012-03-20	NFI_NMI_FH	7	0	1.12	0.08	1.2	22.5	12.5	35	0.555556	25	0	14.6	4
1	16	1	2010-07-15	2	2011-12-06	2012-01-09	2	not applicable	1	2012-05-03	NFI_NMI_FH	7	40	1.35	0.1	1.45	20.3	14	34.3	0.689655	45	0	14.2	4
1	18	1	2010-07-15	2	2012-05-04	2012-06-07	2	not applicable	1	2012-10-05	NFI_NMI_FH	7	15	1.11	0.09	1.2	19	15	34	0.789474	50	0	14.2	3.9
1	20	1	2010-07-15	2	2012-05-04	2012-06-07	2	not applicable	1	2012-10-05	NFI_NMI_FH	7	15	1.25	0.1	1.35	21	16.5	37.5	0.785714	60	0	13.4	4
1	22	1	2010-07-15	2	2012-05-04	2012-06-07	2	not applicable	1	2012-10-05	NFI_NMI_FH	7	5	1.15	0.1	1.25	20	16	36	0.8	70	0	14	4.1
1	24	1	2010-07-15	2	2011-12-06	2012-01-09	2	not applicable	1	2012-05-03	NFI_NMI_FH	7	15	0.75	0.1	0.85	14.5	17.5	32	1.2069	25	0	14.2	3.8
1	26	1	2010-07-15	2	2011-12-06	2012-01-09	2	not applicable	1	2012-05-03	NFI_NMI_FH	7	15	1.375	0.125	1.5	19.5	19.5	39	1	100	0	14	3
1	27	1	2010-07-15	2	2011-08-21	2011-09-24	2	not applicable	1	2012-01-22	NFI_NMI_FH	7	25	0.97	0.08	1.05	19.8	13.5	33.3	0.681818	10	0	14.6	4.2
1	29	1	2010-07-15	2	2011-08-02	2011-09-05	2	not applicable	1	2011-12-28	NFI_NMI_FH	7	10	1.315	0.085	1.4	22.5	16.1	38.6	0.715556	80	0	13.4	4.2
1	30	1	2010-07-15	2	2011-08-27	2011-09-30	2	not applicable	1	2012-01-22	NFI_NMI_FH	7	20	0.99	0.11	1.1	19.5	16.6	36.1	0.851282	30	0	15	4.8
1	31	1	2010-07-15	2	2011-08-02	2011-09-05	2	not applicable	1	2011-12-28	NFI_NMI_FH	7	15	1.4	0.1	1.5	22.2	14.2	36.4	0.63964	90	0	14.2	4.2
1	33	1	2010-07-15	2	2011-08-02	2011-09-05	2	not applicable	1	2011-12-28	NFI_NMI_FH	7	15	1.08	0.12	1.2	18.5	17.6	36.1	0.951351	80	0	13.4	4
1	34	1	2010-07-15	2	2011-12-06	2012-01-09	2	not applicable	1	2012-05-03	NFI_NMI_FH	7	15	1.11	0.09	1.2	21.5	13.5	35	0.627907	10	0	15.6	3.9
1	35	1	2010-07-15	2	2011-08-27	2011-09-30	2	not applicable	1	2012-01-22	NFI_NMI_FH	7	15	1.375	0.075	1.45	22.6	12.5	35.1	0.553097	35	0	16.2	4.8
1	36	1	2010-07-15	2	2011-08-27	2011-09-30	2	not applicable	1	2012-01-22	NFI_NMI_FH	7	25	1.11	0.09	1.2	19.3	14.4	33.7	0.746114	75	0	15.6	4.8
1	39	1	2010-07-15	2	2011-08-02	2011-09-05	2	not applicable	1	2011-12-28	NFI_NMI_FH	7	25	1.75	0.1	1.85	22	16.5	38.5	0.75	100	0	14.2	4.2
1	40	1	2010-07-15	2	2011-12-06	2012-01-09	2	not applicable	1	2012-05-03	NFI_NMI_FH	7	15	0.65	0.1	0.75	15.5	15.5	31	1	0	0	14.2	4
1	41	1	2010-07-15	2	2011-12-06	2012-01-09	2	not applicable	1	2012-05-03	NFI_NMI_FH	7	15	0.835	0.115	0.95	17.3	17.3	34.6	1	40	0	14.2	3.9
1	43	1	2010-07-15	2	2011-08-02	2011-09-05	2	not applicable	1	2011-12-28	NFI_NMI_FH	7	60	1.34	0.11	1.45	16.5	16.5	33	1	60	0	13	3.8
1	44	1	2010-07-15	2	2012-05-04	2012-06-07	2	not applicable	1	2012-10-05	NFI_NMI_FH	7	15	1.15	0.1	1.25	19	15	34	0.789474	70	0	13.4	3.9
1	45	1	2010-07-15	2	2011-12-06	2012-01-09	2	not applicable	1	2012-05-03	NFI_NMI_FH	7	10	1.545	0.105	1.65	20.5	15.7	36.2	0.765854	100	0	13	4
1	48	1	2010-07-15	2	2011-12-06	2012-01-09	2	not applicable	1	2012-05-03	NFI_NMI_FH	7	15	1.04	0.11	1.15	17.2	17	34.2	0.988372	90	0	15.4	4
1	49	1	2010-07-15	2	2011-10-20	2011-11-23	2	not applicable	1	2012-03-20	NFI_NMI_FH	7	15	1.09	0.11	1.2	17.5	16.5	34	0.942857	100	0	14	4.2
1	50	1	2010-07-15	2	2011-12-06	2012-01-09	2	not applicable	1	2012-05-03	NFI_NMI_FH	7	15	1.035	0.115	1.15	17.2	16	33.2	0.930233	0	0	14.8	3.9
1	51	1	2010-07-15	2	2011-10-20	2011-11-23	2	not applicable	1	2012-03-20	NFI_NMI_FH	7	0	1.12	0.08	1.2	20	13.2	33.2	0.66	35	0	14.8	4.1
1	52	1	2010-07-15	2	2011-12-06	2012-01-09	2	not applicable	1	2012-05-03	NFI_NMI_FH	7	15	0.945	0.105	1.05	17	16.5	33.5	0.970588	90	0	13.6	4.1
1	55	1	2010-07-15	2	2011-10-20	2011-11-23	2	not applicable	1	2012-03-20	NFI_NMI_FH	7	10	1.38	0.07	1.45	22.3	13	35.3	0.58296	100	0	13.8	4.4
1	56	1	2010-07-15	2	2011-12-20	2012-01-23	2	not applicable	1	2012-05-15	NFI_NMI_FH	7	70	1.15	0.1	1.25	19	16.8	35.8	0.884211	60	0	14.2	4.2
1	59	1	2010-07-15	2	2011-10-20	2011-11-23	2	not applicable	1	2012-03-20	NFI_NMI_FH	7	15	1.175	0.075	1.25	20.5	14.5	35	0.707317	60	0	15	4.1
1	60	1	2010-07-15	2	2012-12-19	2013-01-22	2	not applicable	1	2013-05-17	NFI_NMI_FH	7	60	1.275	0.075	1.35	25.6	14	39.6	0.546875	90	0	12.8	4.1
8	2	2	2010-07-15	2	2011-08-21	2011-09-24	2	not applicable	1	2012-01-20	NFI_NMI_FH	7	15	1.1	0.1	1.2	19	18.2	37.2	0.957895	20	0	14	4.2
8	4	2	2010-07-15	2	2012-05-04	2012-06-07	2	not applicable	1	2012-10-04	NFI_NMI_FH	7	15	1.32	0.08	1.4	21	14	35	0.666667	70	0	14	3.9
8	5	2	2010-07-15	2	2011-08-21	2011-09-24	2	not applicable	1	2012-01-20	NFI_NMI_FH	7	20	1.04	0.11	1.15	18.5	18.2	36.7	0.983784	70	0	14.2	4.1
8	6	2	2010-07-15	2	2012-05-04	2012-06-07	2	not applicable	1	2012-10-04	NFI_NMI_FH	7	0	1	0.1	1.1	18.5	14	32.5	0.756757	40	0	14	4
8	7	2	2010-07-15	2	2011-12-06	2012-01-09	2	not applicable	1	2012-05-05	NFI_NMI_FH	7	25	1.595	0.105	1.7	20.5	14.8	35.3	0.721951	100	0	14.4	3.9
8	8	2	2010-07-15	2	2011-08-02	2011-09-05	2	not applicable	1	2011-12-28	NFI_NMI_FH	7	40	1.46	0.14	1.6	21.5	14.6	36.1	0.67907	100	0	14.4	4.1
8	10	2	2010-07-15	2	2012-05-04	2012-06-07	2	not applicable	1	2012-10-04	NFI_NMI_FH	7	0	1.29	0.11	1.4	19.5	16	35.5	0.820513	70	0	12.8	3.7
8	11	2	2010-07-15	2	2011-12-06	2012-01-09	2	not applicable	1	2012-05-05	NFI_NMI_FH	7	45	1.1	0.1	1.2	18	14.7	32.7	0.816667	25	0	13.4	3.9
8	13	2	2010-07-15	2	2011-08-21	2011-09-24	2	not applicable	1	2012-01-20	NFI_NMI_FH	7	15	1.18	0.12	1.3	19.7	19	38.7	0.964467	20	0	15.8	4.1
8	15	2	2010-07-15	2	2011-08-27	2011-09-30	2	not applicable	1	2012-01-20	NFI_NMI_FH	7	0	1.18	0.07	1.25	22.3	11.1	33.4	0.497758	60	0	15	4.3
8	16	2	2010-07-15	2	2011-12-06	2012-01-09	2	not applicable	1	2012-05-05	NFI_NMI_FH	7	15	1.41	0.09	1.5	21	12.7	33.7	0.604762	75	0	14.6	4
8	18	2	2010-07-15	2	2011-08-21	2011-09-24	2	not applicable	1	2012-01-20	NFI_NMI_FH	7	10	1.04	0.06	1.1	23	13	36	0.565217	10	0	14.8	4.1
8	19	2	2010-07-15	2	2011-08-27	2011-09-30	2	not applicable	1	2012-01-20	NFI_NMI_FH	7	0	1.15	0.1	1.25	21.8	14.1	35.9	0.646789	0	0	17	4.3
8	20	2	2010-07-15	2	2011-08-02	2011-09-05	2	not applicable	1	2011-12-28	NFI_NMI_FH	7	15	0.905	0.095	1	19.2	13.7	32.9	0.713542	70	0	14.4	4.2
8	21	2	2010-07-15	2	2011-12-06	2012-01-09	2	not applicable	1	2012-05-05	NFI_NMI_FH	7	5	0.9	0.1	1	16	16	32	1	0	0	15.8	3.9
8	22	2	2010-07-15	2	2011-12-06	2012-01-09	2	not applicable	1	2012-05-05	NFI_NMI_FH	7	15	1.275	0.125	1.4	18	17	35	0.944444	100	0	14.8	3.9
8	23	2	2010-07-15	2	2011-08-27	2011-09-30	2	not applicable	1	2012-01-20	NFI_NMI_FH	7	15	1.11	0.09	1.2	18.3	14.4	32.7	0.786885	20	0	16.8	4.3
8	25	2	2010-07-15	2	2011-08-27	2011-09-30	2	not applicable	1	2012-01-20	NFI_NMI_FH	7	15	0.9	0.1	1	18.5	17.2	35.7	0.92973	0	0	17.6	4.1
8	26	2	2010-07-15	2	2011-08-21	2011-09-24	2	not applicable	1	2012-01-20	NFI_NMI_FH	7	20	1.025	0.075	1.1	19.2	15.6	34.8	0.8125	30	0	14.8	3.9
8	27	2	2010-07-15	2	2011-12-06	2012-01-09	2	not applicable	1	2012-05-05	NFI_NMI_FH	7	60	1.4	0.1	1.5	20.5	16.5	37	0.804878	100	0	15.6	4
8	28	2	2010-07-15	2	2011-12-06	2012-01-09	2	not applicable	1	2012-05-05	NFI_NMI_FH	7	60	1.08	0.07	1.15	18.5	13.5	32	0.72973	100	0	17	4.1
8	29	2	2010-07-15	2	2012-05-04	2012-06-07	2	not applicable	1	2012-10-04	NFI_NMI_FH	7	0	1.33	0.07	1.4	23.5	12	35.5	0.510638	80	0	14.4	3.9
8	30	2	2010-07-15	2	2012-05-04	2012-06-07	2	not applicable	1	2012-10-04	NFI_NMI_FH	7	0	1.38	0.07	1.45	22.5	12	34.5	0.533333	60	0	14	4
8	31	2	2010-07-15	2	2011-10-20	2011-11-23	2	not applicable	1	2012-03-20	NFI_NMI_FH	7	50	1.675	0.075	1.75	25.6	14	39.6	0.546875	90	0	12.8	4.1
8	32	2	2010-07-15	2	2011-10-20	2011-11-23	2	not applicable	1	2012-03-20	NFI_NMI_FH	7	15	1.39	0.11	1.5	20.8	16	36.8	0.769231	80	0	13.4	3.9
8	33	2	2010-07-15	2	2011-12-20	2012-01-23	2	not applicable	1	2012-05-17	NFI_NMI_FH	7	30	1.15	0.1	1.25	18.5	13.5	32	0.72973	15	0	16	4.4
8	35	2	2010-07-15	2	2011-12-06	2012-01-09	2	not applicable	1	2012-05-05	NFI_NMI_FH	7	15	0.98	0.12	1.1	18	15.2	33.2	0.844444	80	0	15.2	4
8	38	2	2010-07-15	2	2011-08-21	2011-09-24	2	not applicable	1	2012-01-20	NFI_NMI_FH	7	15	1.07	0.08	1.15	21.5	15	36.5	0.697674	10	0	15.8	4.2
8	39	2	2010-07-15	2	2011-08-27	2011-09-30	2	not applicable	1	2012-01-20	NFI_NMI_FH	7	10	1.125	0.075	1.2	21	14.5	35.5	0.690476	10	0	17.6	4.3
8	40	2	2010-07-15	2	2011-08-27	2011-09-30	2	not applicable	1	2012-01-20	NFI_NMI_FH	7	20	1.705	0.095	1.8	24.2	12.5	36.7	0.516529	85	0	16.6	4.3
8	41	2	2010-07-15	2	2012-05-04	2012-06-07	2	not applicable	1	2012-10-05	NFI_NMI_FH	7	10	1.05	0.1	1.15	19	14	33	0.736842	75	0	14.2	3.9
8	42	2	2010-07-15	2	2011-08-27	2011-09-30	2	not applicable	1	2012-01-20	NFI_NMI_FH	7	25	1.4	0.1	1.5	22	15.1	37.1	0.686364	80	0	16.6	4.4
8	43	2	2010-07-15	2	2011-12-06	2012-01-09	2	not applicable	1	2012-05-05	NFI_NMI_FH	7	15	1.16	0.09	1.25	20	13.5	33.5	0.675	0	0	14	4
8	44	2	2010-07-15	2	2011-12-06	2012-01-09	2	not applicable	1	2012-05-05	NFI_NMI_FH	7	25	1.415	0.085	1.5	21	13.4	34.4	0.638095	100	0	14.4	4
8	46	2	2010-07-15	2	2011-10-20	2011-11-23	2	not applicable	1	2012-03-20	NFI_NMI_FH	7	10	1.16	0.09	1.25	18.2	14.7	32.9	0.807692	90	0	15	4.3
8	48	2	2010-07-15	2	2011-12-06	2012-01-09	2	not applicable	1	2012-05-05	NFI_NMI_FH	7	30	1.42	0.08	1.5	22	13.3	35.3	0.604545	75	0	15	4
8	49	2	2010-07-15	2	2011-12-06	2012-01-09	2	not applicable	1	2012-05-05	NFI_NMI_FH	7	15	0.975	0.125	1.1	17.3	19.5	36.8	1.12717	0	0	16.8	4
8	50	2	2010-07-15	2	2011-12-20	2012-01-23	2	not applicable	1	2012-05-15	NFI_NMI_FH	7	40	1.37	0.08	1.45	21.8	13	34.8	0.59633	100	0	15	4.2
8	51	2	2010-07-15	2	2011-12-20	2012-01-23	2	not applicable	1	2012-05-18	NFI_NMI_FH	7	40	1.26	0.09	1.35	18.7	13.8	32.5	0.737968	0	0	14.4	3.9
8	53	2	2010-07-15	2	2011-12-06	2012-01-09	2	not applicable	1	2012-05-05	NFI_NMI_FH	7	15	1.41	0.09	1.5	19.2	14.5	33.7	0.755208	35	0	12.8	4
8	54	2	2010-07-15	2	2011-12-06	2012-01-09	2	not applicable	1	2012-05-05	NFI_NMI_FH	7	25	1.295	0.105	1.4	18.2	17	35.2	0.934066	100	0	13.8	3.9
8	56	2	2010-07-15	2	2011-12-06	2012-01-09	2	not applicable	1	2012-05-05	NFI_NMI_FH	7	50	1.295	0.105	1.4	18.2	15.5	33.7	0.851648	100	0	14	4
8	57	2	2010-07-15	2	2011-12-20	2012-01-23	2	not applicable	1	2012-05-15	NFI_NMI_FH	7	30	1.43	0.12	1.55	20.2	15.5	35.7	0.767327	30	0	16.8	4.3
[truncated: 226 more rows]

## Sheet: Exp. 3 Cv. Smooth Cayenne
Data Experiment 3, cv. Smooth Cayenne
[truncated: 1,739 more rows]

[truncated: 1 more sheets: Exp. 4 Cv. Smooth Cayenne]
